# Supplementary material for: Ratcave: A 3D graphics python package for cognitive psychology experiments
Source: Behav Res Methods. 2019 May 6;51(5):2085–93. doi: 10.3758/s13428-019-01245-x (PMC6797704; doi:10.3758/s13428-019-01245-x)
Supplement: Supplementary file 4 — (GZ 5053 kb) [file 13428_2019_1245_MOESM4_ESM.gz]

Archive with 101 entries (86 files):
- ratcave-0.7.1rc2
- ratcave-0.7.1rc2/LICENSE.txt
- ratcave-0.7.1rc2/assets
- ratcave-0.7.1rc2/assets/white.png
- ratcave-0.7.1rc2/assets/cube_notexcoords.obj
- ratcave-0.7.1rc2/assets/uvgrid.png
- ratcave-0.7.1rc2/assets/grid3D.obj
- ratcave-0.7.1rc2/assets/primitives.mtl
- ratcave-0.7.1rc2/assets/colorgrid.png
- ratcave-0.7.1rc2/assets/cube_notexcoords.mtl
- ratcave-0.7.1rc2/assets/grid3D.mtl
- ratcave-0.7.1rc2/assets/primitives.obj
- ratcave-0.7.1rc2/docs
- ratcave-0.7.1rc2/docs/_static
- ratcave-0.7.1rc2/docs/_static/tut3_blue_torus.png
- ratcave-0.7.1rc2/docs/_static/redblue.png
- ratcave-0.7.1rc2/docs/_static/primitives.png
- ratcave-0.7.1rc2/docs/_static/wood_monkey.png
- ratcave-0.7.1rc2/docs/_static/tut1_gray_monkey.png
- ratcave-0.7.1rc2/docs/_static/tut1_blank_window.png
- ratcave-0.7.1rc2/docs/_static/dots.png
- ratcave-0.7.1rc2/docs/_static/gabor_patch.png
- ratcave-0.7.1rc2/docs/_static/shading_example.png
- ratcave-0.7.1rc2/docs/_static/finalvr_composite3_small.png
- ratcave-0.7.1rc2/docs/_static/tut3_red_torus.png
- ratcave-0.7.1rc2/docs/_static/tut2_final.png
- ratcave-0.7.1rc2/docs/_static/tut3_gray_torus.png
- ratcave-0.7.1rc2/docs/_static/monkey_starfield.png
- ratcave-0.7.1rc2/ratcave.egg-info
- ratcave-0.7.1rc2/ratcave.egg-info/top_level.txt
- ratcave-0.7.1rc2/ratcave.egg-info/dependency_links.txt
- ratcave-0.7.1rc2/ratcave.egg-info/PKG-INFO
- ratcave-0.7.1rc2/ratcave.egg-info/SOURCES.txt
- ratcave-0.7.1rc2/ratcave.egg-info/requires.txt
- ratcave-0.7.1rc2/htmlcov
- ratcave-0.7.1rc2/htmlcov/keybd_closed.png
- ratcave-0.7.1rc2/htmlcov/keybd_open.png
- ratcave-0.7.1rc2/PKG-INFO
- ratcave-0.7.1rc2/shaders
- ratcave-0.7.1rc2/shaders/deferred
- ratcave-0.7.1rc2/shaders/deferred/basicDeferred.frag
- ratcave-0.7.1rc2/shaders/deferred/basicDeferred.vert
- ratcave-0.7.1rc2/shaders/default
- ratcave-0.7.1rc2/shaders/default/combShader.vert
- ratcave-0.7.1rc2/shaders/default/combShader.frag
- ratcave-0.7.1rc2/shaders/shadow
- ratcave-0.7.1rc2/shaders/shadow/shadowShader.frag
- ratcave-0.7.1rc2/shaders/shadow/shadowShader.vert
- ratcave-0.7.1rc2/ratcave
- ratcave-0.7.1rc2/ratcave/vertex.py
- ratcave-0.7.1rc2/ratcave/physical.py
- ratcave-0.7.1rc2/ratcave/materials.py
- ratcave-0.7.1rc2/ratcave/camera.py
- ratcave-0.7.1rc2/ratcave/gl_states.py
- ratcave-0.7.1rc2/ratcave/wavefront.py
- ratcave-0.7.1rc2/ratcave/fbo.py
- ratcave-0.7.1rc2/ratcave/light.py
- ratcave-0.7.1rc2/ratcave/utils
- ratcave-0.7.1rc2/ratcave/utils/observers.py
- ratcave-0.7.1rc2/ratcave/utils/gl.py
- ratcave-0.7.1rc2/ratcave/utils/mixins.py
- ratcave-0.7.1rc2/ratcave/utils/__init__.py
- ratcave-0.7.1rc2/ratcave/utils/vertices.py
- ratcave-0.7.1rc2/ratcave/experimental.py
- ratcave-0.7.1rc2/ratcave/collision.py
- ratcave-0.7.1rc2/ratcave/scenegraph.py
- ratcave-0.7.1rc2/ratcave/coordinates.py
- ratcave-0.7.1rc2/ratcave/texture.py
- ratcave-0.7.1rc2/ratcave/__init__.py
- ratcave-0.7.1rc2/ratcave/shader.py
- ratcave-0.7.1rc2/ratcave/mesh.py
- ratcave-0.7.1rc2/ratcave/resources.py
- ratcave-0.7.1rc2/ratcave/scene.py
- ratcave-0.7.1rc2/examples
- ratcave-0.7.1rc2/examples/objloader.py
- ratcave-0.7.1rc2/examples/tutorial4.py
- ratcave-0.7.1rc2/examples/tutorial3.py
- ratcave-0.7.1rc2/examples/monkey.obj
- ratcave-0.7.1rc2/examples/monkey.mtl
- ratcave-0.7.1rc2/examples/tutorial1.py
- ratcave-0.7.1rc2/examples/gabor-50-50.png
- ratcave-0.7.1rc2/examples/tutorial2.py
- ratcave-0.7.1rc2/third_party
- ratcave-0.7.1rc2/third_party/transformations.c
- ratcave-0.7.1rc2/tests
- ratcave-0.7.1rc2/tests/test_glutils.py
- ratcave-0.7.1rc2/tests/test_observer.py
- ratcave-0.7.1rc2/tests/test_camera.py
- ratcave-0.7.1rc2/tests/test_texture.py
- ratcave-0.7.1rc2/tests/test_scene.py
- ratcave-0.7.1rc2/tests/test_meshes.py
- ratcave-0.7.1rc2/tests/test_reader.py
- ratcave-0.7.1rc2/tests/test_meshes2.py
- ratcave-0.7.1rc2/tests/__init__.py
- ratcave-0.7.1rc2/tests/test_physical.py
- ratcave-0.7.1rc2/tests/test_drawable.py
- ratcave-0.7.1rc2/tests/run.py
- ratcave-0.7.1rc2/README.md
- ratcave-0.7.1rc2/setup.cfg
- ratcave-0.7.1rc2/setup.py
- ratcave-0.7.1rc2/MANIFEST.in
