# Supplementary material for: Ratcave: A 3D graphics python package for cognitive psychology experiments
Source: Behav Res Methods. 2019 May 6;51(5):2085–93. doi: 10.3758/s13428-019-01245-x (PMC6797704; doi:10.3758/s13428-019-01245-x)
Supplement: Supplementary file 4 — (GZ 5053 kb) [file 13428_2019_1245_MOESM4_ESM.gz › ratcave-0.7.1rc2/assets/cube_notexcoords.obj]

# Blender v2.71 (sub 0) OBJ File: ''
# www.blender.org
mtllib cube_notexcoords.mtl
o Cube
v 1.000000 -1.000000 -1.000000
v 1.000000 -1.000000 1.000000
v -1.000000 -1.000000 1.000000
v -1.000000 -1.000000 -1.000000
v 1.000000 1.000000 -0.999999
v 0.999999 1.000000 1.000001
v -1.000000 1.000000 1.000000
v -1.000000 1.000000 -1.000000
usemtl Material
s off
f 2 3 4
f 8 7 6
f 1 5 6
f 2 6 7
f 7 8 4
f 1 4 8
f 1 2 4
f 5 8 6
f 2 1 6
f 3 2 7
f 3 7 4
f 5 1 8
