# Supplementary material for: Ratcave: A 3D graphics python package for cognitive psychology experiments
Source: Behav Res Methods. 2019 May 6;51(5):2085–93. doi: 10.3758/s13428-019-01245-x (PMC6797704; doi:10.3758/s13428-019-01245-x)
Supplement: Supplementary file 4 — (GZ 5053 kb) [file 13428_2019_1245_MOESM4_ESM.gz › ratcave-0.7.1rc2/assets/grid3D.obj]

# Blender v2.73 (sub 0) OBJ File: 'primitives.blend'
# www.blender.org
mtllib grid3D.mtl
o Grid3D
v 2.919353 -0.955510 9.466383
v 2.878536 -0.955510 9.466383
v 2.837720 -0.955510 9.466383
v 2.796904 -0.955510 9.466383
v 2.756087 -0.955510 9.466383
v 2.715271 -0.955510 9.466383
v 2.674455 -0.955510 9.466383
v 2.633638 -0.955510 9.466383
v 2.960169 -0.955510 9.466383
v 3.000985 -0.955510 9.466383
v 3.041802 -0.955510 9.466383
v 3.082618 -0.955510 9.466383
v 3.123434 -0.955510 9.466383
v 3.164251 -0.955510 9.466383
v 3.205067 -0.955510 9.466383
v 3.245883 -0.955510 9.466383
v 3.286700 -0.955510 9.466383
v 3.327516 -0.955510 9.466383
v 3.368332 -0.955510 9.466383
v 3.409149 -0.955510 9.466383
v 3.449965 -0.955510 9.466383
v 3.490781 -0.955510 9.466383
v 3.531598 -0.955510 9.466383
v 3.572414 -0.955510 9.466383
v 3.613230 -0.955510 9.466383
v 3.654047 -0.955510 9.466383
v 3.694863 -0.955510 9.466383
v 3.735679 -0.955510 9.466383
v 3.776495 -0.955510 9.466383
v 3.817312 -0.955510 9.466383
v 3.858128 -0.955510 9.466383
v 3.898944 -0.955510 9.466383
v 3.939761 -0.955510 9.466383
v 3.980577 -0.955510 9.466383
v 4.021393 -0.955510 9.466383
v 4.062210 -0.955510 9.466383
v 4.103026 -0.955510 9.466383
v 4.143843 -0.955510 9.466383
v 4.184659 -0.955510 9.466383
v 4.225475 -0.955510 9.466383
v 4.266292 -0.955510 9.466383
v 4.307108 -0.955510 9.466383
v 4.347924 -0.955510 9.466383
v 4.388741 -0.955510 9.466383
v 4.429557 -0.955510 9.466383
v 4.470373 -0.955510 9.466383
v 4.511189 -0.955510 9.466383
v 4.552006 -0.955510 9.466383
v 4.592822 -0.955510 9.466383
v 4.633638 -0.955510 9.466383
v 2.633638 -0.955510 9.425567
v 2.674455 -0.955510 9.425567
v 2.715271 -0.955510 9.425567
v 2.756087 -0.955510 9.425567
v 2.796904 -0.955510 9.425567
v 2.837720 -0.955510 9.425567
v 2.878536 -0.955510 9.425567
v 2.919353 -0.955510 9.425567
v 2.960169 -0.955510 9.425567
v 3.000985 -0.955510 9.425567
v 3.041802 -0.955510 9.425567
v 3.082618 -0.955510 9.425567
v 3.123434 -0.955510 9.425567
v 3.164251 -0.955510 9.425567
v 3.205067 -0.955510 9.425567
v 3.245883 -0.955510 9.425567
v 3.286700 -0.955510 9.425567
v 3.327516 -0.955510 9.425567
v 3.368332 -0.955510 9.425567
v 3.409149 -0.955510 9.425567
v 3.449965 -0.955510 9.425567
v 3.490781 -0.955510 9.425567
v 3.531598 -0.955510 9.425567
v 3.572414 -0.955510 9.425567
v 3.613230 -0.955510 9.425567
v 3.654047 -0.955510 9.425567
v 3.694863 -0.955510 9.425567
v 3.735679 -0.955510 9.425567
v 3.776495 -0.955510 9.425567
v 3.817312 -0.955510 9.425567
v 3.858128 -0.955510 9.425567
v 3.898944 -0.955510 9.425567
v 3.939761 -0.955510 9.425567
v 3.980577 -0.955510 9.425567
v 4.021393 -0.955510 9.425567
v 4.062210 -0.955510 9.425567
v 4.103026 -0.955510 9.425567
v 4.143843 -0.955510 9.425567
v 4.184659 -0.955510 9.425567
v 4.225475 -0.955510 9.425567
v 4.266292 -0.955510 9.425567
v 4.307108 -0.955510 9.425567
v 4.347924 -0.955510 9.425567
v 4.388741 -0.955510 9.425567
v 4.429557 -0.955510 9.425567
v 4.470373 -0.955510 9.425567
v 4.511189 -0.955510 9.425567
v 4.552006 -0.955510 9.425567
v 4.592822 -0.955510 9.425567
v 4.633638 -0.955510 9.425567
v 2.633638 -0.955510 9.384750
v 2.674455 -0.955510 9.384750
v 2.715271 -0.955510 9.384750
v 2.756087 -0.955510 9.384750
v 2.796904 -0.955510 9.384750
v 2.837720 -0.955510 9.384750
v 2.878536 -0.955510 9.384750
v 2.919353 -0.955510 9.384750
v 2.960169 -0.955510 9.384750
v 3.000985 -0.955510 9.384750
v 3.041802 -0.955510 9.384750
v 3.082618 -0.955510 9.384750
v 3.123434 -0.955510 9.384750
v 3.164251 -0.955510 9.384750
v 3.205067 -0.955510 9.384750
v 3.245883 -0.955510 9.384750
v 3.286700 -0.955510 9.384750
v 3.327516 -0.955510 9.384750
v 3.368332 -0.955510 9.384750
v 3.409149 -0.955510 9.384750
v 3.449965 -0.955510 9.384750
v 3.490781 -0.955510 9.384750
v 3.531598 -0.955510 9.384750
v 3.572414 -0.955510 9.384750
v 3.613230 -0.955510 9.384750
v 3.654047 -0.955510 9.384750
v 3.694863 -0.955510 9.384750
v 3.735679 -0.955510 9.384750
v 3.776495 -0.955510 9.384750
v 3.817312 -0.955510 9.384750
v 3.858128 -0.955510 9.384750
v 3.898944 -0.955510 9.384750
v 3.939761 -0.955510 9.384750
v 3.980577 -0.955510 9.384750
v 4.021393 -0.955510 9.384750
v 4.062210 -0.955510 9.384750
v 4.103026 -0.955510 9.384750
v 4.143843 -0.955510 9.384750
v 4.184659 -0.955510 9.384750
v 4.225475 -0.955510 9.384750
v 4.266292 -0.955510 9.384750
v 4.307108 -0.955510 9.384750
v 4.347924 -0.955510 9.384750
v 4.388741 -0.955510 9.384750
v 4.429557 -0.955510 9.384750
v 4.470373 -0.955510 9.384750
v 4.511189 -0.955510 9.384750
v 4.552006 -0.955510 9.384750
v 4.592822 -0.955510 9.384750
v 4.633638 -0.955510 9.384750
v 2.633638 -0.955510 9.343934
v 2.674455 -0.955510 9.343934
v 2.715271 -0.955510 9.343934
v 2.756087 -0.955510 9.343934
v 2.796904 -0.955510 9.343934
v 2.837720 -0.955510 9.343934
v 2.878536 -0.955510 9.343934
v 2.919353 -0.955510 9.343934
v 2.960169 -0.955510 9.343934
v 3.000985 -0.955510 9.343934
v 3.041802 -0.955510 9.343934
v 3.082618 -0.955510 9.343934
v 3.123434 -0.955510 9.343934
v 3.164251 -0.955510 9.343934
v 3.205067 -0.955510 9.343934
v 3.245883 -0.955510 9.343934
v 3.286700 -0.955510 9.343934
v 3.327516 -0.955510 9.343934
v 3.368332 -0.955510 9.343934
v 3.409149 -0.955510 9.343934
v 3.449965 -0.955510 9.343934
v 3.490781 -0.955510 9.343934
v 3.531598 -0.955510 9.343934
v 3.572414 -0.955510 9.343934
v 3.613230 -0.955510 9.343934
v 3.654047 -0.955510 9.343934
v 3.694863 -0.955510 9.343934
v 3.735679 -0.955510 9.343934
v 3.776495 -0.955510 9.343934
v 3.817312 -0.955510 9.343934
v 3.858128 -0.955510 9.343934
v 3.898944 -0.955510 9.343934
v 3.939761 -0.955510 9.343934
v 3.980577 -0.955510 9.343934
v 4.021393 -0.955510 9.343934
v 4.062210 -0.955510 9.343934
v 4.103026 -0.955510 9.343934
v 4.143843 -0.955510 9.343934
v 4.184659 -0.955510 9.343934
v 4.225475 -0.955510 9.343934
v 4.266292 -0.955510 9.343934
v 4.307108 -0.955510 9.343934
v 4.347924 -0.955510 9.343934
v 4.388741 -0.955510 9.343934
v 4.429557 -0.955510 9.343934
v 4.470373 -0.955510 9.343934
v 4.511189 -0.955510 9.343934
v 4.552006 -0.955510 9.343934
v 4.592822 -0.955510 9.343934
v 4.633638 -0.955510 9.343934
v 2.633638 -0.955510 9.303118
v 2.674455 -0.955510 9.303118
v 2.715271 -0.955510 9.303118
v 2.756087 -0.955510 9.303118
v 2.796904 -0.955510 9.303118
v 2.837720 -0.955510 9.303118
v 2.878536 -0.955510 9.303118
v 2.919353 -0.955510 9.303118
v 2.960169 -0.955510 9.303118
v 3.000985 -0.955510 9.303118
v 3.041802 -0.955510 9.303118
v 3.082618 -0.955510 9.303118
v 3.123434 -0.955510 9.303118
v 3.164251 -0.955510 9.303118
v 3.205067 -0.955510 9.303118
v 3.245883 -0.955510 9.303118
v 3.286700 -0.955510 9.303118
v 3.327516 -0.955510 9.303118
v 3.368332 -0.955510 9.303118
v 3.409149 -0.955510 9.303118
v 3.449965 -0.955510 9.303118
v 3.490781 -0.955510 9.303118
v 3.531598 -0.955510 9.303118
v 3.572414 -0.955510 9.303118
v 3.613230 -0.955510 9.303118
v 3.654047 -0.955510 9.303118
v 3.694863 -0.955510 9.303118
v 3.735679 -0.955510 9.303118
v 3.776495 -0.955510 9.303118
v 3.817312 -0.955510 9.303118
v 3.858128 -0.955510 9.303118
v 3.898944 -0.955510 9.303118
v 3.939761 -0.955510 9.303118
v 3.980577 -0.955510 9.303118
v 4.021393 -0.955510 9.303118
v 4.062210 -0.955510 9.303118
v 4.103026 -0.955510 9.303118
v 4.143843 -0.955510 9.303118
v 4.184659 -0.955510 9.303118
v 4.225475 -0.955510 9.303118
v 4.266292 -0.955510 9.303118
v 4.307108 -0.955510 9.303118
v 4.347924 -0.955510 9.303118
v 4.388741 -0.955510 9.303118
v 4.429557 -0.955510 9.303118
v 4.470373 -0.955510 9.303118
v 4.511189 -0.955510 9.303118
v 4.552006 -0.955510 9.303118
v 4.592822 -0.955510 9.303118
v 4.633638 -0.955510 9.303118
v 2.633638 -0.955510 9.262301
v 2.674455 -0.955510 9.262301
v 2.715271 -0.955510 9.262301
v 2.756087 -0.955510 9.262301
v 2.796904 -0.955510 9.262301
v 2.837720 -0.955510 9.262301
v 2.878536 -0.955510 9.262301
v 2.919353 -0.955510 9.262301
v 2.960169 -0.955510 9.262301
v 3.000985 -0.955510 9.262301
v 3.041802 -0.955510 9.262301
v 3.082618 -0.955510 9.262301
v 3.123434 -0.955510 9.262301
v 3.164251 -0.955510 9.262301
v 3.205067 -0.955510 9.262301
v 3.245883 -0.955510 9.262301
v 3.286700 -0.955510 9.262301
v 3.327516 -0.955510 9.262301
v 3.368332 -0.955510 9.262301
v 3.409149 -0.955510 9.262301
v 3.449965 -0.955510 9.262301
v 3.490781 -0.955510 9.262301
v 3.531598 -0.955510 9.262301
v 3.572414 -0.955510 9.262301
v 3.613230 -0.955510 9.262301
v 3.654047 -0.955510 9.262301
v 3.694863 -0.955510 9.262301
v 3.735679 -0.955510 9.262301
v 3.776495 -0.955510 9.262301
v 3.817312 -0.955510 9.262301
v 3.858128 -0.955510 9.262301
v 3.898944 -0.955510 9.262301
v 3.939761 -0.955510 9.262301
v 3.980577 -0.955510 9.262301
v 4.021393 -0.955510 9.262301
v 4.062210 -0.955510 9.262301
v 4.103026 -0.955510 9.262301
v 4.143843 -0.955510 9.262301
v 4.184659 -0.955510 9.262301
v 4.225475 -0.955510 9.262301
v 4.266292 -0.955510 9.262301
v 4.307108 -0.955510 9.262301
v 4.347924 -0.955510 9.262301
v 4.388741 -0.955510 9.262301
v 4.429557 -0.955510 9.262301
v 4.470373 -0.955510 9.262301
v 4.511189 -0.955510 9.262301
v 4.552006 -0.955510 9.262301
v 4.592822 -0.955510 9.262301
v 4.633638 -0.955510 9.262301
v 2.633638 -0.955510 9.221485
v 2.674455 -0.955510 9.221485
v 2.715271 -0.955510 9.221485
v 2.756087 -0.955510 9.221485
v 2.796904 -0.955510 9.221485
v 2.837720 -0.955510 9.221485
v 2.878536 -0.955510 9.221485
v 2.919353 -0.955510 9.221485
v 2.960169 -0.955510 9.221485
v 3.000985 -0.955510 9.221485
v 3.041802 -0.955510 9.221485
v 3.082618 -0.955510 9.221485
v 3.123434 -0.955510 9.221485
v 3.164251 -0.955510 9.221485
v 3.205067 -0.955510 9.221485
v 3.245883 -0.955510 9.221485
v 3.286700 -0.955510 9.221485
v 3.327516 -0.955510 9.221485
v 3.368332 -0.955510 9.221485
v 3.409149 -0.955510 9.221485
v 3.449965 -0.955510 9.221485
v 3.490781 -0.955510 9.221485
v 3.531598 -0.955510 9.221485
v 3.572414 -0.955510 9.221485
v 3.613230 -0.955510 9.221485
v 3.654047 -0.955510 9.221485
v 3.694863 -0.955510 9.221485
v 3.735679 -0.955510 9.221485
v 3.776495 -0.955510 9.221485
v 3.817312 -0.955510 9.221485
v 3.858128 -0.955510 9.221485
v 3.898944 -0.955510 9.221485
v 3.939761 -0.955510 9.221485
v 3.980577 -0.955510 9.221485
v 4.021393 -0.955510 9.221485
v 4.062210 -0.955510 9.221485
v 4.103026 -0.955510 9.221485
v 4.143843 -0.955510 9.221485
v 4.184659 -0.955510 9.221485
v 4.225475 -0.955510 9.221485
v 4.266292 -0.955510 9.221485
v 4.307108 -0.955510 9.221485
v 4.347924 -0.955510 9.221485
v 4.388741 -0.955510 9.221485
v 4.429557 -0.955510 9.221485
v 4.470373 -0.955510 9.221485
v 4.511189 -0.955510 9.221485
v 4.552006 -0.955510 9.221485
v 4.592822 -0.955510 9.221485
v 4.633638 -0.955510 9.221485
v 2.633638 -0.955510 9.180669
v 2.674455 -0.955510 9.180669
v 2.715271 -0.955510 9.180669
v 2.756087 -0.955510 9.180669
v 2.796904 -0.955510 9.180669
v 2.837720 -0.955510 9.180669
v 2.878536 -0.955510 9.180669
v 2.919353 -0.955510 9.180669
v 2.960169 -0.955510 9.180669
v 3.000985 -0.955510 9.180669
v 3.041802 -0.955510 9.180669
v 3.082618 -0.955510 9.180669
v 3.123434 -0.955510 9.180669
v 3.164251 -0.955510 9.180669
v 3.205067 -0.955510 9.180669
v 3.245883 -0.955510 9.180669
v 3.286700 -0.955510 9.180669
v 3.327516 -0.955510 9.180669
v 3.368332 -0.955510 9.180669
v 3.409149 -0.955510 9.180669
v 3.449965 -0.955510 9.180669
v 3.490781 -0.955510 9.180669
v 3.531598 -0.955510 9.180669
v 3.572414 -0.955510 9.180669
v 3.613230 -0.955510 9.180669
v 3.654047 -0.955510 9.180669
v 3.694863 -0.955510 9.180669
v 3.735679 -0.955510 9.180669
v 3.776495 -0.955510 9.180669
v 3.817312 -0.955510 9.180669
v 3.858128 -0.955510 9.180669
v 3.898944 -0.955510 9.180669
v 3.939761 -0.955510 9.180669
v 3.980577 -0.955510 9.180669
v 4.021393 -0.955510 9.180669
v 4.062210 -0.955510 9.180669
v 4.103026 -0.955510 9.180669
v 4.143843 -0.955510 9.180669
v 4.184659 -0.955510 9.180669
v 4.225475 -0.955510 9.180669
v 4.266292 -0.955510 9.180669
v 4.307108 -0.955510 9.180669
v 4.347924 -0.955510 9.180669
v 4.388741 -0.955510 9.180669
v 4.429557 -0.955510 9.180669
v 4.470373 -0.955510 9.180669
v 4.511189 -0.955510 9.180669
v 4.552006 -0.955510 9.180669
v 4.592822 -0.955510 9.180669
v 4.633638 -0.955510 9.180669
v 2.633638 -0.955510 9.139853
v 2.674455 -0.955510 9.139853
v 2.715271 -0.955510 9.139853
v 2.756087 -0.955510 9.139853
v 2.796904 -0.955510 9.139853
v 2.837720 -0.955510 9.139853
v 2.878536 -0.955510 9.139853
v 2.919353 -0.955510 9.139853
v 2.960169 -0.955510 9.139853
v 3.000985 -0.955510 9.139853
v 3.041802 -0.955510 9.139853
v 3.082618 -0.955510 9.139853
v 3.123434 -0.955510 9.139853
v 3.164251 -0.955510 9.139853
v 3.205067 -0.955510 9.139853
v 3.245883 -0.955510 9.139853
v 3.286700 -0.955510 9.139853
v 3.327516 -0.955510 9.139853
v 3.368332 -0.955510 9.139853
v 3.409149 -0.955510 9.139853
v 3.449965 -0.955510 9.139853
v 3.490781 -0.955510 9.139853
v 3.531598 -0.955510 9.139853
v 3.572414 -0.955510 9.139853
v 3.613230 -0.955510 9.139853
v 3.654047 -0.955510 9.139853
v 3.694863 -0.955510 9.139853
v 3.735679 -0.955510 9.139853
v 3.776495 -0.955510 9.139853
v 3.817312 -0.955510 9.139853
v 3.858128 -0.955510 9.139853
v 3.898944 -0.955510 9.139853
v 3.939761 -0.955510 9.139853
v 3.980577 -0.955510 9.139853
v 4.021393 -0.955510 9.139853
v 4.062210 -0.955510 9.139853
v 4.103026 -0.955510 9.139853
v 4.143843 -0.955510 9.139853
v 4.184659 -0.955510 9.139853
v 4.225475 -0.955510 9.139853
v 4.266292 -0.955510 9.139853
v 4.307108 -0.955510 9.139853
v 4.347924 -0.955510 9.139853
v 4.388741 -0.955510 9.139853
v 4.429557 -0.955510 9.139853
v 4.470373 -0.955510 9.139853
v 4.511189 -0.955510 9.139853
v 4.552006 -0.955510 9.139853
v 4.592822 -0.955510 9.139853
v 4.633638 -0.955510 9.139853
v 2.633638 -0.955510 9.099036
v 2.674455 -0.955510 9.099036
v 2.715271 -0.955510 9.099036
v 2.756087 -0.955510 9.099036
v 2.796904 -0.955510 9.099036
v 2.837720 -0.955510 9.099036
v 2.878536 -0.955510 9.099036
v 2.919353 -0.955510 9.099036
v 2.960169 -0.955510 9.099036
v 3.000985 -0.955510 9.099036
v 3.041802 -0.955510 9.099036
v 3.082618 -0.955510 9.099036
v 3.123434 -0.955510 9.099036
v 3.164251 -0.955510 9.099036
v 3.205067 -0.955510 9.099036
v 3.245883 -0.955510 9.099036
v 3.286700 -0.955510 9.099036
v 3.327516 -0.955510 9.099036
v 3.368332 -0.955510 9.099036
v 3.409149 -0.955510 9.099036
v 3.449965 -0.955510 9.099036
v 3.490781 -0.955510 9.099036
v 3.531598 -0.955510 9.099036
v 3.572414 -0.955510 9.099036
v 3.613230 -0.955510 9.099036
v 3.654047 -0.955510 9.099036
v 3.694863 -0.955510 9.099036
v 3.735679 -0.955510 9.099036
v 3.776495 -0.955510 9.099036
v 3.817312 -0.955510 9.099036
v 3.858128 -0.955510 9.099036
v 3.898944 -0.955510 9.099036
v 3.939761 -0.955510 9.099036
v 3.980577 -0.955510 9.099036
v 4.021393 -0.955510 9.099036
v 4.062210 -0.955510 9.099036
v 4.103026 -0.955510 9.099036
v 4.143843 -0.955510 9.099036
v 4.184659 -0.955510 9.099036
v 4.225475 -0.955510 9.099036
v 4.266292 -0.955510 9.099036
v 4.307108 -0.955510 9.099036
v 4.347924 -0.955510 9.099036
v 4.388741 -0.955510 9.099036
v 4.429557 -0.955510 9.099036
v 4.470373 -0.955510 9.099036
v 4.511189 -0.955510 9.099036
v 4.552006 -0.955510 9.099036
v 4.592822 -0.955510 9.099036
v 4.633638 -0.955510 9.099036
v 2.633638 -0.955510 9.058220
v 2.674455 -0.955510 9.058220
v 2.715271 -0.955510 9.058220
v 2.756087 -0.955510 9.058220
v 2.796904 -0.955510 9.058220
v 2.837720 -0.955510 9.058220
v 2.878536 -0.955510 9.058220
v 2.919353 -0.955510 9.058220
v 2.960169 -0.955510 9.058220
v 3.000985 -0.955510 9.058220
v 3.041802 -0.955510 9.058220
v 3.082618 -0.955510 9.058220
v 3.123434 -0.955510 9.058220
v 3.164251 -0.955510 9.058220
v 3.205067 -0.955510 9.058220
v 3.245883 -0.955510 9.058220
v 3.286700 -0.955510 9.058220
v 3.327516 -0.955510 9.058220
v 3.368332 -0.955510 9.058220
v 3.409149 -0.955510 9.058220
v 3.449965 -0.955510 9.058220
v 3.490781 -0.955510 9.058220
v 3.531598 -0.955510 9.058220
v 3.572414 -0.955510 9.058220
v 3.613230 -0.955510 9.058220
v 3.654047 -0.955510 9.058220
v 3.694863 -0.955510 9.058220
v 3.735679 -0.955510 9.058220
v 3.776495 -0.955510 9.058220
v 3.817312 -0.955510 9.058220
v 3.858128 -0.955510 9.058220
v 3.898944 -0.955510 9.058220
v 3.939761 -0.955510 9.058220
v 3.980577 -0.955510 9.058220
v 4.021393 -0.955510 9.058220
v 4.062210 -0.955510 9.058220
v 4.103026 -0.955510 9.058220
v 4.143843 -0.955510 9.058220
v 4.184659 -0.955510 9.058220
v 4.225475 -0.955510 9.058220
v 4.266292 -0.955510 9.058220
v 4.307108 -0.955510 9.058220
v 4.347924 -0.955510 9.058220
v 4.388741 -0.955510 9.058220
v 4.429557 -0.955510 9.058220
v 4.470373 -0.955510 9.058220
v 4.511189 -0.955510 9.058220
v 4.552006 -0.955510 9.058220
v 4.592822 -0.955510 9.058220
v 4.633638 -0.955510 9.058220
v 2.633638 -0.955510 9.017404
v 2.674455 -0.955510 9.017404
v 2.715271 -0.955510 9.017404
v 2.756087 -0.955510 9.017404
v 2.796904 -0.955510 9.017404
v 2.837720 -0.955510 9.017404
v 2.878536 -0.955510 9.017404
v 2.919353 -0.955510 9.017404
v 2.960169 -0.955510 9.017404
v 3.000985 -0.955510 9.017404
v 3.041802 -0.955510 9.017404
v 3.082618 -0.955510 9.017404
v 3.123434 -0.955510 9.017404
v 3.164251 -0.955510 9.017404
v 3.205067 -0.955510 9.017404
v 3.245883 -0.955510 9.017404
v 3.286700 -0.955510 9.017404
v 3.327516 -0.955510 9.017404
v 3.368332 -0.955510 9.017404
v 3.409149 -0.955510 9.017404
v 3.449965 -0.955510 9.017404
v 3.490781 -0.955510 9.017404
v 3.531598 -0.955510 9.017404
v 3.572414 -0.955510 9.017404
v 3.613230 -0.955510 9.017404
v 3.654047 -0.955510 9.017404
v 3.694863 -0.955510 9.017404
v 3.735679 -0.955510 9.017404
v 3.776495 -0.955510 9.017404
v 3.817312 -0.955510 9.017404
v 3.858128 -0.955510 9.017404
v 3.898944 -0.955510 9.017404
v 3.939761 -0.955510 9.017404
v 3.980577 -0.955510 9.017404
v 4.021393 -0.955510 9.017404
v 4.062210 -0.955510 9.017404
v 4.103026 -0.955510 9.017404
v 4.143843 -0.955510 9.017404
v 4.184659 -0.955510 9.017404
v 4.225475 -0.955510 9.017404
v 4.266292 -0.955510 9.017404
v 4.307108 -0.955510 9.017404
v 4.347924 -0.955510 9.017404
v 4.388741 -0.955510 9.017404
v 4.429557 -0.955510 9.017404
v 4.470373 -0.955510 9.017404
v 4.511189 -0.955510 9.017404
v 4.552006 -0.955510 9.017404
v 4.592822 -0.955510 9.017404
v 4.633638 -0.955510 9.017404
v 2.633638 -0.955510 8.976587
v 2.674455 -0.955510 8.976587
v 2.715271 -0.955510 8.976587
v 2.756087 -0.955510 8.976587
v 2.796904 -0.955510 8.976587
v 2.837720 -0.955510 8.976587
v 2.878536 -0.955510 8.976587
v 2.919353 -0.955510 8.976587
v 2.960169 -0.955510 8.976587
v 3.000985 -0.955510 8.976587
v 3.041802 -0.955510 8.976587
v 3.082618 -0.955510 8.976587
v 3.123434 -0.955510 8.976587
v 3.164251 -0.955510 8.976587
v 3.205067 -0.955510 8.976587
v 3.245883 -0.955510 8.976587
v 3.286700 -0.955510 8.976587
v 3.327516 -0.955510 8.976587
v 3.368332 -0.955510 8.976587
v 3.409149 -0.955510 8.976587
v 3.449965 -0.955510 8.976587
v 3.490781 -0.955510 8.976587
v 3.531598 -0.955510 8.976587
v 3.572414 -0.955510 8.976587
v 3.613230 -0.955510 8.976587
v 3.654047 -0.955510 8.976587
v 3.694863 -0.955510 8.976587
v 3.735679 -0.955510 8.976587
v 3.776495 -0.955510 8.976587
v 3.817312 -0.955510 8.976587
v 3.858128 -0.955510 8.976587
v 3.898944 -0.955510 8.976587
v 3.939761 -0.955510 8.976587
v 3.980577 -0.955510 8.976587
v 4.021393 -0.955510 8.976587
v 4.062210 -0.955510 8.976587
v 4.103026 -0.955510 8.976587
v 4.143843 -0.955510 8.976587
v 4.184659 -0.955510 8.976587
v 4.225475 -0.955510 8.976587
v 4.266292 -0.955510 8.976587
v 4.307108 -0.955510 8.976587
v 4.347924 -0.955510 8.976587
v 4.388741 -0.955510 8.976587
v 4.429557 -0.955510 8.976587
v 4.470373 -0.955510 8.976587
v 4.511189 -0.955510 8.976587
v 4.552006 -0.955510 8.976587
v 4.592822 -0.955510 8.976587
v 4.633638 -0.955510 8.976587
v 2.633638 -0.955510 8.935771
v 2.674455 -0.955510 8.935771
v 2.715271 -0.955510 8.935771
v 2.756087 -0.955510 8.935771
v 2.796904 -0.955510 8.935771
v 2.837720 -0.955510 8.935771
v 2.878536 -0.955510 8.935771
v 2.919353 -0.955510 8.935771
v 2.960169 -0.955510 8.935771
v 3.000985 -0.955510 8.935771
v 3.041802 -0.955510 8.935771
v 3.082618 -0.955510 8.935771
v 3.123434 -0.955510 8.935771
v 3.164251 -0.955510 8.935771
v 3.205067 -0.955510 8.935771
v 3.245883 -0.955510 8.935771
v 3.286700 -0.955510 8.935771
v 3.327516 -0.955510 8.935771
v 3.368332 -0.955510 8.935771
v 3.409149 -0.955510 8.935771
v 3.449965 -0.955510 8.935771
v 3.490781 -0.955510 8.935771
v 3.531598 -0.955510 8.935771
v 3.572414 -0.955510 8.935771
v 3.613230 -0.955510 8.935771
v 3.654047 -0.955510 8.935771
v 3.694863 -0.955510 8.935771
v 3.735679 -0.955510 8.935771
v 3.776495 -0.955510 8.935771
v 3.817312 -0.955510 8.935771
v 3.858128 -0.955510 8.935771
v 3.898944 -0.955510 8.935771
v 3.939761 -0.955510 8.935771
v 3.980577 -0.955510 8.935771
v 4.021393 -0.955510 8.935771
v 4.062210 -0.955510 8.935771
v 4.103026 -0.955510 8.935771
v 4.143843 -0.955510 8.935771
v 4.184659 -0.955510 8.935771
v 4.225475 -0.955510 8.935771
v 4.266292 -0.955510 8.935771
v 4.307108 -0.955510 8.935771
v 4.347924 -0.955510 8.935771
v 4.388741 -0.955510 8.935771
v 4.429557 -0.955510 8.935771
v 4.470373 -0.955510 8.935771
v 4.511189 -0.955510 8.935771
v 4.552006 -0.955510 8.935771
v 4.592822 -0.955510 8.935771
v 4.633638 -0.955510 8.935771
v 2.633638 -0.955510 8.894955
v 2.674455 -0.955510 8.894955
v 2.715271 -0.955510 8.894955
v 2.756087 -0.955510 8.894955
v 2.796904 -0.955510 8.894955
v 2.837720 -0.955510 8.894955
v 2.878536 -0.955510 8.894955
v 2.919353 -0.955510 8.894955
v 2.960169 -0.955510 8.894955
v 3.000985 -0.955510 8.894955
v 3.041802 -0.955510 8.894955
v 3.082618 -0.955510 8.894955
v 3.123434 -0.955510 8.894955
v 3.164251 -0.955510 8.894955
v 3.205067 -0.955510 8.894955
v 3.245883 -0.955510 8.894955
v 3.286700 -0.955510 8.894955
v 3.327516 -0.955510 8.894955
v 3.368332 -0.955510 8.894955
v 3.409149 -0.955510 8.894955
v 3.449965 -0.955510 8.894955
v 3.490781 -0.955510 8.894955
v 3.531598 -0.955510 8.894955
v 3.572414 -0.955510 8.894955
v 3.613230 -0.955510 8.894955
v 3.654047 -0.955510 8.894955
v 3.694863 -0.955510 8.894955
v 3.735679 -0.955510 8.894955
v 3.776495 -0.955510 8.894955
v 3.817312 -0.955510 8.894955
v 3.858128 -0.955510 8.894955
v 3.898944 -0.955510 8.894955
v 3.939761 -0.955510 8.894955
v 3.980577 -0.955510 8.894955
v 4.021393 -0.955510 8.894955
v 4.062210 -0.955510 8.894955
v 4.103026 -0.955510 8.894955
v 4.143843 -0.955510 8.894955
v 4.184659 -0.955510 8.894955
v 4.225475 -0.955510 8.894955
v 4.266292 -0.955510 8.894955
v 4.307108 -0.955510 8.894955
v 4.347924 -0.955510 8.894955
v 4.388741 -0.955510 8.894955
v 4.429557 -0.955510 8.894955
v 4.470373 -0.955510 8.894955
v 4.511189 -0.955510 8.894955
v 4.552006 -0.955510 8.894955
v 4.592822 -0.955510 8.894955
v 4.633638 -0.955510 8.894955
v 2.633638 -0.955510 8.854138
v 2.674455 -0.955510 8.854138
v 2.715271 -0.955510 8.854138
v 2.756087 -0.955510 8.854138
v 2.796904 -0.955510 8.854138
v 2.837720 -0.955510 8.854138
v 2.878536 -0.955510 8.854138
v 2.919353 -0.955510 8.854138
v 2.960169 -0.955510 8.854138
v 3.000985 -0.955510 8.854138
v 3.041802 -0.955510 8.854138
v 3.082618 -0.955510 8.854138
v 3.123434 -0.955510 8.854138
v 3.164251 -0.955510 8.854138
v 3.205067 -0.955510 8.854138
v 3.245883 -0.955510 8.854138
v 3.286700 -0.955510 8.854138
v 3.327516 -0.955510 8.854138
v 3.368332 -0.955510 8.854138
v 3.409149 -0.955510 8.854138
v 3.449965 -0.955510 8.854138
v 3.490781 -0.955510 8.854138
v 3.531598 -0.955510 8.854138
v 3.572414 -0.955510 8.854138
v 3.613230 -0.955510 8.854138
v 3.654047 -0.955510 8.854138
v 3.694863 -0.955510 8.854138
v 3.735679 -0.955510 8.854138
v 3.776495 -0.955510 8.854138
v 3.817312 -0.955510 8.854138
v 3.858128 -0.955510 8.854138
v 3.898944 -0.955510 8.854138
v 3.939761 -0.955510 8.854138
v 3.980577 -0.955510 8.854138
v 4.021393 -0.955510 8.854138
v 4.062210 -0.955510 8.854138
v 4.103026 -0.955510 8.854138
v 4.143843 -0.955510 8.854138
v 4.184659 -0.955510 8.854138
v 4.225475 -0.955510 8.854138
v 4.266292 -0.955510 8.854138
v 4.307108 -0.955510 8.854138
v 4.347924 -0.955510 8.854138
v 4.388741 -0.955510 8.854138
v 4.429557 -0.955510 8.854138
v 4.470373 -0.955510 8.854138
v 4.511189 -0.955510 8.854138
v 4.552006 -0.955510 8.854138
v 4.592822 -0.955510 8.854138
v 4.633638 -0.955510 8.854138
v 2.633638 -0.955510 8.813322
v 2.674455 -0.955510 8.813322
v 2.715271 -0.955510 8.813322
v 2.756087 -0.955510 8.813322
v 2.796904 -0.955510 8.813322
v 2.837720 -0.955510 8.813322
v 2.878536 -0.955510 8.813322
v 2.919353 -0.955510 8.813322
v 2.960169 -0.955510 8.813322
v 3.000985 -0.955510 8.813322
v 3.041802 -0.955510 8.813322
v 3.082618 -0.955510 8.813322
v 3.123434 -0.955510 8.813322
v 3.164251 -0.955510 8.813322
v 3.205067 -0.955510 8.813322
v 3.245883 -0.955510 8.813322
v 3.286700 -0.955510 8.813322
v 3.327516 -0.955510 8.813322
v 3.368332 -0.955510 8.813322
v 3.409149 -0.955510 8.813322
v 3.449965 -0.955510 8.813322
v 3.490781 -0.955510 8.813322
v 3.531598 -0.955510 8.813322
v 3.572414 -0.955510 8.813322
v 3.613230 -0.955510 8.813322
v 3.654047 -0.955510 8.813322
v 3.694863 -0.955510 8.813322
v 3.735679 -0.955510 8.813322
v 3.776495 -0.955510 8.813322
v 3.817312 -0.955510 8.813322
v 3.858128 -0.955510 8.813322
v 3.898944 -0.955510 8.813322
v 3.939761 -0.955510 8.813322
v 3.980577 -0.955510 8.813322
v 4.021393 -0.955510 8.813322
v 4.062210 -0.955510 8.813322
v 4.103026 -0.955510 8.813322
v 4.143843 -0.955510 8.813322
v 4.184659 -0.955510 8.813322
v 4.225475 -0.955510 8.813322
v 4.266292 -0.955510 8.813322
v 4.307108 -0.955510 8.813322
v 4.347924 -0.955510 8.813322
v 4.388741 -0.955510 8.813322
v 4.429557 -0.955510 8.813322
v 4.470373 -0.955510 8.813322
v 4.511189 -0.955510 8.813322
v 4.552006 -0.955510 8.813322
v 4.592822 -0.955510 8.813322
v 4.633638 -0.955510 8.813322
v 2.633638 -0.955510 8.772506
v 2.674455 -0.955510 8.772506
v 2.715271 -0.955510 8.772506
v 2.756087 -0.955510 8.772506
v 2.796904 -0.955510 8.772506
v 2.837720 -0.955510 8.772506
v 2.878536 -0.955510 8.772506
v 2.919353 -0.955510 8.772506
v 2.960169 -0.955510 8.772506
v 3.000985 -0.955510 8.772506
v 3.041802 -0.955510 8.772506
v 3.082618 -0.955510 8.772506
v 3.123434 -0.955510 8.772506
v 3.164251 -0.955510 8.772506
v 3.205067 -0.955510 8.772506
v 3.245883 -0.955510 8.772506
v 3.286700 -0.955510 8.772506
v 3.327516 -0.955510 8.772506
v 3.368332 -0.955510 8.772506
v 3.409149 -0.955510 8.772506
v 3.449965 -0.955510 8.772506
v 3.490781 -0.955510 8.772506
v 3.531598 -0.955510 8.772506
v 3.572414 -0.955510 8.772506
v 3.613230 -0.955510 8.772506
v 3.654047 -0.955510 8.772506
v 3.694863 -0.955510 8.772506
v 3.735679 -0.955510 8.772506
v 3.776495 -0.955510 8.772506
v 3.817312 -0.955510 8.772506
v 3.858128 -0.955510 8.772506
v 3.898944 -0.955510 8.772506
v 3.939761 -0.955510 8.772506
v 3.980577 -0.955510 8.772506
v 4.021393 -0.955510 8.772506
v 4.062210 -0.955510 8.772506
v 4.103026 -0.955510 8.772506
v 4.143843 -0.955510 8.772506
v 4.184659 -0.955510 8.772506
v 4.225475 -0.955510 8.772506
v 4.266292 -0.955510 8.772506
v 4.307108 -0.955510 8.772506
v 4.347924 -0.955510 8.772506
v 4.388741 -0.955510 8.772506
v 4.429557 -0.955510 8.772506
v 4.470373 -0.955510 8.772506
v 4.511189 -0.955510 8.772506
v 4.552006 -0.955510 8.772506
v 4.592822 -0.955510 8.772506
v 4.633638 -0.955510 8.772506
v 2.633638 -0.955510 8.731689
v 2.674455 -0.955510 8.731689
v 2.715271 -0.955510 8.731689
v 2.756087 -0.955510 8.731689
v 2.796904 -0.955510 8.731689
v 2.837720 -0.955510 8.731689
v 2.878536 -0.955510 8.731689
v 2.919353 -0.955510 8.731689
v 2.960169 -0.955510 8.731689
v 3.000985 -0.955510 8.731689
v 3.041802 -0.955510 8.731689
v 3.082618 -0.955510 8.731689
v 3.123434 -0.955510 8.731689
v 3.164251 -0.955510 8.731689
v 3.205067 -0.955510 8.731689
v 3.245883 -0.955510 8.731689
v 3.286700 -0.955510 8.731689
v 3.327516 -0.955510 8.731689
v 3.368332 -0.955510 8.731689
v 3.409149 -0.955510 8.731689
v 3.449965 -0.955510 8.731689
v 3.490781 -0.955510 8.731689
v 3.531598 -0.955510 8.731689
v 3.572414 -0.955510 8.731689
v 3.613230 -0.955510 8.731689
v 3.654047 -0.955510 8.731689
v 3.694863 -0.955510 8.731689
v 3.735679 -0.955510 8.731689
v 3.776495 -0.955510 8.731689
v 3.817312 -0.955510 8.731689
v 3.858128 -0.955510 8.731689
v 3.898944 -0.955510 8.731689
v 3.939761 -0.955510 8.731689
v 3.980577 -0.955510 8.731689
v 4.021393 -0.955510 8.731689
v 4.062210 -0.955510 8.731689
v 4.103026 -0.955510 8.731689
v 4.143843 -0.955510 8.731689
v 4.184659 -0.955510 8.731689
v 4.225475 -0.955510 8.731689
v 4.266292 -0.955510 8.731689
v 4.307108 -0.955510 8.731689
v 4.347924 -0.955510 8.731689
v 4.388741 -0.955510 8.731689
v 4.429557 -0.955510 8.731689
v 4.470373 -0.955510 8.731689
v 4.511189 -0.955510 8.731689
v 4.552006 -0.955510 8.731689
v 4.592822 -0.955510 8.731689
v 4.633638 -0.955510 8.731689
v 2.633638 -0.955510 8.690873
v 2.674455 -0.955510 8.690873
v 2.715271 -0.955510 8.690873
v 2.756087 -0.955510 8.690873
v 2.796904 -0.955510 8.690873
v 2.837720 -0.955510 8.690873
v 2.878536 -0.955510 8.690873
v 2.919353 -0.955510 8.690873
v 2.960169 -0.955510 8.690873
v 3.000985 -0.955510 8.690873
v 3.041802 -0.955510 8.690873
v 3.082618 -0.955510 8.690873
v 3.123434 -0.955510 8.690873
v 3.164251 -0.955510 8.690873
v 3.205067 -0.955510 8.690873
v 3.245883 -0.955510 8.690873
v 3.286700 -0.955510 8.690873
v 3.327516 -0.955510 8.690873
v 3.368332 -0.955510 8.690873
v 3.409149 -0.955510 8.690873
v 3.449965 -0.955510 8.690873
v 3.490781 -0.955510 8.690873
v 3.531598 -0.955510 8.690873
v 3.572414 -0.955510 8.690873
v 3.613230 -0.955510 8.690873
v 3.654047 -0.955510 8.690873
v 3.694863 -0.955510 8.690873
v 3.735679 -0.955510 8.690873
v 3.776495 -0.955510 8.690873
v 3.817312 -0.955510 8.690873
v 3.858128 -0.955510 8.690873
v 3.898944 -0.955510 8.690873
v 3.939761 -0.955510 8.690873
v 3.980577 -0.955510 8.690873
v 4.021393 -0.955510 8.690873
v 4.062210 -0.955510 8.690873
v 4.103026 -0.955510 8.690873
v 4.143843 -0.955510 8.690873
v 4.184659 -0.955510 8.690873
v 4.225475 -0.955510 8.690873
v 4.266292 -0.955510 8.690873
v 4.307108 -0.955510 8.690873
v 4.347924 -0.955510 8.690873
v 4.388741 -0.955510 8.690873
v 4.429557 -0.955510 8.690873
v 4.470373 -0.955510 8.690873
v 4.511189 -0.955510 8.690873
v 4.552006 -0.955510 8.690873
v 4.592822 -0.955510 8.690873
v 4.633638 -0.955510 8.690873
v 2.633638 -0.955510 8.650057
v 2.674455 -0.955510 8.650057
v 2.715271 -0.955510 8.650057
v 2.756087 -0.955510 8.650057
v 2.796904 -0.955510 8.650057
v 2.837720 -0.955510 8.650057
v 2.878536 -0.955510 8.650057
v 2.919353 -0.955510 8.650057
v 2.960169 -0.955510 8.650057
v 3.000985 -0.955510 8.650057
v 3.041802 -0.955510 8.650057
v 3.082618 -0.955510 8.650057
v 3.123434 -0.955510 8.650057
v 3.164251 -0.955510 8.650057
v 3.205067 -0.955510 8.650057
v 3.245883 -0.955510 8.650057
v 3.286700 -0.955510 8.650057
v 3.327516 -0.955510 8.650057
v 3.368332 -0.955510 8.650057
v 3.409149 -0.955510 8.650057
v 3.449965 -0.955510 8.650057
v 3.490781 -0.955510 8.650057
v 3.531598 -0.955510 8.650057
v 3.572414 -0.955510 8.650057
v 3.613230 -0.955510 8.650057
v 3.654047 -0.955510 8.650057
v 3.694863 -0.955510 8.650057
v 3.735679 -0.955510 8.650057
v 3.776495 -0.955510 8.650057
v 3.817312 -0.955510 8.650057
v 3.858128 -0.955510 8.650057
v 3.898944 -0.955510 8.650057
v 3.939761 -0.955510 8.650057
v 3.980577 -0.955510 8.650057
v 4.021393 -0.955510 8.650057
v 4.062210 -0.955510 8.650057
v 4.103026 -0.955510 8.650057
v 4.143843 -0.955510 8.650057
v 4.184659 -0.955510 8.650057
v 4.225475 -0.955510 8.650057
v 4.266292 -0.955510 8.650057
v 4.307108 -0.955510 8.650057
v 4.347924 -0.955510 8.650057
v 4.388741 -0.955510 8.650057
v 4.429557 -0.955510 8.650057
v 4.470373 -0.955510 8.650057
v 4.511189 -0.955510 8.650057
v 4.552006 -0.955510 8.650057
v 4.592822 -0.955510 8.650057
v 4.633638 -0.955510 8.650057
v 2.633638 -0.955510 8.609240
v 2.674455 -0.955510 8.609240
v 2.715271 -0.955510 8.609240
v 2.756087 -0.955510 8.609240
v 2.796904 -0.955510 8.609240
v 2.837720 -0.955510 8.609240
v 2.878536 -0.955510 8.609240
v 2.919353 -0.955510 8.609240
v 2.960169 -0.955510 8.609240
v 3.000985 -0.955510 8.609240
v 3.041802 -0.955510 8.609240
v 3.082618 -0.955510 8.609240
v 3.123434 -0.955510 8.609240
v 3.164251 -0.955510 8.609240
v 3.205067 -0.955510 8.609240
v 3.245883 -0.955510 8.609240
v 3.286700 -0.955510 8.609240
v 3.327516 -0.955510 8.609240
v 3.368332 -0.955510 8.609240
v 3.409149 -0.955510 8.609240
v 3.449965 -0.955510 8.609240
v 3.490781 -0.955510 8.609240
v 3.531598 -0.955510 8.609240
v 3.572414 -0.955510 8.609240
v 3.613230 -0.955510 8.609240
v 3.654047 -0.955510 8.609240
v 3.694863 -0.955510 8.609240
v 3.735679 -0.955510 8.609240
v 3.776495 -0.955510 8.609240
v 3.817312 -0.955510 8.609240
v 3.858128 -0.955510 8.609240
v 3.898944 -0.955510 8.609240
v 3.939761 -0.955510 8.609240
v 3.980577 -0.955510 8.609240
v 4.021393 -0.955510 8.609240
v 4.062210 -0.955510 8.609240
v 4.103026 -0.955510 8.609240
v 4.143843 -0.955510 8.609240
v 4.184659 -0.955510 8.609240
v 4.225475 -0.955510 8.609240
v 4.266292 -0.955510 8.609240
v 4.307108 -0.955510 8.609240
v 4.347924 -0.955510 8.609240
v 4.388741 -0.955510 8.609240
v 4.429557 -0.955510 8.609240
v 4.470373 -0.955510 8.609240
v 4.511189 -0.955510 8.609240
v 4.552006 -0.955510 8.609240
v 4.592822 -0.955510 8.609240
v 4.633638 -0.955510 8.609240
v 2.633638 -0.955510 8.568424
v 2.674455 -0.955510 8.568424
v 2.715271 -0.955510 8.568424
v 2.756087 -0.955510 8.568424
v 2.796904 -0.955510 8.568424
v 2.837720 -0.955510 8.568424
v 2.878536 -0.955510 8.568424
v 2.919353 -0.955510 8.568424
v 2.960169 -0.955510 8.568424
v 3.000985 -0.955510 8.568424
v 3.041802 -0.955510 8.568424
v 3.082618 -0.955510 8.568424
v 3.123434 -0.955510 8.568424
v 3.164251 -0.955510 8.568424
v 3.205067 -0.955510 8.568424
v 3.245883 -0.955510 8.568424
v 3.286700 -0.955510 8.568424
v 3.327516 -0.955510 8.568424
v 3.368332 -0.955510 8.568424
v 3.409149 -0.955510 8.568424
v 3.449965 -0.955510 8.568424
v 3.490781 -0.955510 8.568424
v 3.531598 -0.955510 8.568424
v 3.572414 -0.955510 8.568424
v 3.613230 -0.955510 8.568424
v 3.654047 -0.955510 8.568424
v 3.694863 -0.955510 8.568424
v 3.735679 -0.955510 8.568424
v 3.776495 -0.955510 8.568424
v 3.817312 -0.955510 8.568424
v 3.858128 -0.955510 8.568424
v 3.898944 -0.955510 8.568424
v 3.939761 -0.955510 8.568424
v 3.980577 -0.955510 8.568424
v 4.021393 -0.955510 8.568424
v 4.062210 -0.955510 8.568424
v 4.103026 -0.955510 8.568424
v 4.143843 -0.955510 8.568424
v 4.184659 -0.955510 8.568424
v 4.225475 -0.955510 8.568424
v 4.266292 -0.955510 8.568424
v 4.307108 -0.955510 8.568424
v 4.347924 -0.955510 8.568424
v 4.388741 -0.955510 8.568424
v 4.429557 -0.955510 8.568424
v 4.470373 -0.955510 8.568424
v 4.511189 -0.955510 8.568424
v 4.552006 -0.955510 8.568424
v 4.592822 -0.955510 8.568424
v 4.633638 -0.955510 8.568424
v 2.633638 -0.955510 8.527607
v 2.674455 -0.955510 8.527607
v 2.715271 -0.955510 8.527607
v 2.756087 -0.955510 8.527607
v 2.796904 -0.955510 8.527607
v 2.837720 -0.955510 8.527607
v 2.878536 -0.955510 8.527607
v 2.919353 -0.955510 8.527607
v 2.960169 -0.955510 8.527607
v 3.000985 -0.955510 8.527607
v 3.041802 -0.955510 8.527607
v 3.082618 -0.955510 8.527607
v 3.123434 -0.955510 8.527607
v 3.164251 -0.955510 8.527607
v 3.205067 -0.955510 8.527607
v 3.245883 -0.955510 8.527607
v 3.286700 -0.955510 8.527607
v 3.327516 -0.955510 8.527607
v 3.368332 -0.955510 8.527607
v 3.409149 -0.955510 8.527607
v 3.449965 -0.955510 8.527607
v 3.490781 -0.955510 8.527607
v 3.531598 -0.955510 8.527607
v 3.572414 -0.955510 8.527607
v 3.613230 -0.955510 8.527607
v 3.654047 -0.955510 8.527607
v 3.694863 -0.955510 8.527607
v 3.735679 -0.955510 8.527607
v 3.776495 -0.955510 8.527607
v 3.817312 -0.955510 8.527607
v 3.858128 -0.955510 8.527607
v 3.898944 -0.955510 8.527607
v 3.939761 -0.955510 8.527607
v 3.980577 -0.955510 8.527607
v 4.021393 -0.955510 8.527607
v 4.062210 -0.955510 8.527607
v 4.103026 -0.955510 8.527607
v 4.143843 -0.955510 8.527607
v 4.184659 -0.955510 8.527607
v 4.225475 -0.955510 8.527607
v 4.266292 -0.955510 8.527607
v 4.307108 -0.955510 8.527607
v 4.347924 -0.955510 8.527607
v 4.388741 -0.955510 8.527607
v 4.429557 -0.955510 8.527607
v 4.470373 -0.955510 8.527607
v 4.511189 -0.955510 8.527607
v 4.552006 -0.955510 8.527607
v 4.592822 -0.955510 8.527607
v 4.633638 -0.955510 8.527607
v 2.633638 -0.955510 8.486792
v 2.674455 -0.955510 8.486792
v 2.715271 -0.955510 8.486792
v 2.756087 -0.955510 8.486792
v 2.796904 -0.955510 8.486792
v 2.837720 -0.955510 8.486792
v 2.878536 -0.955510 8.486792
v 2.919353 -0.955510 8.486792
v 2.960169 -0.955510 8.486792
v 3.000985 -0.955510 8.486792
v 3.041802 -0.955510 8.486792
v 3.082618 -0.955510 8.486792
v 3.123434 -0.955510 8.486792
v 3.164251 -0.955510 8.486792
v 3.205067 -0.955510 8.486792
v 3.245883 -0.955510 8.486792
v 3.286700 -0.955510 8.486792
v 3.327516 -0.955510 8.486792
v 3.368332 -0.955510 8.486792
v 3.409149 -0.955510 8.486792
v 3.449965 -0.955510 8.486792
v 3.490781 -0.955510 8.486792
v 3.531598 -0.955510 8.486792
v 3.572414 -0.955510 8.486792
v 3.613230 -0.955510 8.486792
v 3.654047 -0.955510 8.486792
v 3.694863 -0.955510 8.486792
v 3.735679 -0.955510 8.486792
v 3.776495 -0.955510 8.486792
v 3.817312 -0.955510 8.486792
v 3.858128 -0.955510 8.486792
v 3.898944 -0.955510 8.486792
v 3.939761 -0.955510 8.486792
v 3.980577 -0.955510 8.486792
v 4.021393 -0.955510 8.486792
v 4.062210 -0.955510 8.486792
v 4.103026 -0.955510 8.486792
v 4.143843 -0.955510 8.486792
v 4.184659 -0.955510 8.486792
v 4.225475 -0.955510 8.486792
v 4.266292 -0.955510 8.486792
v 4.307108 -0.955510 8.486792
v 4.347924 -0.955510 8.486792
v 4.388741 -0.955510 8.486792
v 4.429557 -0.955510 8.486792
v 4.470373 -0.955510 8.486792
v 4.511189 -0.955510 8.486792
v 4.552006 -0.955510 8.486792
v 4.592822 -0.955510 8.486792
v 4.633638 -0.955510 8.486792
v 2.633638 -0.955510 8.445974
v 2.674455 -0.955510 8.445974
v 2.715271 -0.955510 8.445974
v 2.756087 -0.955510 8.445974
v 2.796904 -0.955510 8.445974
v 2.837720 -0.955510 8.445974
v 2.878536 -0.955510 8.445974
v 2.919353 -0.955510 8.445974
v 2.960169 -0.955510 8.445974
v 3.000985 -0.955510 8.445974
v 3.041802 -0.955510 8.445974
v 3.082618 -0.955510 8.445974
v 3.123434 -0.955510 8.445974
v 3.164251 -0.955510 8.445974
v 3.205067 -0.955510 8.445974
v 3.245883 -0.955510 8.445974
v 3.286700 -0.955510 8.445974
v 3.327516 -0.955510 8.445974
v 3.368332 -0.955510 8.445974
v 3.409149 -0.955510 8.445974
v 3.449965 -0.955510 8.445974
v 3.490781 -0.955510 8.445974
v 3.531598 -0.955510 8.445974
v 3.572414 -0.955510 8.445974
v 3.613230 -0.955510 8.445974
v 3.654047 -0.955510 8.445974
v 3.694863 -0.955510 8.445974
v 3.735679 -0.955510 8.445974
v 3.776495 -0.955510 8.445974
v 3.817312 -0.955510 8.445974
v 3.858128 -0.955510 8.445974
v 3.898944 -0.955510 8.445974
v 3.939761 -0.955510 8.445974
v 3.980577 -0.955510 8.445974
v 4.021393 -0.955510 8.445974
v 4.062210 -0.955510 8.445974
v 4.103026 -0.955510 8.445974
v 4.143843 -0.955510 8.445974
v 4.184659 -0.955510 8.445974
v 4.225475 -0.955510 8.445974
v 4.266292 -0.955510 8.445974
v 4.307108 -0.955510 8.445974
v 4.347924 -0.955510 8.445974
v 4.388741 -0.955510 8.445974
v 4.429557 -0.955510 8.445974
v 4.470373 -0.955510 8.445974
v 4.511189 -0.955510 8.445974
v 4.552006 -0.955510 8.445974
v 4.592822 -0.955510 8.445974
v 4.633638 -0.955510 8.445974
v 2.633638 -0.955510 8.405159
v 2.674455 -0.955510 8.405159
v 2.715271 -0.955510 8.405159
v 2.756087 -0.955510 8.405159
v 2.796904 -0.955510 8.405159
v 2.837720 -0.955510 8.405159
v 2.878536 -0.955510 8.405159
v 2.919353 -0.955510 8.405159
v 2.960169 -0.955510 8.405159
v 3.000985 -0.955510 8.405159
v 3.041802 -0.955510 8.405159
v 3.082618 -0.955510 8.405159
v 3.123434 -0.955510 8.405159
v 3.164251 -0.955510 8.405159
v 3.205067 -0.955510 8.405159
v 3.245883 -0.955510 8.405159
v 3.286700 -0.955510 8.405159
v 3.327516 -0.955510 8.405159
v 3.368332 -0.955510 8.405159
v 3.409149 -0.955510 8.405159
v 3.449965 -0.955510 8.405159
v 3.490781 -0.955510 8.405159
v 3.531598 -0.955510 8.405159
v 3.572414 -0.955510 8.405159
v 3.613230 -0.955510 8.405159
v 3.654047 -0.955510 8.405159
v 3.694863 -0.955510 8.405159
v 3.735679 -0.955510 8.405159
v 3.776495 -0.955510 8.405159
v 3.817312 -0.955510 8.405159
v 3.858128 -0.955510 8.405159
v 3.898944 -0.955510 8.405159
v 3.939761 -0.955510 8.405159
v 3.980577 -0.955510 8.405159
v 4.021393 -0.955510 8.405159
v 4.062210 -0.955510 8.405159
v 4.103026 -0.955510 8.405159
v 4.143843 -0.955510 8.405159
v 4.184659 -0.955510 8.405159
v 4.225475 -0.955510 8.405159
v 4.266292 -0.955510 8.405159
v 4.307108 -0.955510 8.405159
v 4.347924 -0.955510 8.405159
v 4.388741 -0.955510 8.405159
v 4.429557 -0.955510 8.405159
v 4.470373 -0.955510 8.405159
v 4.511189 -0.955510 8.405159
v 4.552006 -0.955510 8.405159
v 4.592822 -0.955510 8.405159
v 4.633638 -0.955510 8.405159
v 2.633638 -0.955510 8.364342
v 2.674455 -0.955510 8.364342
v 2.715271 -0.955510 8.364342
v 2.756087 -0.955510 8.364342
v 2.796904 -0.955510 8.364342
v 2.837720 -0.955510 8.364342
v 2.878536 -0.955510 8.364342
v 2.919353 -0.955510 8.364342
v 2.960169 -0.955510 8.364342
v 3.000985 -0.955510 8.364342
v 3.041802 -0.955510 8.364342
v 3.082618 -0.955510 8.364342
v 3.123434 -0.955510 8.364342
v 3.164251 -0.955510 8.364342
v 3.205067 -0.955510 8.364342
v 3.245883 -0.955510 8.364342
v 3.286700 -0.955510 8.364342
v 3.327516 -0.955510 8.364342
v 3.368332 -0.955510 8.364342
v 3.409149 -0.955510 8.364342
v 3.449965 -0.955510 8.364342
v 3.490781 -0.955510 8.364342
v 3.531598 -0.955510 8.364342
v 3.572414 -0.955510 8.364342
v 3.613230 -0.955510 8.364342
v 3.654047 -0.955510 8.364342
v 3.694863 -0.955510 8.364342
v 3.735679 -0.955510 8.364342
v 3.776495 -0.955510 8.364342
v 3.817312 -0.955510 8.364342
v 3.858128 -0.955510 8.364342
v 3.898944 -0.955510 8.364342
v 3.939761 -0.955510 8.364342
v 3.980577 -0.955510 8.364342
v 4.021393 -0.955510 8.364342
v 4.062210 -0.955510 8.364342
v 4.103026 -0.955510 8.364342
v 4.143843 -0.955510 8.364342
v 4.184659 -0.955510 8.364342
v 4.225475 -0.955510 8.364342
v 4.266292 -0.955510 8.364342
v 4.307108 -0.955510 8.364342
v 4.347924 -0.955510 8.364342
v 4.388741 -0.955510 8.364342
v 4.429557 -0.955510 8.364342
v 4.470373 -0.955510 8.364342
v 4.511189 -0.955510 8.364342
v 4.552006 -0.955510 8.364342
v 4.592822 -0.955510 8.364342
v 4.633638 -0.955510 8.364342
v 2.633638 -0.955510 8.323526
v 2.674455 -0.955510 8.323526
v 2.715271 -0.955510 8.323526
v 2.756087 -0.955510 8.323526
v 2.796904 -0.955510 8.323526
v 2.837720 -0.955510 8.323526
v 2.878536 -0.955510 8.323526
v 2.919353 -0.955510 8.323526
v 2.960169 -0.955510 8.323526
v 3.000985 -0.955510 8.323526
v 3.041802 -0.955510 8.323526
v 3.082618 -0.955510 8.323526
v 3.123434 -0.955510 8.323526
v 3.164251 -0.955510 8.323526
v 3.205067 -0.955510 8.323526
v 3.245883 -0.955510 8.323526
v 3.286700 -0.955510 8.323526
v 3.327516 -0.955510 8.323526
v 3.368332 -0.955510 8.323526
v 3.409149 -0.955510 8.323526
v 3.449965 -0.955510 8.323526
v 3.490781 -0.955510 8.323526
v 3.531598 -0.955510 8.323526
v 3.572414 -0.955510 8.323526
v 3.613230 -0.955510 8.323526
v 3.654047 -0.955510 8.323526
v 3.694863 -0.955510 8.323526
v 3.735679 -0.955510 8.323526
v 3.776495 -0.955510 8.323526
v 3.817312 -0.955510 8.323526
v 3.858128 -0.955510 8.323526
v 3.898944 -0.955510 8.323526
v 3.939761 -0.955510 8.323526
v 3.980577 -0.955510 8.323526
v 4.021393 -0.955510 8.323526
v 4.062210 -0.955510 8.323526
v 4.103026 -0.955510 8.323526
v 4.143843 -0.955510 8.323526
v 4.184659 -0.955510 8.323526
v 4.225475 -0.955510 8.323526
v 4.266292 -0.955510 8.323526
v 4.307108 -0.955510 8.323526
v 4.347924 -0.955510 8.323526
v 4.388741 -0.955510 8.323526
v 4.429557 -0.955510 8.323526
v 4.470373 -0.955510 8.323526
v 4.511189 -0.955510 8.323526
v 4.552006 -0.955510 8.323526
v 4.592822 -0.955510 8.323526
v 4.633638 -0.955510 8.323526
v 2.633638 -0.955510 8.282709
v 2.674455 -0.955510 8.282709
v 2.715271 -0.955510 8.282709
v 2.756087 -0.955510 8.282709
v 2.796904 -0.955510 8.282709
v 2.837720 -0.955510 8.282709
v 2.878536 -0.955510 8.282709
v 2.919353 -0.955510 8.282709
v 2.960169 -0.955510 8.282709
v 3.000985 -0.955510 8.282709
v 3.041802 -0.955510 8.282709
v 3.082618 -0.955510 8.282709
v 3.123434 -0.955510 8.282709
v 3.164251 -0.955510 8.282709
v 3.205067 -0.955510 8.282709
v 3.245883 -0.955510 8.282709
v 3.286700 -0.955510 8.282709
v 3.327516 -0.955510 8.282709
v 3.368332 -0.955510 8.282709
v 3.409149 -0.955510 8.282709
v 3.449965 -0.955510 8.282709
v 3.490781 -0.955510 8.282709
v 3.531598 -0.955510 8.282709
v 3.572414 -0.955510 8.282709
v 3.613230 -0.955510 8.282709
v 3.654047 -0.955510 8.282709
v 3.694863 -0.955510 8.282709
v 3.735679 -0.955510 8.282709
v 3.776495 -0.955510 8.282709
v 3.817312 -0.955510 8.282709
v 3.858128 -0.955510 8.282709
v 3.898944 -0.955510 8.282709
v 3.939761 -0.955510 8.282709
v 3.980577 -0.955510 8.282709
v 4.021393 -0.955510 8.282709
v 4.062210 -0.955510 8.282709
v 4.103026 -0.955510 8.282709
v 4.143843 -0.955510 8.282709
v 4.184659 -0.955510 8.282709
v 4.225475 -0.955510 8.282709
v 4.266292 -0.955510 8.282709
v 4.307108 -0.955510 8.282709
v 4.347924 -0.955510 8.282709
v 4.388741 -0.955510 8.282709
v 4.429557 -0.955510 8.282709
v 4.470373 -0.955510 8.282709
v 4.511189 -0.955510 8.282709
v 4.552006 -0.955510 8.282709
v 4.592822 -0.955510 8.282709
v 4.633638 -0.955510 8.282709
v 2.633638 -0.955510 8.241894
v 2.674455 -0.955510 8.241894
v 2.715271 -0.955510 8.241894
v 2.756087 -0.955510 8.241894
v 2.796904 -0.955510 8.241894
v 2.837720 -0.955510 8.241894
v 2.878536 -0.955510 8.241894
v 2.919353 -0.955510 8.241894
v 2.960169 -0.955510 8.241894
v 3.000985 -0.955510 8.241894
v 3.041802 -0.955510 8.241894
v 3.082618 -0.955510 8.241894
v 3.123434 -0.955510 8.241894
v 3.164251 -0.955510 8.241894
v 3.205067 -0.955510 8.241894
v 3.245883 -0.955510 8.241894
v 3.286700 -0.955510 8.241894
v 3.327516 -0.955510 8.241894
v 3.368332 -0.955510 8.241894
v 3.409149 -0.955510 8.241894
v 3.449965 -0.955510 8.241894
v 3.490781 -0.955510 8.241894
v 3.531598 -0.955510 8.241894
v 3.572414 -0.955510 8.241894
v 3.613230 -0.955510 8.241894
v 3.654047 -0.955510 8.241894
v 3.694863 -0.955510 8.241894
v 3.735679 -0.955510 8.241894
v 3.776495 -0.955510 8.241894
v 3.817312 -0.955510 8.241894
v 3.858128 -0.955510 8.241894
v 3.898944 -0.955510 8.241894
v 3.939761 -0.955510 8.241894
v 3.980577 -0.955510 8.241894
v 4.021393 -0.955510 8.241894
v 4.062210 -0.955510 8.241894
v 4.103026 -0.955510 8.241894
v 4.143843 -0.955510 8.241894
v 4.184659 -0.955510 8.241894
v 4.225475 -0.955510 8.241894
v 4.266292 -0.955510 8.241894
v 4.307108 -0.955510 8.241894
v 4.347924 -0.955510 8.241894
v 4.388741 -0.955510 8.241894
v 4.429557 -0.955510 8.241894
v 4.470373 -0.955510 8.241894
v 4.511189 -0.955510 8.241894
v 4.552006 -0.955510 8.241894
v 4.592822 -0.955510 8.241894
v 4.633638 -0.955510 8.241894
v 2.633638 -0.955510 8.201077
v 2.674455 -0.955510 8.201077
v 2.715271 -0.955510 8.201077
v 2.756087 -0.955510 8.201077
v 2.796904 -0.955510 8.201077
v 2.837720 -0.955510 8.201077
v 2.878536 -0.955510 8.201077
v 2.919353 -0.955510 8.201077
v 2.960169 -0.955510 8.201077
v 3.000985 -0.955510 8.201077
v 3.041802 -0.955510 8.201077
v 3.082618 -0.955510 8.201077
v 3.123434 -0.955510 8.201077
v 3.164251 -0.955510 8.201077
v 3.205067 -0.955510 8.201077
v 3.245883 -0.955510 8.201077
v 3.286700 -0.955510 8.201077
v 3.327516 -0.955510 8.201077
v 3.368332 -0.955510 8.201077
v 3.409149 -0.955510 8.201077
v 3.449965 -0.955510 8.201077
v 3.490781 -0.955510 8.201077
v 3.531598 -0.955510 8.201077
v 3.572414 -0.955510 8.201077
v 3.613230 -0.955510 8.201077
v 3.654047 -0.955510 8.201077
v 3.694863 -0.955510 8.201077
v 3.735679 -0.955510 8.201077
v 3.776495 -0.955510 8.201077
v 3.817312 -0.955510 8.201077
v 3.858128 -0.955510 8.201077
v 3.898944 -0.955510 8.201077
v 3.939761 -0.955510 8.201077
v 3.980577 -0.955510 8.201077
v 4.021393 -0.955510 8.201077
v 4.062210 -0.955510 8.201077
v 4.103026 -0.955510 8.201077
v 4.143843 -0.955510 8.201077
v 4.184659 -0.955510 8.201077
v 4.225475 -0.955510 8.201077
v 4.266292 -0.955510 8.201077
v 4.307108 -0.955510 8.201077
v 4.347924 -0.955510 8.201077
v 4.388741 -0.955510 8.201077
v 4.429557 -0.955510 8.201077
v 4.470373 -0.955510 8.201077
v 4.511189 -0.955510 8.201077
v 4.552006 -0.955510 8.201077
v 4.592822 -0.955510 8.201077
v 4.633638 -0.955510 8.201077
v 2.633638 -0.955510 8.160261
v 2.674455 -0.955510 8.160261
v 2.715271 -0.955510 8.160261
v 2.756087 -0.955510 8.160261
v 2.796904 -0.955510 8.160261
v 2.837720 -0.955510 8.160261
v 2.878536 -0.955510 8.160261
v 2.919353 -0.955510 8.160261
v 2.960169 -0.955510 8.160261
v 3.000985 -0.955510 8.160261
v 3.041802 -0.955510 8.160261
v 3.082618 -0.955510 8.160261
v 3.123434 -0.955510 8.160261
v 3.164251 -0.955510 8.160261
v 3.205067 -0.955510 8.160261
v 3.245883 -0.955510 8.160261
v 3.286700 -0.955510 8.160261
v 3.327516 -0.955510 8.160261
v 3.368332 -0.955510 8.160261
v 3.409149 -0.955510 8.160261
v 3.449965 -0.955510 8.160261
v 3.490781 -0.955510 8.160261
v 3.531598 -0.955510 8.160261
v 3.572414 -0.955510 8.160261
v 3.613230 -0.955510 8.160261
v 3.654047 -0.955510 8.160261
v 3.694863 -0.955510 8.160261
v 3.735679 -0.955510 8.160261
v 3.776495 -0.955510 8.160261
v 3.817312 -0.955510 8.160261
v 3.858128 -0.955510 8.160261
v 3.898944 -0.955510 8.160261
v 3.939761 -0.955510 8.160261
v 3.980577 -0.955510 8.160261
v 4.021393 -0.955510 8.160261
v 4.062210 -0.955510 8.160261
v 4.103026 -0.955510 8.160261
v 4.143843 -0.955510 8.160261
v 4.184659 -0.955510 8.160261
v 4.225475 -0.955510 8.160261
v 4.266292 -0.955510 8.160261
v 4.307108 -0.955510 8.160261
v 4.347924 -0.955510 8.160261
v 4.388741 -0.955510 8.160261
v 4.429557 -0.955510 8.160261
v 4.470373 -0.955510 8.160261
v 4.511189 -0.955510 8.160261
v 4.552006 -0.955510 8.160261
v 4.592822 -0.955510 8.160261
v 4.633638 -0.955510 8.160261
v 2.633638 -0.955510 8.119444
v 2.674455 -0.955510 8.119444
v 2.715271 -0.955510 8.119444
v 2.756087 -0.955510 8.119444
v 2.796904 -0.955510 8.119444
v 2.837720 -0.955510 8.119444
v 2.878536 -0.955510 8.119444
v 2.919353 -0.955510 8.119444
v 2.960169 -0.955510 8.119444
v 3.000985 -0.955510 8.119444
v 3.041802 -0.955510 8.119444
v 3.082618 -0.955510 8.119444
v 3.123434 -0.955510 8.119444
v 3.164251 -0.955510 8.119444
v 3.205067 -0.955510 8.119444
v 3.245883 -0.955510 8.119444
v 3.286700 -0.955510 8.119444
v 3.327516 -0.955510 8.119444
v 3.368332 -0.955510 8.119444
v 3.409149 -0.955510 8.119444
v 3.449965 -0.955510 8.119444
v 3.490781 -0.955510 8.119444
v 3.531598 -0.955510 8.119444
v 3.572414 -0.955510 8.119444
v 3.613230 -0.955510 8.119444
v 3.654047 -0.955510 8.119444
v 3.694863 -0.955510 8.119444
v 3.735679 -0.955510 8.119444
v 3.776495 -0.955510 8.119444
v 3.817312 -0.955510 8.119444
v 3.858128 -0.955510 8.119444
v 3.898944 -0.955510 8.119444
v 3.939761 -0.955510 8.119444
v 3.980577 -0.955510 8.119444
v 4.021393 -0.955510 8.119444
v 4.062210 -0.955510 8.119444
v 4.103026 -0.955510 8.119444
v 4.143843 -0.955510 8.119444
v 4.184659 -0.955510 8.119444
v 4.225475 -0.955510 8.119444
v 4.266292 -0.955510 8.119444
v 4.307108 -0.955510 8.119444
v 4.347924 -0.955510 8.119444
v 4.388741 -0.955510 8.119444
v 4.429557 -0.955510 8.119444
v 4.470373 -0.955510 8.119444
v 4.511189 -0.955510 8.119444
v 4.552006 -0.955510 8.119444
v 4.592822 -0.955510 8.119444
v 4.633638 -0.955510 8.119444
v 2.633638 -0.955510 8.078629
v 2.674455 -0.955510 8.078629
v 2.715271 -0.955510 8.078629
v 2.756087 -0.955510 8.078629
v 2.796904 -0.955510 8.078629
v 2.837720 -0.955510 8.078629
v 2.878536 -0.955510 8.078629
v 2.919353 -0.955510 8.078629
v 2.960169 -0.955510 8.078629
v 3.000985 -0.955510 8.078629
v 3.041802 -0.955510 8.078629
v 3.082618 -0.955510 8.078629
v 3.123434 -0.955510 8.078629
v 3.164251 -0.955510 8.078629
v 3.205067 -0.955510 8.078629
v 3.245883 -0.955510 8.078629
v 3.286700 -0.955510 8.078629
v 3.327516 -0.955510 8.078629
v 3.368332 -0.955510 8.078629
v 3.409149 -0.955510 8.078629
v 3.449965 -0.955510 8.078629
v 3.490781 -0.955510 8.078629
v 3.531598 -0.955510 8.078629
v 3.572414 -0.955510 8.078629
v 3.613230 -0.955510 8.078629
v 3.654047 -0.955510 8.078629
v 3.694863 -0.955510 8.078629
v 3.735679 -0.955510 8.078629
v 3.776495 -0.955510 8.078629
v 3.817312 -0.955510 8.078629
v 3.858128 -0.955510 8.078629
v 3.898944 -0.955510 8.078629
v 3.939761 -0.955510 8.078629
v 3.980577 -0.955510 8.078629
v 4.021393 -0.955510 8.078629
v 4.062210 -0.955510 8.078629
v 4.103026 -0.955510 8.078629
v 4.143843 -0.955510 8.078629
v 4.184659 -0.955510 8.078629
v 4.225475 -0.955510 8.078629
v 4.266292 -0.955510 8.078629
v 4.307108 -0.955510 8.078629
v 4.347924 -0.955510 8.078629
v 4.388741 -0.955510 8.078629
v 4.429557 -0.955510 8.078629
v 4.470373 -0.955510 8.078629
v 4.511189 -0.955510 8.078629
v 4.552006 -0.955510 8.078629
v 4.592822 -0.955510 8.078629
v 4.633638 -0.955510 8.078629
v 2.633638 -0.955510 8.037811
v 2.674455 -0.955510 8.037811
v 2.715271 -0.955510 8.037811
v 2.756087 -0.955510 8.037811
v 2.796904 -0.955510 8.037811
v 2.837720 -0.955510 8.037811
v 2.878536 -0.955510 8.037811
v 2.919353 -0.955510 8.037811
v 2.960169 -0.955510 8.037811
v 3.000985 -0.955510 8.037811
v 3.041802 -0.955510 8.037811
v 3.082618 -0.955510 8.037811
v 3.123434 -0.955510 8.037811
v 3.164251 -0.955510 8.037811
v 3.205067 -0.955510 8.037811
v 3.245883 -0.955510 8.037811
v 3.286700 -0.955510 8.037811
v 3.327516 -0.955510 8.037811
v 3.368332 -0.955510 8.037811
v 3.409149 -0.955510 8.037811
v 3.449965 -0.955510 8.037811
v 3.490781 -0.955510 8.037811
v 3.531598 -0.955510 8.037811
v 3.572414 -0.955510 8.037811
v 3.613230 -0.955510 8.037811
v 3.654047 -0.955510 8.037811
v 3.694863 -0.955510 8.037811
v 3.735679 -0.955510 8.037811
v 3.776495 -0.955510 8.037811
v 3.817312 -0.955510 8.037811
v 3.858128 -0.955510 8.037811
v 3.898944 -0.955510 8.037811
v 3.939761 -0.955510 8.037811
v 3.980577 -0.955510 8.037811
v 4.021393 -0.955510 8.037811
v 4.062210 -0.955510 8.037811
v 4.103026 -0.955510 8.037811
v 4.143843 -0.955510 8.037811
v 4.184659 -0.955510 8.037811
v 4.225475 -0.955510 8.037811
v 4.266292 -0.955510 8.037811
v 4.307108 -0.955510 8.037811
v 4.347924 -0.955510 8.037811
v 4.388741 -0.955510 8.037811
v 4.429557 -0.955510 8.037811
v 4.470373 -0.955510 8.037811
v 4.511189 -0.955510 8.037811
v 4.552006 -0.955510 8.037811
v 4.592822 -0.955510 8.037811
v 4.633638 -0.955510 8.037811
v 2.633638 -0.955510 7.996995
v 2.674455 -0.955510 7.996995
v 2.715271 -0.955510 7.996995
v 2.756087 -0.955510 7.996995
v 2.796904 -0.955510 7.996995
v 2.837720 -0.955510 7.996995
v 2.878536 -0.955510 7.996995
v 2.919353 -0.955510 7.996995
v 2.960169 -0.955510 7.996995
v 3.000985 -0.955510 7.996995
v 3.041802 -0.955510 7.996995
v 3.082618 -0.955510 7.996995
v 3.123434 -0.955510 7.996995
v 3.164251 -0.955510 7.996995
v 3.205067 -0.955510 7.996995
v 3.245883 -0.955510 7.996995
v 3.286700 -0.955510 7.996995
v 3.327516 -0.955510 7.996995
v 3.368332 -0.955510 7.996995
v 3.409149 -0.955510 7.996995
v 3.449965 -0.955510 7.996995
v 3.490781 -0.955510 7.996995
v 3.531598 -0.955510 7.996995
v 3.572414 -0.955510 7.996995
v 3.613230 -0.955510 7.996995
v 3.654047 -0.955510 7.996995
v 3.694863 -0.955510 7.996995
v 3.735679 -0.955510 7.996995
v 3.776495 -0.955510 7.996995
v 3.817312 -0.955510 7.996995
v 3.858128 -0.955510 7.996995
v 3.898944 -0.955510 7.996995
v 3.939761 -0.955510 7.996995
v 3.980577 -0.955510 7.996995
v 4.021393 -0.955510 7.996995
v 4.062210 -0.955510 7.996995
v 4.103026 -0.955510 7.996995
v 4.143843 -0.955510 7.996995
v 4.184659 -0.955510 7.996995
v 4.225475 -0.955510 7.996995
v 4.266292 -0.955510 7.996995
v 4.307108 -0.955510 7.996995
v 4.347924 -0.955510 7.996995
v 4.388741 -0.955510 7.996995
v 4.429557 -0.955510 7.996995
v 4.470373 -0.955510 7.996995
v 4.511189 -0.955510 7.996995
v 4.552006 -0.955510 7.996995
v 4.592822 -0.955510 7.996995
v 4.633638 -0.955510 7.996995
v 2.633638 -0.955510 7.956179
v 2.674455 -0.955510 7.956179
v 2.715271 -0.955510 7.956179
v 2.756087 -0.955510 7.956179
v 2.796904 -0.955510 7.956179
v 2.837720 -0.955510 7.956179
v 2.878536 -0.955510 7.956179
v 2.919353 -0.955510 7.956179
v 2.960169 -0.955510 7.956179
v 3.000985 -0.955510 7.956179
v 3.041802 -0.955510 7.956179
v 3.082618 -0.955510 7.956179
v 3.123434 -0.955510 7.956179
v 3.164251 -0.955510 7.956179
v 3.205067 -0.955510 7.956179
v 3.245883 -0.955510 7.956179
v 3.286700 -0.955510 7.956179
v 3.327516 -0.955510 7.956179
v 3.368332 -0.955510 7.956179
v 3.409149 -0.955510 7.956179
v 3.449965 -0.955510 7.956179
v 3.490781 -0.955510 7.956179
v 3.531598 -0.955510 7.956179
v 3.572414 -0.955510 7.956179
v 3.613230 -0.955510 7.956179
v 3.654047 -0.955510 7.956179
v 3.694863 -0.955510 7.956179
v 3.735679 -0.955510 7.956179
v 3.776495 -0.955510 7.956179
v 3.817312 -0.955510 7.956179
v 3.858128 -0.955510 7.956179
v 3.898944 -0.955510 7.956179
v 3.939761 -0.955510 7.956179
v 3.980577 -0.955510 7.956179
v 4.021393 -0.955510 7.956179
v 4.062210 -0.955510 7.956179
v 4.103026 -0.955510 7.956179
v 4.143843 -0.955510 7.956179
v 4.184659 -0.955510 7.956179
v 4.225475 -0.955510 7.956179
v 4.266292 -0.955510 7.956179
v 4.307108 -0.955510 7.956179
v 4.347924 -0.955510 7.956179
v 4.388741 -0.955510 7.956179
v 4.429557 -0.955510 7.956179
v 4.470373 -0.955510 7.956179
v 4.511189 -0.955510 7.956179
v 4.552006 -0.955510 7.956179
v 4.592822 -0.955510 7.956179
v 4.633638 -0.955510 7.956179
v 2.633638 -0.955510 7.915362
v 2.674455 -0.955510 7.915362
v 2.715271 -0.955510 7.915362
v 2.756087 -0.955510 7.915362
v 2.796904 -0.955510 7.915362
v 2.837720 -0.955510 7.915362
v 2.878536 -0.955510 7.915362
v 2.919353 -0.955510 7.915362
v 2.960169 -0.955510 7.915362
v 3.000985 -0.955510 7.915362
v 3.041802 -0.955510 7.915362
v 3.082618 -0.955510 7.915362
v 3.123434 -0.955510 7.915362
v 3.164251 -0.955510 7.915362
v 3.205067 -0.955510 7.915362
v 3.245883 -0.955510 7.915362
v 3.286700 -0.955510 7.915362
v 3.327516 -0.955510 7.915362
v 3.368332 -0.955510 7.915362
v 3.409149 -0.955510 7.915362
v 3.449965 -0.955510 7.915362
v 3.490781 -0.955510 7.915362
v 3.531598 -0.955510 7.915362
v 3.572414 -0.955510 7.915362
v 3.613230 -0.955510 7.915362
v 3.654047 -0.955510 7.915362
v 3.694863 -0.955510 7.915362
v 3.735679 -0.955510 7.915362
v 3.776495 -0.955510 7.915362
v 3.817312 -0.955510 7.915362
v 3.858128 -0.955510 7.915362
v 3.898944 -0.955510 7.915362
v 3.939761 -0.955510 7.915362
v 3.980577 -0.955510 7.915362
v 4.021393 -0.955510 7.915362
v 4.062210 -0.955510 7.915362
v 4.103026 -0.955510 7.915362
v 4.143843 -0.955510 7.915362
v 4.184659 -0.955510 7.915362
v 4.225475 -0.955510 7.915362
v 4.266292 -0.955510 7.915362
v 4.307108 -0.955510 7.915362
v 4.347924 -0.955510 7.915362
v 4.388741 -0.955510 7.915362
v 4.429557 -0.955510 7.915362
v 4.470373 -0.955510 7.915362
v 4.511189 -0.955510 7.915362
v 4.552006 -0.955510 7.915362
v 4.592822 -0.955510 7.915362
v 4.633638 -0.955510 7.915362
v 2.633638 -0.955510 7.874546
v 2.674455 -0.955510 7.874546
v 2.715271 -0.955510 7.874546
v 2.756087 -0.955510 7.874546
v 2.796904 -0.955510 7.874546
v 2.837720 -0.955510 7.874546
v 2.878536 -0.955510 7.874546
v 2.919353 -0.955510 7.874546
v 2.960169 -0.955510 7.874546
v 3.000985 -0.955510 7.874546
v 3.041802 -0.955510 7.874546
v 3.082618 -0.955510 7.874546
v 3.123434 -0.955510 7.874546
v 3.164251 -0.955510 7.874546
v 3.205067 -0.955510 7.874546
v 3.245883 -0.955510 7.874546
v 3.286700 -0.955510 7.874546
v 3.327516 -0.955510 7.874546
v 3.368332 -0.955510 7.874546
v 3.409149 -0.955510 7.874546
v 3.449965 -0.955510 7.874546
v 3.490781 -0.955510 7.874546
v 3.531598 -0.955510 7.874546
v 3.572414 -0.955510 7.874546
v 3.613230 -0.955510 7.874546
v 3.654047 -0.955510 7.874546
v 3.694863 -0.955510 7.874546
v 3.735679 -0.955510 7.874546
v 3.776495 -0.955510 7.874546
v 3.817312 -0.955510 7.874546
v 3.858128 -0.955510 7.874546
v 3.898944 -0.955510 7.874546
v 3.939761 -0.955510 7.874546
v 3.980577 -0.955510 7.874546
v 4.021393 -0.955510 7.874546
v 4.062210 -0.955510 7.874546
v 4.103026 -0.955510 7.874546
v 4.143843 -0.955510 7.874546
v 4.184659 -0.955510 7.874546
v 4.225475 -0.955510 7.874546
v 4.266292 -0.955510 7.874546
v 4.307108 -0.955510 7.874546
v 4.347924 -0.955510 7.874546
v 4.388741 -0.955510 7.874546
v 4.429557 -0.955510 7.874546
v 4.470373 -0.955510 7.874546
v 4.511189 -0.955510 7.874546
v 4.552006 -0.955510 7.874546
v 4.592822 -0.955510 7.874546
v 4.633638 -0.955510 7.874546
v 2.633638 -0.955510 7.833730
v 2.674455 -0.955510 7.833730
v 2.715271 -0.955510 7.833730
v 2.756087 -0.955510 7.833730
v 2.796904 -0.955510 7.833730
v 2.837720 -0.955510 7.833730
v 2.878536 -0.955510 7.833730
v 2.919353 -0.955510 7.833730
v 2.960169 -0.955510 7.833730
v 3.000985 -0.955510 7.833730
v 3.041802 -0.955510 7.833730
v 3.082618 -0.955510 7.833730
v 3.123434 -0.955510 7.833730
v 3.164251 -0.955510 7.833730
v 3.205067 -0.955510 7.833730
v 3.245883 -0.955510 7.833730
v 3.286700 -0.955510 7.833730
v 3.327516 -0.955510 7.833730
v 3.368332 -0.955510 7.833730
v 3.409149 -0.955510 7.833730
v 3.449965 -0.955510 7.833730
v 3.490781 -0.955510 7.833730
v 3.531598 -0.955510 7.833730
v 3.572414 -0.955510 7.833730
v 3.613230 -0.955510 7.833730
v 3.654047 -0.955510 7.833730
v 3.694863 -0.955510 7.833730
v 3.735679 -0.955510 7.833730
v 3.776495 -0.955510 7.833730
v 3.817312 -0.955510 7.833730
v 3.858128 -0.955510 7.833730
v 3.898944 -0.955510 7.833730
v 3.939761 -0.955510 7.833730
v 3.980577 -0.955510 7.833730
v 4.021393 -0.955510 7.833730
v 4.062210 -0.955510 7.833730
v 4.103026 -0.955510 7.833730
v 4.143843 -0.955510 7.833730
v 4.184659 -0.955510 7.833730
v 4.225475 -0.955510 7.833730
v 4.266292 -0.955510 7.833730
v 4.307108 -0.955510 7.833730
v 4.347924 -0.955510 7.833730
v 4.388741 -0.955510 7.833730
v 4.429557 -0.955510 7.833730
v 4.470373 -0.955510 7.833730
v 4.511189 -0.955510 7.833730
v 4.552006 -0.955510 7.833730
v 4.592822 -0.955510 7.833730
v 4.633638 -0.955510 7.833730
v 2.633638 -0.955510 7.792913
v 2.674455 -0.955510 7.792913
v 2.715271 -0.955510 7.792913
v 2.756087 -0.955510 7.792913
v 2.796904 -0.955510 7.792913
v 2.837720 -0.955510 7.792913
v 2.878536 -0.955510 7.792913
v 2.919353 -0.955510 7.792913
v 2.960169 -0.955510 7.792913
v 3.000985 -0.955510 7.792913
v 3.041802 -0.955510 7.792913
v 3.082618 -0.955510 7.792913
v 3.123434 -0.955510 7.792913
v 3.164251 -0.955510 7.792913
v 3.205067 -0.955510 7.792913
v 3.245883 -0.955510 7.792913
v 3.286700 -0.955510 7.792913
v 3.327516 -0.955510 7.792913
v 3.368332 -0.955510 7.792913
v 3.409149 -0.955510 7.792913
v 3.449965 -0.955510 7.792913
v 3.490781 -0.955510 7.792913
v 3.531598 -0.955510 7.792913
v 3.572414 -0.955510 7.792913
v 3.613230 -0.955510 7.792913
v 3.654047 -0.955510 7.792913
v 3.694863 -0.955510 7.792913
v 3.735679 -0.955510 7.792913
v 3.776495 -0.955510 7.792913
v 3.817312 -0.955510 7.792913
v 3.858128 -0.955510 7.792913
v 3.898944 -0.955510 7.792913
v 3.939761 -0.955510 7.792913
v 3.980577 -0.955510 7.792913
v 4.021393 -0.955510 7.792913
v 4.062210 -0.955510 7.792913
v 4.103026 -0.955510 7.792913
v 4.143843 -0.955510 7.792913
v 4.184659 -0.955510 7.792913
v 4.225475 -0.955510 7.792913
v 4.266292 -0.955510 7.792913
v 4.307108 -0.955510 7.792913
v 4.347924 -0.955510 7.792913
v 4.388741 -0.955510 7.792913
v 4.429557 -0.955510 7.792913
v 4.470373 -0.955510 7.792913
v 4.511189 -0.955510 7.792913
v 4.552006 -0.955510 7.792913
v 4.592822 -0.955510 7.792913
v 4.633638 -0.955510 7.792913
v 2.633638 -0.955510 7.752097
v 2.674455 -0.955510 7.752097
v 2.715271 -0.955510 7.752097
v 2.756087 -0.955510 7.752097
v 2.796904 -0.955510 7.752097
v 2.837720 -0.955510 7.752097
v 2.878536 -0.955510 7.752097
v 2.919353 -0.955510 7.752097
v 2.960169 -0.955510 7.752097
v 3.000985 -0.955510 7.752097
v 3.041802 -0.955510 7.752097
v 3.082618 -0.955510 7.752097
v 3.123434 -0.955510 7.752097
v 3.164251 -0.955510 7.752097
v 3.205067 -0.955510 7.752097
v 3.245883 -0.955510 7.752097
v 3.286700 -0.955510 7.752097
v 3.327516 -0.955510 7.752097
v 3.368332 -0.955510 7.752097
v 3.409149 -0.955510 7.752097
v 3.449965 -0.955510 7.752097
v 3.490781 -0.955510 7.752097
v 3.531598 -0.955510 7.752097
v 3.572414 -0.955510 7.752097
v 3.613230 -0.955510 7.752097
v 3.654047 -0.955510 7.752097
v 3.694863 -0.955510 7.752097
v 3.735679 -0.955510 7.752097
v 3.776495 -0.955510 7.752097
v 3.817312 -0.955510 7.752097
v 3.858128 -0.955510 7.752097
v 3.898944 -0.955510 7.752097
v 3.939761 -0.955510 7.752097
v 3.980577 -0.955510 7.752097
v 4.021393 -0.955510 7.752097
v 4.062210 -0.955510 7.752097
v 4.103026 -0.955510 7.752097
v 4.143843 -0.955510 7.752097
v 4.184659 -0.955510 7.752097
v 4.225475 -0.955510 7.752097
v 4.266292 -0.955510 7.752097
v 4.307108 -0.955510 7.752097
v 4.347924 -0.955510 7.752097
v 4.388741 -0.955510 7.752097
v 4.429557 -0.955510 7.752097
v 4.470373 -0.955510 7.752097
v 4.511189 -0.955510 7.752097
v 4.552006 -0.955510 7.752097
v 4.592822 -0.955510 7.752097
v 4.633638 -0.955510 7.752097
v 2.633638 -0.955510 7.711281
v 2.674455 -0.955510 7.711281
v 2.715271 -0.955510 7.711281
v 2.756087 -0.955510 7.711281
v 2.796904 -0.955510 7.711281
v 2.837720 -0.955510 7.711281
v 2.878536 -0.955510 7.711281
v 2.919353 -0.955510 7.711281
v 2.960169 -0.955510 7.711281
v 3.000985 -0.955510 7.711281
v 3.041802 -0.955510 7.711281
v 3.082618 -0.955510 7.711281
v 3.123434 -0.955510 7.711281
v 3.164251 -0.955510 7.711281
v 3.205067 -0.955510 7.711281
v 3.245883 -0.955510 7.711281
v 3.286700 -0.955510 7.711281
v 3.327516 -0.955510 7.711281
v 3.368332 -0.955510 7.711281
v 3.409149 -0.955510 7.711281
v 3.449965 -0.955510 7.711281
v 3.490781 -0.955510 7.711281
v 3.531598 -0.955510 7.711281
v 3.572414 -0.955510 7.711281
v 3.613230 -0.955510 7.711281
v 3.654047 -0.955510 7.711281
v 3.694863 -0.955510 7.711281
v 3.735679 -0.955510 7.711281
v 3.776495 -0.955510 7.711281
v 3.817312 -0.955510 7.711281
v 3.858128 -0.955510 7.711281
v 3.898944 -0.955510 7.711281
v 3.939761 -0.955510 7.711281
v 3.980577 -0.955510 7.711281
v 4.021393 -0.955510 7.711281
v 4.062210 -0.955510 7.711281
v 4.103026 -0.955510 7.711281
v 4.143843 -0.955510 7.711281
v 4.184659 -0.955510 7.711281
v 4.225475 -0.955510 7.711281
v 4.266292 -0.955510 7.711281
v 4.307108 -0.955510 7.711281
v 4.347924 -0.955510 7.711281
v 4.388741 -0.955510 7.711281
v 4.429557 -0.955510 7.711281
v 4.470373 -0.955510 7.711281
v 4.511189 -0.955510 7.711281
v 4.552006 -0.955510 7.711281
v 4.592822 -0.955510 7.711281
v 4.633638 -0.955510 7.711281
v 2.633638 -0.955510 7.670465
v 2.674455 -0.955510 7.670465
v 2.715271 -0.955510 7.670465
v 2.756087 -0.955510 7.670465
v 2.796904 -0.955510 7.670465
v 2.837720 -0.955510 7.670465
v 2.878536 -0.955510 7.670465
v 2.919353 -0.955510 7.670465
v 2.960169 -0.955510 7.670465
v 3.000985 -0.955510 7.670465
v 3.041802 -0.955510 7.670465
v 3.082618 -0.955510 7.670465
v 3.123434 -0.955510 7.670465
v 3.164251 -0.955510 7.670465
v 3.205067 -0.955510 7.670465
v 3.245883 -0.955510 7.670465
v 3.286700 -0.955510 7.670465
v 3.327516 -0.955510 7.670465
v 3.368332 -0.955510 7.670465
v 3.409149 -0.955510 7.670465
v 3.449965 -0.955510 7.670465
v 3.490781 -0.955510 7.670465
v 3.531598 -0.955510 7.670465
v 3.572414 -0.955510 7.670465
v 3.613230 -0.955510 7.670465
v 3.654047 -0.955510 7.670465
v 3.694863 -0.955510 7.670465
v 3.735679 -0.955510 7.670465
v 3.776495 -0.955510 7.670465
v 3.817312 -0.955510 7.670465
v 3.858128 -0.955510 7.670465
v 3.898944 -0.955510 7.670465
v 3.939761 -0.955510 7.670465
v 3.980577 -0.955510 7.670465
v 4.021393 -0.955510 7.670465
v 4.062210 -0.955510 7.670465
v 4.103026 -0.955510 7.670465
v 4.143843 -0.955510 7.670465
v 4.184659 -0.955510 7.670465
v 4.225475 -0.955510 7.670465
v 4.266292 -0.955510 7.670465
v 4.307108 -0.955510 7.670465
v 4.347924 -0.955510 7.670465
v 4.388741 -0.955510 7.670465
v 4.429557 -0.955510 7.670465
v 4.470373 -0.955510 7.670465
v 4.511189 -0.955510 7.670465
v 4.552006 -0.955510 7.670465
v 4.592822 -0.955510 7.670465
v 4.633638 -0.955510 7.670465
v 2.633638 -0.955510 7.629648
v 2.674455 -0.955510 7.629648
v 2.715271 -0.955510 7.629648
v 2.756087 -0.955510 7.629648
v 2.796904 -0.955510 7.629648
v 2.837720 -0.955510 7.629648
v 2.878536 -0.955510 7.629648
v 2.919353 -0.955510 7.629648
v 2.960169 -0.955510 7.629648
v 3.000985 -0.955510 7.629648
v 3.041802 -0.955510 7.629648
v 3.082618 -0.955510 7.629648
v 3.123434 -0.955510 7.629648
v 3.164251 -0.955510 7.629648
v 3.205067 -0.955510 7.629648
v 3.245883 -0.955510 7.629648
v 3.286700 -0.955510 7.629648
v 3.327516 -0.955510 7.629648
v 3.368332 -0.955510 7.629648
v 3.409149 -0.955510 7.629648
v 3.449965 -0.955510 7.629648
v 3.490781 -0.955510 7.629648
v 3.531598 -0.955510 7.629648
v 3.572414 -0.955510 7.629648
v 3.613230 -0.955510 7.629648
v 3.654047 -0.955510 7.629648
v 3.694863 -0.955510 7.629648
v 3.735679 -0.955510 7.629648
v 3.776495 -0.955510 7.629648
v 3.817312 -0.955510 7.629648
v 3.858128 -0.955510 7.629648
v 3.898944 -0.955510 7.629648
v 3.939761 -0.955510 7.629648
v 3.980577 -0.955510 7.629648
v 4.021393 -0.955510 7.629648
v 4.062210 -0.955510 7.629648
v 4.103026 -0.955510 7.629648
v 4.143843 -0.955510 7.629648
v 4.184659 -0.955510 7.629648
v 4.225475 -0.955510 7.629648
v 4.266292 -0.955510 7.629648
v 4.307108 -0.955510 7.629648
v 4.347924 -0.955510 7.629648
v 4.388741 -0.955510 7.629648
v 4.429557 -0.955510 7.629648
v 4.470373 -0.955510 7.629648
v 4.511189 -0.955510 7.629648
v 4.552006 -0.955510 7.629648
v 4.592822 -0.955510 7.629648
v 4.633638 -0.955510 7.629648
v 2.633638 -0.955510 7.588832
v 2.674455 -0.955510 7.588832
v 2.715271 -0.955510 7.588832
v 2.756087 -0.955510 7.588832
v 2.796904 -0.955510 7.588832
v 2.837720 -0.955510 7.588832
v 2.878536 -0.955510 7.588832
v 2.919353 -0.955510 7.588832
v 2.960169 -0.955510 7.588832
v 3.000985 -0.955510 7.588832
v 3.041802 -0.955510 7.588832
v 3.082618 -0.955510 7.588832
v 3.123434 -0.955510 7.588832
v 3.164251 -0.955510 7.588832
v 3.205067 -0.955510 7.588832
v 3.245883 -0.955510 7.588832
v 3.286700 -0.955510 7.588832
v 3.327516 -0.955510 7.588832
v 3.368332 -0.955510 7.588832
v 3.409149 -0.955510 7.588832
v 3.449965 -0.955510 7.588832
v 3.490781 -0.955510 7.588832
v 3.531598 -0.955510 7.588832
v 3.572414 -0.955510 7.588832
v 3.613230 -0.955510 7.588832
v 3.654047 -0.955510 7.588832
v 3.694863 -0.955510 7.588832
v 3.735679 -0.955510 7.588832
v 3.776495 -0.955510 7.588832
v 3.817312 -0.955510 7.588832
v 3.858128 -0.955510 7.588832
v 3.898944 -0.955510 7.588832
v 3.939761 -0.955510 7.588832
v 3.980577 -0.955510 7.588832
v 4.021393 -0.955510 7.588832
v 4.062210 -0.955510 7.588832
v 4.103026 -0.955510 7.588832
v 4.143843 -0.955510 7.588832
v 4.184659 -0.955510 7.588832
v 4.225475 -0.955510 7.588832
v 4.266292 -0.955510 7.588832
v 4.307108 -0.955510 7.588832
v 4.347924 -0.955510 7.588832
v 4.388741 -0.955510 7.588832
v 4.429557 -0.955510 7.588832
v 4.470373 -0.955510 7.588832
v 4.511189 -0.955510 7.588832
v 4.552006 -0.955510 7.588832
v 4.592822 -0.955510 7.588832
v 4.633638 -0.955510 7.588832
v 2.633638 -0.955510 7.548016
v 2.674455 -0.955510 7.548016
v 2.715271 -0.955510 7.548016
v 2.756087 -0.955510 7.548016
v 2.796904 -0.955510 7.548016
v 2.837720 -0.955510 7.548016
v 2.878536 -0.955510 7.548016
v 2.919353 -0.955510 7.548016
v 2.960169 -0.955510 7.548016
v 3.000985 -0.955510 7.548016
v 3.041802 -0.955510 7.548016
v 3.082618 -0.955510 7.548016
v 3.123434 -0.955510 7.548016
v 3.164251 -0.955510 7.548016
v 3.205067 -0.955510 7.548016
v 3.245883 -0.955510 7.548016
v 3.286700 -0.955510 7.548016
v 3.327516 -0.955510 7.548016
v 3.368332 -0.955510 7.548016
v 3.409149 -0.955510 7.548016
v 3.449965 -0.955510 7.548016
v 3.490781 -0.955510 7.548016
v 3.531598 -0.955510 7.548016
v 3.572414 -0.955510 7.548016
v 3.613230 -0.955510 7.548016
v 3.654047 -0.955510 7.548016
v 3.694863 -0.955510 7.548016
v 3.735679 -0.955510 7.548016
v 3.776495 -0.955510 7.548016
v 3.817312 -0.955510 7.548016
v 3.858128 -0.955510 7.548016
v 3.898944 -0.955510 7.548016
v 3.939761 -0.955510 7.548016
v 3.980577 -0.955510 7.548016
v 4.021393 -0.955510 7.548016
v 4.062210 -0.955510 7.548016
v 4.103026 -0.955510 7.548016
v 4.143843 -0.955510 7.548016
v 4.184659 -0.955510 7.548016
v 4.225475 -0.955510 7.548016
v 4.266292 -0.955510 7.548016
v 4.307108 -0.955510 7.548016
v 4.347924 -0.955510 7.548016
v 4.388741 -0.955510 7.548016
v 4.429557 -0.955510 7.548016
v 4.470373 -0.955510 7.548016
v 4.511189 -0.955510 7.548016
v 4.552006 -0.955510 7.548016
v 4.592822 -0.955510 7.548016
v 4.633638 -0.955510 7.548016
v 2.633638 -0.955510 7.507199
v 2.674455 -0.955510 7.507199
v 2.715271 -0.955510 7.507199
v 2.756087 -0.955510 7.507199
v 2.796904 -0.955510 7.507199
v 2.837720 -0.955510 7.507199
v 2.878536 -0.955510 7.507199
v 2.919353 -0.955510 7.507199
v 2.960169 -0.955510 7.507199
v 3.000985 -0.955510 7.507199
v 3.041802 -0.955510 7.507199
v 3.082618 -0.955510 7.507199
v 3.123434 -0.955510 7.507199
v 3.164251 -0.955510 7.507199
v 3.205067 -0.955510 7.507199
v 3.245883 -0.955510 7.507199
v 3.286700 -0.955510 7.507199
v 3.327516 -0.955510 7.507199
v 3.368332 -0.955510 7.507199
v 3.409149 -0.955510 7.507199
v 3.449965 -0.955510 7.507199
v 3.490781 -0.955510 7.507199
v 3.531598 -0.955510 7.507199
v 3.572414 -0.955510 7.507199
v 3.613230 -0.955510 7.507199
v 3.654047 -0.955510 7.507199
v 3.694863 -0.955510 7.507199
v 3.735679 -0.955510 7.507199
v 3.776495 -0.955510 7.507199
v 3.817312 -0.955510 7.507199
v 3.858128 -0.955510 7.507199
v 3.898944 -0.955510 7.507199
v 3.939761 -0.955510 7.507199
v 3.980577 -0.955510 7.507199
v 4.021393 -0.955510 7.507199
v 4.062210 -0.955510 7.507199
v 4.103026 -0.955510 7.507199
v 4.143843 -0.955510 7.507199
v 4.184659 -0.955510 7.507199
v 4.225475 -0.955510 7.507199
v 4.266292 -0.955510 7.507199
v 4.307108 -0.955510 7.507199
v 4.347924 -0.955510 7.507199
v 4.388741 -0.955510 7.507199
v 4.429557 -0.955510 7.507199
v 4.470373 -0.955510 7.507199
v 4.511189 -0.955510 7.507199
v 4.552006 -0.955510 7.507199
v 4.592822 -0.955510 7.507199
v 4.633638 -0.955510 7.507199
v 2.633638 -0.955510 7.466383
v 2.674455 -0.955510 7.466383
v 2.715271 -0.955510 7.466383
v 2.756087 -0.955510 7.466383
v 2.796904 -0.955510 7.466383
v 2.837720 -0.955510 7.466383
v 2.878536 -0.955510 7.466383
v 2.919353 -0.955510 7.466383
v 2.960169 -0.955510 7.466383
v 3.000985 -0.955510 7.466383
v 3.041802 -0.955510 7.466383
v 3.082618 -0.955510 7.466383
v 3.123434 -0.955510 7.466383
v 3.164251 -0.955510 7.466383
v 3.205067 -0.955510 7.466383
v 3.245883 -0.955510 7.466383
v 3.286700 -0.955510 7.466383
v 3.327516 -0.955510 7.466383
v 3.368332 -0.955510 7.466383
v 3.409149 -0.955510 7.466383
v 3.449965 -0.955510 7.466383
v 3.490781 -0.955510 7.466383
v 3.531598 -0.955510 7.466383
v 3.572414 -0.955510 7.466383
v 3.613230 -0.955510 7.466383
v 3.654047 -0.955510 7.466383
v 3.694863 -0.955510 7.466383
v 3.735679 -0.955510 7.466383
v 3.776495 -0.955510 7.466383
v 3.817312 -0.955510 7.466383
v 3.858128 -0.955510 7.466383
v 3.898944 -0.955510 7.466383
v 3.939761 -0.955510 7.466383
v 3.980577 -0.955510 7.466383
v 4.021393 -0.955510 7.466383
v 4.062210 -0.955510 7.466383
v 4.103026 -0.955510 7.466383
v 4.143843 -0.955510 7.466383
v 4.184659 -0.955510 7.466383
v 4.225475 -0.955510 7.466383
v 4.266292 -0.955510 7.466383
v 4.307108 -0.955510 7.466383
v 4.347924 -0.955510 7.466383
v 4.388741 -0.955510 7.466383
v 4.429557 -0.955510 7.466383
v 4.470373 -0.955510 7.466383
v 4.511189 -0.955510 7.466383
v 4.552006 -0.955510 7.466383
v 4.592822 -0.955510 7.466383
v 4.633638 -0.955510 7.466383
v 2.919353 -0.917947 9.466383
v 2.878536 -0.917947 9.466383
v 2.837720 -0.917947 9.466383
v 2.796904 -0.917947 9.466383
v 2.756087 -0.917947 9.466383
v 2.715271 -0.917947 9.466383
v 2.674455 -0.917947 9.466383
v 2.633638 -0.917947 9.466383
v 2.960169 -0.917947 9.466383
v 3.000985 -0.917947 9.466383
v 3.041802 -0.917947 9.466383
v 3.082618 -0.917947 9.466383
v 3.123434 -0.917947 9.466383
v 3.164251 -0.917947 9.466383
v 3.205067 -0.917947 9.466383
v 3.245883 -0.917947 9.466383
v 3.286700 -0.917947 9.466383
v 3.327516 -0.917947 9.466383
v 3.368332 -0.917947 9.466383
v 3.409149 -0.917947 9.466383
v 3.449965 -0.917947 9.466383
v 3.490781 -0.917947 9.466383
v 3.531598 -0.917947 9.466383
v 3.572414 -0.917947 9.466383
v 3.613230 -0.917947 9.466383
v 3.654047 -0.917947 9.466383
v 3.694863 -0.917947 9.466383
v 3.735679 -0.917947 9.466383
v 3.776495 -0.917947 9.466383
v 3.817312 -0.917947 9.466383
v 3.858128 -0.917947 9.466383
v 3.898944 -0.917947 9.466383
v 3.939761 -0.917947 9.466383
v 3.980577 -0.917947 9.466383
v 4.021393 -0.917947 9.466383
v 4.062210 -0.917947 9.466383
v 4.103026 -0.917947 9.466383
v 4.143843 -0.917947 9.466383
v 4.184659 -0.917947 9.466383
v 4.225475 -0.917947 9.466383
v 4.266292 -0.917947 9.466383
v 4.307108 -0.917947 9.466383
v 4.347924 -0.917947 9.466383
v 4.388741 -0.917947 9.466383
v 4.429557 -0.917947 9.466383
v 4.470373 -0.917947 9.466383
v 4.511189 -0.917947 9.466383
v 4.552006 -0.917947 9.466383
v 4.592822 -0.917947 9.466383
v 4.633638 -0.917947 9.466383
v 2.633638 -0.917947 9.425567
v 2.674455 -0.917947 9.425567
v 2.715271 -0.917947 9.425567
v 2.756087 -0.917947 9.425567
v 2.796904 -0.917947 9.425567
v 2.837720 -0.917947 9.425567
v 2.878536 -0.917947 9.425567
v 2.919353 -0.917947 9.425567
v 2.960169 -0.917947 9.425567
v 3.000985 -0.917947 9.425567
v 3.041802 -0.917947 9.425567
v 3.082618 -0.917947 9.425567
v 3.123434 -0.917947 9.425567
v 3.164251 -0.917947 9.425567
v 3.205067 -0.917947 9.425567
v 3.245883 -0.917947 9.425567
v 3.286700 -0.917947 9.425567
v 3.327516 -0.917947 9.425567
v 3.368332 -0.917947 9.425567
v 3.409149 -0.917947 9.425567
v 3.449965 -0.917947 9.425567
v 3.490781 -0.917947 9.425567
v 3.531598 -0.917947 9.425567
v 3.572414 -0.917947 9.425567
v 3.613230 -0.917947 9.425567
v 3.654047 -0.917947 9.425567
v 3.694863 -0.917947 9.425567
v 3.735679 -0.917947 9.425567
v 3.776495 -0.917947 9.425567
v 3.817312 -0.917947 9.425567
v 3.858128 -0.917947 9.425567
v 3.898944 -0.917947 9.425567
v 3.939761 -0.917947 9.425567
v 3.980577 -0.917947 9.425567
v 4.021393 -0.917947 9.425567
v 4.062210 -0.917947 9.425567
v 4.103026 -0.917947 9.425567
v 4.143843 -0.917947 9.425567
v 4.184659 -0.917947 9.425567
v 4.225475 -0.917947 9.425567
v 4.266292 -0.917947 9.425567
v 4.307108 -0.917947 9.425567
v 4.347924 -0.917947 9.425567
v 4.388741 -0.917947 9.425567
v 4.429557 -0.917947 9.425567
v 4.470373 -0.917947 9.425567
v 4.511189 -0.917947 9.425567
v 4.552006 -0.917947 9.425567
v 4.592822 -0.917947 9.425567
v 4.633638 -0.917947 9.425567
v 2.633638 -0.917947 9.384750
v 2.674455 -0.917947 9.384750
v 2.715271 -0.917947 9.384750
v 2.756087 -0.917947 9.384750
v 2.796904 -0.917947 9.384750
v 2.837720 -0.917947 9.384750
v 2.878536 -0.917947 9.384750
v 2.919353 -0.917947 9.384750
v 2.960169 -0.917947 9.384750
v 3.000985 -0.917947 9.384750
v 3.041802 -0.917947 9.384750
v 3.082618 -0.917947 9.384750
v 3.123434 -0.917947 9.384750
v 3.164251 -0.917947 9.384750
v 3.205067 -0.917947 9.384750
v 3.245883 -0.917947 9.384750
v 3.286700 -0.917947 9.384750
v 3.327516 -0.917947 9.384750
v 3.368332 -0.917947 9.384750
v 3.409149 -0.917947 9.384750
v 3.449965 -0.917947 9.384750
v 3.490781 -0.917947 9.384750
v 3.531598 -0.917947 9.384750
v 3.572414 -0.917947 9.384750
v 3.613230 -0.917947 9.384750
v 3.654047 -0.917947 9.384750
v 3.694863 -0.917947 9.384750
v 3.735679 -0.917947 9.384750
v 3.776495 -0.917947 9.384750
v 3.817312 -0.917947 9.384750
v 3.858128 -0.917947 9.384750
v 3.898944 -0.917947 9.384750
v 3.939761 -0.917947 9.384750
v 3.980577 -0.917947 9.384750
v 4.021393 -0.917947 9.384750
v 4.062210 -0.917947 9.384750
v 4.103026 -0.917947 9.384750
v 4.143843 -0.917947 9.384750
v 4.184659 -0.917947 9.384750
v 4.225475 -0.917947 9.384750
v 4.266292 -0.917947 9.384750
v 4.307108 -0.917947 9.384750
v 4.347924 -0.917947 9.384750
v 4.388741 -0.917947 9.384750
v 4.429557 -0.917947 9.384750
v 4.470373 -0.917947 9.384750
v 4.511189 -0.917947 9.384750
v 4.552006 -0.917947 9.384750
v 4.592822 -0.917947 9.384750
v 4.633638 -0.917947 9.384750
v 2.633638 -0.917947 9.343934
v 2.674455 -0.917947 9.343934
v 2.715271 -0.917947 9.343934
v 2.756087 -0.917947 9.343934
v 2.796904 -0.917947 9.343934
v 2.837720 -0.917947 9.343934
v 2.878536 -0.917947 9.343934
v 2.919353 -0.917947 9.343934
v 2.960169 -0.917947 9.343934
v 3.000985 -0.917947 9.343934
v 3.041802 -0.917947 9.343934
v 3.082618 -0.917947 9.343934
v 3.123434 -0.917947 9.343934
v 3.164251 -0.917947 9.343934
v 3.205067 -0.917947 9.343934
v 3.245883 -0.917947 9.343934
v 3.286700 -0.917947 9.343934
v 3.327516 -0.917947 9.343934
v 3.368332 -0.917947 9.343934
v 3.409149 -0.917947 9.343934
v 3.449965 -0.917947 9.343934
v 3.490781 -0.917947 9.343934
v 3.531598 -0.917947 9.343934
v 3.572414 -0.917947 9.343934
v 3.613230 -0.917947 9.343934
v 3.654047 -0.917947 9.343934
v 3.694863 -0.917947 9.343934
v 3.735679 -0.917947 9.343934
v 3.776495 -0.917947 9.343934
v 3.817312 -0.917947 9.343934
v 3.858128 -0.917947 9.343934
v 3.898944 -0.917947 9.343934
v 3.939761 -0.917947 9.343934
v 3.980577 -0.917947 9.343934
v 4.021393 -0.917947 9.343934
v 4.062210 -0.917947 9.343934
v 4.103026 -0.917947 9.343934
v 4.143843 -0.917947 9.343934
v 4.184659 -0.917947 9.343934
v 4.225475 -0.917947 9.343934
v 4.266292 -0.917947 9.343934
v 4.307108 -0.917947 9.343934
v 4.347924 -0.917947 9.343934
v 4.388741 -0.917947 9.343934
v 4.429557 -0.917947 9.343934
v 4.470373 -0.917947 9.343934
v 4.511189 -0.917947 9.343934
v 4.552006 -0.917947 9.343934
v 4.592822 -0.917947 9.343934
v 4.633638 -0.917947 9.343934
v 2.633638 -0.917947 9.303118
v 2.674455 -0.917947 9.303118
v 2.715271 -0.917947 9.303118
v 2.756087 -0.917947 9.303118
v 2.796904 -0.917947 9.303118
v 2.837720 -0.917947 9.303118
v 2.878536 -0.917947 9.303118
v 2.919353 -0.917947 9.303118
v 2.960169 -0.917947 9.303118
v 3.000985 -0.917947 9.303118
v 3.041802 -0.917947 9.303118
v 3.082618 -0.917947 9.303118
v 3.123434 -0.917947 9.303118
v 3.164251 -0.917947 9.303118
v 3.205067 -0.917947 9.303118
v 3.245883 -0.917947 9.303118
v 3.286700 -0.917947 9.303118
v 3.327516 -0.917947 9.303118
v 3.368332 -0.917947 9.303118
v 3.409149 -0.917947 9.303118
v 3.449965 -0.917947 9.303118
v 3.490781 -0.917947 9.303118
v 3.531598 -0.917947 9.303118
v 3.572414 -0.917947 9.303118
v 3.613230 -0.917947 9.303118
v 3.654047 -0.917947 9.303118
v 3.694863 -0.917947 9.303118
v 3.735679 -0.917947 9.303118
v 3.776495 -0.917947 9.303118
v 3.817312 -0.917947 9.303118
v 3.858128 -0.917947 9.303118
v 3.898944 -0.917947 9.303118
v 3.939761 -0.917947 9.303118
v 3.980577 -0.917947 9.303118
v 4.021393 -0.917947 9.303118
v 4.062210 -0.917947 9.303118
v 4.103026 -0.917947 9.303118
v 4.143843 -0.917947 9.303118
v 4.184659 -0.917947 9.303118
v 4.225475 -0.917947 9.303118
v 4.266292 -0.917947 9.303118
v 4.307108 -0.917947 9.303118
v 4.347924 -0.917947 9.303118
v 4.388741 -0.917947 9.303118
v 4.429557 -0.917947 9.303118
v 4.470373 -0.917947 9.303118
v 4.511189 -0.917947 9.303118
v 4.552006 -0.917947 9.303118
v 4.592822 -0.917947 9.303118
v 4.633638 -0.917947 9.303118
v 2.633638 -0.917947 9.262301
v 2.674455 -0.917947 9.262301
v 2.715271 -0.917947 9.262301
v 2.756087 -0.917947 9.262301
v 2.796904 -0.917947 9.262301
v 2.837720 -0.917947 9.262301
v 2.878536 -0.917947 9.262301
v 2.919353 -0.917947 9.262301
v 2.960169 -0.917947 9.262301
v 3.000985 -0.917947 9.262301
v 3.041802 -0.917947 9.262301
v 3.082618 -0.917947 9.262301
v 3.123434 -0.917947 9.262301
v 3.164251 -0.917947 9.262301
v 3.205067 -0.917947 9.262301
v 3.245883 -0.917947 9.262301
v 3.286700 -0.917947 9.262301
v 3.327516 -0.917947 9.262301
v 3.368332 -0.917947 9.262301
v 3.409149 -0.917947 9.262301
v 3.449965 -0.917947 9.262301
v 3.490781 -0.917947 9.262301
v 3.531598 -0.917947 9.262301
v 3.572414 -0.917947 9.262301
v 3.613230 -0.917947 9.262301
v 3.654047 -0.917947 9.262301
v 3.694863 -0.917947 9.262301
v 3.735679 -0.917947 9.262301
v 3.776495 -0.917947 9.262301
v 3.817312 -0.917947 9.262301
v 3.858128 -0.917947 9.262301
v 3.898944 -0.917947 9.262301
v 3.939761 -0.917947 9.262301
v 3.980577 -0.917947 9.262301
v 4.021393 -0.917947 9.262301
v 4.062210 -0.917947 9.262301
v 4.103026 -0.917947 9.262301
v 4.143843 -0.917947 9.262301
v 4.184659 -0.917947 9.262301
v 4.225475 -0.917947 9.262301
v 4.266292 -0.917947 9.262301
v 4.307108 -0.917947 9.262301
v 4.347924 -0.917947 9.262301
v 4.388741 -0.917947 9.262301
v 4.429557 -0.917947 9.262301
v 4.470373 -0.917947 9.262301
v 4.511189 -0.917947 9.262301
v 4.552006 -0.917947 9.262301
v 4.592822 -0.917947 9.262301
v 4.633638 -0.917947 9.262301
v 2.633638 -0.917947 9.221485
v 2.674455 -0.917947 9.221485
v 2.715271 -0.917947 9.221485
v 2.756087 -0.917947 9.221485
v 2.796904 -0.917947 9.221485
v 2.837720 -0.917947 9.221485
v 2.878536 -0.917947 9.221485
v 2.919353 -0.917947 9.221485
v 2.960169 -0.917947 9.221485
v 3.000985 -0.917947 9.221485
v 3.041802 -0.917947 9.221485
v 3.082618 -0.917947 9.221485
v 3.123434 -0.917947 9.221485
v 3.164251 -0.917947 9.221485
v 3.205067 -0.917947 9.221485
v 3.245883 -0.917947 9.221485
v 3.286700 -0.917947 9.221485
v 3.327516 -0.917947 9.221485
v 3.368332 -0.917947 9.221485
v 3.409149 -0.917947 9.221485
v 3.449965 -0.917947 9.221485
v 3.490781 -0.917947 9.221485
v 3.531598 -0.917947 9.221485
v 3.572414 -0.917947 9.221485
v 3.613230 -0.917947 9.221485
v 3.654047 -0.917947 9.221485
v 3.694863 -0.917947 9.221485
v 3.735679 -0.917947 9.221485
v 3.776495 -0.917947 9.221485
v 3.817312 -0.917947 9.221485
v 3.858128 -0.917947 9.221485
v 3.898944 -0.917947 9.221485
v 3.939761 -0.917947 9.221485
v 3.980577 -0.917947 9.221485
v 4.021393 -0.917947 9.221485
v 4.062210 -0.917947 9.221485
v 4.103026 -0.917947 9.221485
v 4.143843 -0.917947 9.221485
v 4.184659 -0.917947 9.221485
v 4.225475 -0.917947 9.221485
v 4.266292 -0.917947 9.221485
v 4.307108 -0.917947 9.221485
v 4.347924 -0.917947 9.221485
v 4.388741 -0.917947 9.221485
v 4.429557 -0.917947 9.221485
v 4.470373 -0.917947 9.221485
v 4.511189 -0.917947 9.221485
v 4.552006 -0.917947 9.221485
v 4.592822 -0.917947 9.221485
v 4.633638 -0.917947 9.221485
v 2.633638 -0.917947 9.180669
v 2.674455 -0.917947 9.180669
v 2.715271 -0.917947 9.180669
v 2.756087 -0.917947 9.180669
v 2.796904 -0.917947 9.180669
v 2.837720 -0.917947 9.180669
v 2.878536 -0.917947 9.180669
v 2.919353 -0.917947 9.180669
v 2.960169 -0.917947 9.180669
v 3.000985 -0.917947 9.180669
v 3.041802 -0.917947 9.180669
v 3.082618 -0.917947 9.180669
v 3.123434 -0.917947 9.180669
v 3.164251 -0.917947 9.180669
v 3.205067 -0.917947 9.180669
v 3.245883 -0.917947 9.180669
v 3.286700 -0.917947 9.180669
v 3.327516 -0.917947 9.180669
v 3.368332 -0.917947 9.180669
v 3.409149 -0.917947 9.180669
v 3.449965 -0.917947 9.180669
v 3.490781 -0.917947 9.180669
v 3.531598 -0.917947 9.180669
v 3.572414 -0.917947 9.180669
v 3.613230 -0.917947 9.180669
v 3.654047 -0.917947 9.180669
v 3.694863 -0.917947 9.180669
v 3.735679 -0.917947 9.180669
v 3.776495 -0.917947 9.180669
v 3.817312 -0.917947 9.180669
v 3.858128 -0.917947 9.180669
v 3.898944 -0.917947 9.180669
v 3.939761 -0.917947 9.180669
v 3.980577 -0.917947 9.180669
v 4.021393 -0.917947 9.180669
v 4.062210 -0.917947 9.180669
v 4.103026 -0.917947 9.180669
v 4.143843 -0.917947 9.180669
v 4.184659 -0.917947 9.180669
v 4.225475 -0.917947 9.180669
v 4.266292 -0.917947 9.180669
v 4.307108 -0.917947 9.180669
v 4.347924 -0.917947 9.180669
v 4.388741 -0.917947 9.180669
v 4.429557 -0.917947 9.180669
v 4.470373 -0.917947 9.180669
v 4.511189 -0.917947 9.180669
v 4.552006 -0.917947 9.180669
v 4.592822 -0.917947 9.180669
v 4.633638 -0.917947 9.180669
v 2.633638 -0.917947 9.139853
v 2.674455 -0.917947 9.139853
v 2.715271 -0.917947 9.139853
v 2.756087 -0.917947 9.139853
v 2.796904 -0.917947 9.139853
v 2.837720 -0.917947 9.139853
v 2.878536 -0.917947 9.139853
v 2.919353 -0.917947 9.139853
v 2.960169 -0.917947 9.139853
v 3.000985 -0.917947 9.139853
v 3.041802 -0.917947 9.139853
v 3.082618 -0.917947 9.139853
v 3.123434 -0.917947 9.139853
v 3.164251 -0.917947 9.139853
v 3.205067 -0.917947 9.139853
v 3.245883 -0.917947 9.139853
v 3.286700 -0.917947 9.139853
v 3.327516 -0.917947 9.139853
v 3.368332 -0.917947 9.139853
v 3.409149 -0.917947 9.139853
v 3.449965 -0.917947 9.139853
v 3.490781 -0.917947 9.139853
v 3.531598 -0.917947 9.139853
v 3.572414 -0.917947 9.139853
v 3.613230 -0.917947 9.139853
v 3.654047 -0.917947 9.139853
v 3.694863 -0.917947 9.139853
v 3.735679 -0.917947 9.139853
v 3.776495 -0.917947 9.139853
v 3.817312 -0.917947 9.139853
v 3.858128 -0.917947 9.139853
v 3.898944 -0.917947 9.139853
v 3.939761 -0.917947 9.139853
v 3.980577 -0.917947 9.139853
v 4.021393 -0.917947 9.139853
v 4.062210 -0.917947 9.139853
v 4.103026 -0.917947 9.139853
v 4.143843 -0.917947 9.139853
v 4.184659 -0.917947 9.139853
v 4.225475 -0.917947 9.139853
v 4.266292 -0.917947 9.139853
v 4.307108 -0.917947 9.139853
v 4.347924 -0.917947 9.139853
v 4.388741 -0.917947 9.139853
v 4.429557 -0.917947 9.139853
v 4.470373 -0.917947 9.139853
v 4.511189 -0.917947 9.139853
v 4.552006 -0.917947 9.139853
v 4.592822 -0.917947 9.139853
v 4.633638 -0.917947 9.139853
v 2.633638 -0.917947 9.099036
v 2.674455 -0.917947 9.099036
v 2.715271 -0.917947 9.099036
v 2.756087 -0.917947 9.099036
v 2.796904 -0.917947 9.099036
v 2.837720 -0.917947 9.099036
v 2.878536 -0.917947 9.099036
v 2.919353 -0.917947 9.099036
v 2.960169 -0.917947 9.099036
v 3.000985 -0.917947 9.099036
v 3.041802 -0.917947 9.099036
v 3.082618 -0.917947 9.099036
v 3.123434 -0.917947 9.099036
v 3.164251 -0.917947 9.099036
v 3.205067 -0.917947 9.099036
v 3.245883 -0.917947 9.099036
v 3.286700 -0.917947 9.099036
v 3.327516 -0.917947 9.099036
v 3.368332 -0.917947 9.099036
v 3.409149 -0.917947 9.099036
v 3.449965 -0.917947 9.099036
v 3.490781 -0.917947 9.099036
v 3.531598 -0.917947 9.099036
v 3.572414 -0.917947 9.099036
v 3.613230 -0.917947 9.099036
v 3.654047 -0.917947 9.099036
v 3.694863 -0.917947 9.099036
v 3.735679 -0.917947 9.099036
v 3.776495 -0.917947 9.099036
v 3.817312 -0.917947 9.099036
v 3.858128 -0.917947 9.099036
v 3.898944 -0.917947 9.099036
v 3.939761 -0.917947 9.099036
v 3.980577 -0.917947 9.099036
v 4.021393 -0.917947 9.099036
v 4.062210 -0.917947 9.099036
v 4.103026 -0.917947 9.099036
v 4.143843 -0.917947 9.099036
v 4.184659 -0.917947 9.099036
v 4.225475 -0.917947 9.099036
v 4.266292 -0.917947 9.099036
v 4.307108 -0.917947 9.099036
v 4.347924 -0.917947 9.099036
v 4.388741 -0.917947 9.099036
v 4.429557 -0.917947 9.099036
v 4.470373 -0.917947 9.099036
v 4.511189 -0.917947 9.099036
v 4.552006 -0.917947 9.099036
v 4.592822 -0.917947 9.099036
v 4.633638 -0.917947 9.099036
v 2.633638 -0.917947 9.058220
v 2.674455 -0.917947 9.058220
v 2.715271 -0.917947 9.058220
v 2.756087 -0.917947 9.058220
v 2.796904 -0.917947 9.058220
v 2.837720 -0.917947 9.058220
v 2.878536 -0.917947 9.058220
v 2.919353 -0.917947 9.058220
v 2.960169 -0.917947 9.058220
v 3.000985 -0.917947 9.058220
v 3.041802 -0.917947 9.058220
v 3.082618 -0.917947 9.058220
v 3.123434 -0.917947 9.058220
v 3.164251 -0.917947 9.058220
v 3.205067 -0.917947 9.058220
v 3.245883 -0.917947 9.058220
v 3.286700 -0.917947 9.058220
v 3.327516 -0.917947 9.058220
v 3.368332 -0.917947 9.058220
v 3.409149 -0.917947 9.058220
v 3.449965 -0.917947 9.058220
v 3.490781 -0.917947 9.058220
v 3.531598 -0.917947 9.058220
v 3.572414 -0.917947 9.058220
v 3.613230 -0.917947 9.058220
v 3.654047 -0.917947 9.058220
v 3.694863 -0.917947 9.058220
v 3.735679 -0.917947 9.058220
v 3.776495 -0.917947 9.058220
v 3.817312 -0.917947 9.058220
v 3.858128 -0.917947 9.058220
v 3.898944 -0.917947 9.058220
v 3.939761 -0.917947 9.058220
v 3.980577 -0.917947 9.058220
v 4.021393 -0.917947 9.058220
v 4.062210 -0.917947 9.058220
v 4.103026 -0.917947 9.058220
v 4.143843 -0.917947 9.058220
v 4.184659 -0.917947 9.058220
v 4.225475 -0.917947 9.058220
v 4.266292 -0.917947 9.058220
v 4.307108 -0.917947 9.058220
v 4.347924 -0.917947 9.058220
v 4.388741 -0.917947 9.058220
v 4.429557 -0.917947 9.058220
v 4.470373 -0.917947 9.058220
v 4.511189 -0.917947 9.058220
v 4.552006 -0.917947 9.058220
v 4.592822 -0.917947 9.058220
v 4.633638 -0.917947 9.058220
v 2.633638 -0.917947 9.017404
v 2.674455 -0.917947 9.017404
v 2.715271 -0.917947 9.017404
v 2.756087 -0.917947 9.017404
v 2.796904 -0.917947 9.017404
v 2.837720 -0.917947 9.017404
v 2.878536 -0.917947 9.017404
v 2.919353 -0.917947 9.017404
v 2.960169 -0.917947 9.017404
v 3.000985 -0.917947 9.017404
v 3.041802 -0.917947 9.017404
v 3.082618 -0.917947 9.017404
v 3.123434 -0.917947 9.017404
v 3.164251 -0.917947 9.017404
v 3.205067 -0.917947 9.017404
v 3.245883 -0.917947 9.017404
v 3.286700 -0.917947 9.017404
v 3.327516 -0.917947 9.017404
v 3.368332 -0.917947 9.017404
v 3.409149 -0.917947 9.017404
v 3.449965 -0.917947 9.017404
v 3.490781 -0.917947 9.017404
v 3.531598 -0.917947 9.017404
v 3.572414 -0.917947 9.017404
v 3.613230 -0.917947 9.017404
v 3.654047 -0.917947 9.017404
v 3.694863 -0.917947 9.017404
v 3.735679 -0.917947 9.017404
v 3.776495 -0.917947 9.017404
v 3.817312 -0.917947 9.017404
v 3.858128 -0.917947 9.017404
v 3.898944 -0.917947 9.017404
v 3.939761 -0.917947 9.017404
v 3.980577 -0.917947 9.017404
v 4.021393 -0.917947 9.017404
v 4.062210 -0.917947 9.017404
v 4.103026 -0.917947 9.017404
v 4.143843 -0.917947 9.017404
v 4.184659 -0.917947 9.017404
v 4.225475 -0.917947 9.017404
v 4.266292 -0.917947 9.017404
v 4.307108 -0.917947 9.017404
v 4.347924 -0.917947 9.017404
v 4.388741 -0.917947 9.017404
v 4.429557 -0.917947 9.017404
v 4.470373 -0.917947 9.017404
v 4.511189 -0.917947 9.017404
v 4.552006 -0.917947 9.017404
v 4.592822 -0.917947 9.017404
v 4.633638 -0.917947 9.017404
v 2.633638 -0.917947 8.976587
v 2.674455 -0.917947 8.976587
v 2.715271 -0.917947 8.976587
v 2.756087 -0.917947 8.976587
v 2.796904 -0.917947 8.976587
v 2.837720 -0.917947 8.976587
v 2.878536 -0.917947 8.976587
v 2.919353 -0.917947 8.976587
v 2.960169 -0.917947 8.976587
v 3.000985 -0.917947 8.976587
v 3.041802 -0.917947 8.976587
v 3.082618 -0.917947 8.976587
v 3.123434 -0.917947 8.976587
v 3.164251 -0.917947 8.976587
v 3.205067 -0.917947 8.976587
v 3.245883 -0.917947 8.976587
v 3.286700 -0.917947 8.976587
v 3.327516 -0.917947 8.976587
v 3.368332 -0.917947 8.976587
v 3.409149 -0.917947 8.976587
v 3.449965 -0.917947 8.976587
v 3.490781 -0.917947 8.976587
v 3.531598 -0.917947 8.976587
v 3.572414 -0.917947 8.976587
v 3.613230 -0.917947 8.976587
v 3.654047 -0.917947 8.976587
v 3.694863 -0.917947 8.976587
v 3.735679 -0.917947 8.976587
v 3.776495 -0.917947 8.976587
v 3.817312 -0.917947 8.976587
v 3.858128 -0.917947 8.976587
v 3.898944 -0.917947 8.976587
v 3.939761 -0.917947 8.976587
v 3.980577 -0.917947 8.976587
v 4.021393 -0.917947 8.976587
v 4.062210 -0.917947 8.976587
v 4.103026 -0.917947 8.976587
v 4.143843 -0.917947 8.976587
v 4.184659 -0.917947 8.976587
v 4.225475 -0.917947 8.976587
v 4.266292 -0.917947 8.976587
v 4.307108 -0.917947 8.976587
v 4.347924 -0.917947 8.976587
v 4.388741 -0.917947 8.976587
v 4.429557 -0.917947 8.976587
v 4.470373 -0.917947 8.976587
v 4.511189 -0.917947 8.976587
v 4.552006 -0.917947 8.976587
v 4.592822 -0.917947 8.976587
v 4.633638 -0.917947 8.976587
v 2.633638 -0.917947 8.935771
v 2.674455 -0.917947 8.935771
v 2.715271 -0.917947 8.935771
v 2.756087 -0.917947 8.935771
v 2.796904 -0.917947 8.935771
v 2.837720 -0.917947 8.935771
v 2.878536 -0.917947 8.935771
v 2.919353 -0.917947 8.935771
v 2.960169 -0.917947 8.935771
v 3.000985 -0.917947 8.935771
v 3.041802 -0.917947 8.935771
v 3.082618 -0.917947 8.935771
v 3.123434 -0.917947 8.935771
v 3.164251 -0.917947 8.935771
v 3.205067 -0.917947 8.935771
v 3.245883 -0.917947 8.935771
v 3.286700 -0.917947 8.935771
v 3.327516 -0.917947 8.935771
v 3.368332 -0.917947 8.935771
v 3.409149 -0.917947 8.935771
v 3.449965 -0.917947 8.935771
v 3.490781 -0.917947 8.935771
v 3.531598 -0.917947 8.935771
v 3.572414 -0.917947 8.935771
v 3.613230 -0.917947 8.935771
v 3.654047 -0.917947 8.935771
v 3.694863 -0.917947 8.935771
v 3.735679 -0.917947 8.935771
v 3.776495 -0.917947 8.935771
v 3.817312 -0.917947 8.935771
v 3.858128 -0.917947 8.935771
v 3.898944 -0.917947 8.935771
v 3.939761 -0.917947 8.935771
v 3.980577 -0.917947 8.935771
v 4.021393 -0.917947 8.935771
v 4.062210 -0.917947 8.935771
v 4.103026 -0.917947 8.935771
v 4.143843 -0.917947 8.935771
v 4.184659 -0.917947 8.935771
v 4.225475 -0.917947 8.935771
v 4.266292 -0.917947 8.935771
v 4.307108 -0.917947 8.935771
v 4.347924 -0.917947 8.935771
v 4.388741 -0.917947 8.935771
v 4.429557 -0.917947 8.935771
v 4.470373 -0.917947 8.935771
v 4.511189 -0.917947 8.935771
v 4.552006 -0.917947 8.935771
v 4.592822 -0.917947 8.935771
v 4.633638 -0.917947 8.935771
v 2.633638 -0.917947 8.894955
v 2.674455 -0.917947 8.894955
v 2.715271 -0.917947 8.894955
v 2.756087 -0.917947 8.894955
v 2.796904 -0.917947 8.894955
v 2.837720 -0.917947 8.894955
v 2.878536 -0.917947 8.894955
v 2.919353 -0.917947 8.894955
v 2.960169 -0.917947 8.894955
v 3.000985 -0.917947 8.894955
v 3.041802 -0.917947 8.894955
v 3.082618 -0.917947 8.894955
v 3.123434 -0.917947 8.894955
v 3.164251 -0.917947 8.894955
v 3.205067 -0.917947 8.894955
v 3.245883 -0.917947 8.894955
v 3.286700 -0.917947 8.894955
v 3.327516 -0.917947 8.894955
v 3.368332 -0.917947 8.894955
v 3.409149 -0.917947 8.894955
v 3.449965 -0.917947 8.894955
v 3.490781 -0.917947 8.894955
v 3.531598 -0.917947 8.894955
v 3.572414 -0.917947 8.894955
v 3.613230 -0.917947 8.894955
v 3.654047 -0.917947 8.894955
v 3.694863 -0.917947 8.894955
v 3.735679 -0.917947 8.894955
v 3.776495 -0.917947 8.894955
v 3.817312 -0.917947 8.894955
v 3.858128 -0.917947 8.894955
v 3.898944 -0.917947 8.894955
v 3.939761 -0.917947 8.894955
v 3.980577 -0.917947 8.894955
v 4.021393 -0.917947 8.894955
v 4.062210 -0.917947 8.894955
v 4.103026 -0.917947 8.894955
v 4.143843 -0.917947 8.894955
v 4.184659 -0.917947 8.894955
v 4.225475 -0.917947 8.894955
v 4.266292 -0.917947 8.894955
v 4.307108 -0.917947 8.894955
v 4.347924 -0.917947 8.894955
v 4.388741 -0.917947 8.894955
v 4.429557 -0.917947 8.894955
v 4.470373 -0.917947 8.894955
v 4.511189 -0.917947 8.894955
v 4.552006 -0.917947 8.894955
v 4.592822 -0.917947 8.894955
v 4.633638 -0.917947 8.894955
v 2.633638 -0.917947 8.854138
v 2.674455 -0.917947 8.854138
v 2.715271 -0.917947 8.854138
v 2.756087 -0.917947 8.854138
v 2.796904 -0.917947 8.854138
v 2.837720 -0.917947 8.854138
v 2.878536 -0.917947 8.854138
v 2.919353 -0.917947 8.854138
v 2.960169 -0.917947 8.854138
v 3.000985 -0.917947 8.854138
v 3.041802 -0.917947 8.854138
v 3.082618 -0.917947 8.854138
v 3.123434 -0.917947 8.854138
v 3.164251 -0.917947 8.854138
v 3.205067 -0.917947 8.854138
v 3.245883 -0.917947 8.854138
v 3.286700 -0.917947 8.854138
v 3.327516 -0.917947 8.854138
v 3.368332 -0.917947 8.854138
v 3.409149 -0.917947 8.854138
v 3.449965 -0.917947 8.854138
v 3.490781 -0.917947 8.854138
v 3.531598 -0.917947 8.854138
v 3.572414 -0.917947 8.854138
v 3.613230 -0.917947 8.854138
v 3.654047 -0.917947 8.854138
v 3.694863 -0.917947 8.854138
v 3.735679 -0.917947 8.854138
v 3.776495 -0.917947 8.854138
v 3.817312 -0.917947 8.854138
v 3.858128 -0.917947 8.854138
v 3.898944 -0.917947 8.854138
v 3.939761 -0.917947 8.854138
v 3.980577 -0.917947 8.854138
v 4.021393 -0.917947 8.854138
v 4.062210 -0.917947 8.854138
v 4.103026 -0.917947 8.854138
v 4.143843 -0.917947 8.854138
v 4.184659 -0.917947 8.854138
v 4.225475 -0.917947 8.854138
v 4.266292 -0.917947 8.854138
v 4.307108 -0.917947 8.854138
v 4.347924 -0.917947 8.854138
v 4.388741 -0.917947 8.854138
v 4.429557 -0.917947 8.854138
v 4.470373 -0.917947 8.854138
v 4.511189 -0.917947 8.854138
v 4.552006 -0.917947 8.854138
v 4.592822 -0.917947 8.854138
v 4.633638 -0.917947 8.854138
v 2.633638 -0.917947 8.813322
v 2.674455 -0.917947 8.813322
v 2.715271 -0.917947 8.813322
v 2.756087 -0.917947 8.813322
v 2.796904 -0.917947 8.813322
v 2.837720 -0.917947 8.813322
v 2.878536 -0.917947 8.813322
v 2.919353 -0.917947 8.813322
v 2.960169 -0.917947 8.813322
v 3.000985 -0.917947 8.813322
v 3.041802 -0.917947 8.813322
v 3.082618 -0.917947 8.813322
v 3.123434 -0.917947 8.813322
v 3.164251 -0.917947 8.813322
v 3.205067 -0.917947 8.813322
v 3.245883 -0.917947 8.813322
v 3.286700 -0.917947 8.813322
v 3.327516 -0.917947 8.813322
v 3.368332 -0.917947 8.813322
v 3.409149 -0.917947 8.813322
v 3.449965 -0.917947 8.813322
v 3.490781 -0.917947 8.813322
v 3.531598 -0.917947 8.813322
v 3.572414 -0.917947 8.813322
v 3.613230 -0.917947 8.813322
v 3.654047 -0.917947 8.813322
v 3.694863 -0.917947 8.813322
v 3.735679 -0.917947 8.813322
v 3.776495 -0.917947 8.813322
v 3.817312 -0.917947 8.813322
v 3.858128 -0.917947 8.813322
v 3.898944 -0.917947 8.813322
v 3.939761 -0.917947 8.813322
v 3.980577 -0.917947 8.813322
v 4.021393 -0.917947 8.813322
v 4.062210 -0.917947 8.813322
v 4.103026 -0.917947 8.813322
v 4.143843 -0.917947 8.813322
v 4.184659 -0.917947 8.813322
v 4.225475 -0.917947 8.813322
v 4.266292 -0.917947 8.813322
v 4.307108 -0.917947 8.813322
v 4.347924 -0.917947 8.813322
v 4.388741 -0.917947 8.813322
v 4.429557 -0.917947 8.813322
v 4.470373 -0.917947 8.813322
v 4.511189 -0.917947 8.813322
v 4.552006 -0.917947 8.813322
v 4.592822 -0.917947 8.813322
v 4.633638 -0.917947 8.813322
v 2.633638 -0.917947 8.772506
v 2.674455 -0.917947 8.772506
v 2.715271 -0.917947 8.772506
v 2.756087 -0.917947 8.772506
v 2.796904 -0.917947 8.772506
v 2.837720 -0.917947 8.772506
v 2.878536 -0.917947 8.772506
v 2.919353 -0.917947 8.772506
v 2.960169 -0.917947 8.772506
v 3.000985 -0.917947 8.772506
v 3.041802 -0.917947 8.772506
v 3.082618 -0.917947 8.772506
v 3.123434 -0.917947 8.772506
v 3.164251 -0.917947 8.772506
v 3.205067 -0.917947 8.772506
v 3.245883 -0.917947 8.772506
v 3.286700 -0.917947 8.772506
v 3.327516 -0.917947 8.772506
v 3.368332 -0.917947 8.772506
v 3.409149 -0.917947 8.772506
v 3.449965 -0.917947 8.772506
v 3.490781 -0.917947 8.772506
v 3.531598 -0.917947 8.772506
v 3.572414 -0.917947 8.772506
v 3.613230 -0.917947 8.772506
v 3.654047 -0.917947 8.772506
v 3.694863 -0.917947 8.772506
v 3.735679 -0.917947 8.772506
v 3.776495 -0.917947 8.772506
v 3.817312 -0.917947 8.772506
v 3.858128 -0.917947 8.772506
v 3.898944 -0.917947 8.772506
v 3.939761 -0.917947 8.772506
v 3.980577 -0.917947 8.772506
v 4.021393 -0.917947 8.772506
v 4.062210 -0.917947 8.772506
v 4.103026 -0.917947 8.772506
v 4.143843 -0.917947 8.772506
v 4.184659 -0.917947 8.772506
v 4.225475 -0.917947 8.772506
v 4.266292 -0.917947 8.772506
v 4.307108 -0.917947 8.772506
v 4.347924 -0.917947 8.772506
v 4.388741 -0.917947 8.772506
v 4.429557 -0.917947 8.772506
v 4.470373 -0.917947 8.772506
v 4.511189 -0.917947 8.772506
v 4.552006 -0.917947 8.772506
v 4.592822 -0.917947 8.772506
v 4.633638 -0.917947 8.772506
v 2.633638 -0.917947 8.731689
v 2.674455 -0.917947 8.731689
v 2.715271 -0.917947 8.731689
v 2.756087 -0.917947 8.731689
v 2.796904 -0.917947 8.731689
v 2.837720 -0.917947 8.731689
v 2.878536 -0.917947 8.731689
v 2.919353 -0.917947 8.731689
v 2.960169 -0.917947 8.731689
v 3.000985 -0.917947 8.731689
v 3.041802 -0.917947 8.731689
v 3.082618 -0.917947 8.731689
v 3.123434 -0.917947 8.731689
v 3.164251 -0.917947 8.731689
v 3.205067 -0.917947 8.731689
v 3.245883 -0.917947 8.731689
v 3.286700 -0.917947 8.731689
v 3.327516 -0.917947 8.731689
v 3.368332 -0.917947 8.731689
v 3.409149 -0.917947 8.731689
v 3.449965 -0.917947 8.731689
v 3.490781 -0.917947 8.731689
v 3.531598 -0.917947 8.731689
v 3.572414 -0.917947 8.731689
v 3.613230 -0.917947 8.731689
v 3.654047 -0.917947 8.731689
v 3.694863 -0.917947 8.731689
v 3.735679 -0.917947 8.731689
v 3.776495 -0.917947 8.731689
v 3.817312 -0.917947 8.731689
v 3.858128 -0.917947 8.731689
v 3.898944 -0.917947 8.731689
v 3.939761 -0.917947 8.731689
v 3.980577 -0.917947 8.731689
v 4.021393 -0.917947 8.731689
v 4.062210 -0.917947 8.731689
v 4.103026 -0.917947 8.731689
v 4.143843 -0.917947 8.731689
v 4.184659 -0.917947 8.731689
v 4.225475 -0.917947 8.731689
v 4.266292 -0.917947 8.731689
v 4.307108 -0.917947 8.731689
v 4.347924 -0.917947 8.731689
v 4.388741 -0.917947 8.731689
v 4.429557 -0.917947 8.731689
v 4.470373 -0.917947 8.731689
v 4.511189 -0.917947 8.731689
v 4.552006 -0.917947 8.731689
v 4.592822 -0.917947 8.731689
v 4.633638 -0.917947 8.731689
v 2.633638 -0.917947 8.690873
v 2.674455 -0.917947 8.690873
v 2.715271 -0.917947 8.690873
v 2.756087 -0.917947 8.690873
v 2.796904 -0.917947 8.690873
v 2.837720 -0.917947 8.690873
v 2.878536 -0.917947 8.690873
v 2.919353 -0.917947 8.690873
v 2.960169 -0.917947 8.690873
v 3.000985 -0.917947 8.690873
v 3.041802 -0.917947 8.690873
v 3.082618 -0.917947 8.690873
v 3.123434 -0.917947 8.690873
v 3.164251 -0.917947 8.690873
v 3.205067 -0.917947 8.690873
v 3.245883 -0.917947 8.690873
v 3.286700 -0.917947 8.690873
v 3.327516 -0.917947 8.690873
v 3.368332 -0.917947 8.690873
v 3.409149 -0.917947 8.690873
v 3.449965 -0.917947 8.690873
v 3.490781 -0.917947 8.690873
v 3.531598 -0.917947 8.690873
v 3.572414 -0.917947 8.690873
v 3.613230 -0.917947 8.690873
v 3.654047 -0.917947 8.690873
v 3.694863 -0.917947 8.690873
v 3.735679 -0.917947 8.690873
v 3.776495 -0.917947 8.690873
v 3.817312 -0.917947 8.690873
v 3.858128 -0.917947 8.690873
v 3.898944 -0.917947 8.690873
v 3.939761 -0.917947 8.690873
v 3.980577 -0.917947 8.690873
v 4.021393 -0.917947 8.690873
v 4.062210 -0.917947 8.690873
v 4.103026 -0.917947 8.690873
v 4.143843 -0.917947 8.690873
v 4.184659 -0.917947 8.690873
v 4.225475 -0.917947 8.690873
v 4.266292 -0.917947 8.690873
v 4.307108 -0.917947 8.690873
v 4.347924 -0.917947 8.690873
v 4.388741 -0.917947 8.690873
v 4.429557 -0.917947 8.690873
v 4.470373 -0.917947 8.690873
v 4.511189 -0.917947 8.690873
v 4.552006 -0.917947 8.690873
v 4.592822 -0.917947 8.690873
v 4.633638 -0.917947 8.690873
v 2.633638 -0.917947 8.650057
v 2.674455 -0.917947 8.650057
v 2.715271 -0.917947 8.650057
v 2.756087 -0.917947 8.650057
v 2.796904 -0.917947 8.650057
v 2.837720 -0.917947 8.650057
v 2.878536 -0.917947 8.650057
v 2.919353 -0.917947 8.650057
v 2.960169 -0.917947 8.650057
v 3.000985 -0.917947 8.650057
v 3.041802 -0.917947 8.650057
v 3.082618 -0.917947 8.650057
v 3.123434 -0.917947 8.650057
v 3.164251 -0.917947 8.650057
v 3.205067 -0.917947 8.650057
v 3.245883 -0.917947 8.650057
v 3.286700 -0.917947 8.650057
v 3.327516 -0.917947 8.650057
v 3.368332 -0.917947 8.650057
v 3.409149 -0.917947 8.650057
v 3.449965 -0.917947 8.650057
v 3.490781 -0.917947 8.650057
v 3.531598 -0.917947 8.650057
v 3.572414 -0.917947 8.650057
v 3.613230 -0.917947 8.650057
v 3.654047 -0.917947 8.650057
v 3.694863 -0.917947 8.650057
v 3.735679 -0.917947 8.650057
v 3.776495 -0.917947 8.650057
v 3.817312 -0.917947 8.650057
v 3.858128 -0.917947 8.650057
v 3.898944 -0.917947 8.650057
v 3.939761 -0.917947 8.650057
v 3.980577 -0.917947 8.650057
v 4.021393 -0.917947 8.650057
v 4.062210 -0.917947 8.650057
v 4.103026 -0.917947 8.650057
v 4.143843 -0.917947 8.650057
v 4.184659 -0.917947 8.650057
v 4.225475 -0.917947 8.650057
v 4.266292 -0.917947 8.650057
v 4.307108 -0.917947 8.650057
v 4.347924 -0.917947 8.650057
v 4.388741 -0.917947 8.650057
v 4.429557 -0.917947 8.650057
v 4.470373 -0.917947 8.650057
v 4.511189 -0.917947 8.650057
v 4.552006 -0.917947 8.650057
v 4.592822 -0.917947 8.650057
v 4.633638 -0.917947 8.650057
v 2.633638 -0.917947 8.609240
v 2.674455 -0.917947 8.609240
v 2.715271 -0.917947 8.609240
v 2.756087 -0.917947 8.609240
v 2.796904 -0.917947 8.609240
v 2.837720 -0.917947 8.609240
v 2.878536 -0.917947 8.609240
v 2.919353 -0.917947 8.609240
v 2.960169 -0.917947 8.609240
v 3.000985 -0.917947 8.609240
v 3.041802 -0.917947 8.609240
v 3.082618 -0.917947 8.609240
v 3.123434 -0.917947 8.609240
v 3.164251 -0.917947 8.609240
v 3.205067 -0.917947 8.609240
v 3.245883 -0.917947 8.609240
v 3.286700 -0.917947 8.609240
v 3.327516 -0.917947 8.609240
v 3.368332 -0.917947 8.609240
v 3.409149 -0.917947 8.609240
v 3.449965 -0.917947 8.609240
v 3.490781 -0.917947 8.609240
v 3.531598 -0.917947 8.609240
v 3.572414 -0.917947 8.609240
v 3.613230 -0.917947 8.609240
v 3.654047 -0.917947 8.609240
v 3.694863 -0.917947 8.609240
v 3.735679 -0.917947 8.609240
v 3.776495 -0.917947 8.609240
v 3.817312 -0.917947 8.609240
v 3.858128 -0.917947 8.609240
v 3.898944 -0.917947 8.609240
v 3.939761 -0.917947 8.609240
v 3.980577 -0.917947 8.609240
v 4.021393 -0.917947 8.609240
v 4.062210 -0.917947 8.609240
v 4.103026 -0.917947 8.609240
v 4.143843 -0.917947 8.609240
v 4.184659 -0.917947 8.609240
v 4.225475 -0.917947 8.609240
v 4.266292 -0.917947 8.609240
v 4.307108 -0.917947 8.609240
v 4.347924 -0.917947 8.609240
v 4.388741 -0.917947 8.609240
v 4.429557 -0.917947 8.609240
v 4.470373 -0.917947 8.609240
v 4.511189 -0.917947 8.609240
v 4.552006 -0.917947 8.609240
v 4.592822 -0.917947 8.609240
v 4.633638 -0.917947 8.609240
v 2.633638 -0.917947 8.568424
v 2.674455 -0.917947 8.568424
v 2.715271 -0.917947 8.568424
v 2.756087 -0.917947 8.568424
v 2.796904 -0.917947 8.568424
v 2.837720 -0.917947 8.568424
v 2.878536 -0.917947 8.568424
v 2.919353 -0.917947 8.568424
v 2.960169 -0.917947 8.568424
v 3.000985 -0.917947 8.568424
v 3.041802 -0.917947 8.568424
v 3.082618 -0.917947 8.568424
v 3.123434 -0.917947 8.568424
v 3.164251 -0.917947 8.568424
v 3.205067 -0.917947 8.568424
v 3.245883 -0.917947 8.568424
v 3.286700 -0.917947 8.568424
v 3.327516 -0.917947 8.568424
v 3.368332 -0.917947 8.568424
v 3.409149 -0.917947 8.568424
v 3.449965 -0.917947 8.568424
v 3.490781 -0.917947 8.568424
v 3.531598 -0.917947 8.568424
v 3.572414 -0.917947 8.568424
v 3.613230 -0.917947 8.568424
v 3.654047 -0.917947 8.568424
v 3.694863 -0.917947 8.568424
v 3.735679 -0.917947 8.568424
v 3.776495 -0.917947 8.568424
v 3.817312 -0.917947 8.568424
v 3.858128 -0.917947 8.568424
v 3.898944 -0.917947 8.568424
v 3.939761 -0.917947 8.568424
v 3.980577 -0.917947 8.568424
v 4.021393 -0.917947 8.568424
v 4.062210 -0.917947 8.568424
v 4.103026 -0.917947 8.568424
v 4.143843 -0.917947 8.568424
v 4.184659 -0.917947 8.568424
v 4.225475 -0.917947 8.568424
v 4.266292 -0.917947 8.568424
v 4.307108 -0.917947 8.568424
v 4.347924 -0.917947 8.568424
v 4.388741 -0.917947 8.568424
v 4.429557 -0.917947 8.568424
v 4.470373 -0.917947 8.568424
v 4.511189 -0.917947 8.568424
v 4.552006 -0.917947 8.568424
v 4.592822 -0.917947 8.568424
v 4.633638 -0.917947 8.568424
v 2.633638 -0.917947 8.527607
v 2.674455 -0.917947 8.527607
v 2.715271 -0.917947 8.527607
v 2.756087 -0.917947 8.527607
v 2.796904 -0.917947 8.527607
v 2.837720 -0.917947 8.527607
v 2.878536 -0.917947 8.527607
v 2.919353 -0.917947 8.527607
v 2.960169 -0.917947 8.527607
v 3.000985 -0.917947 8.527607
v 3.041802 -0.917947 8.527607
v 3.082618 -0.917947 8.527607
v 3.123434 -0.917947 8.527607
v 3.164251 -0.917947 8.527607
v 3.205067 -0.917947 8.527607
v 3.245883 -0.917947 8.527607
v 3.286700 -0.917947 8.527607
v 3.327516 -0.917947 8.527607
v 3.368332 -0.917947 8.527607
v 3.409149 -0.917947 8.527607
v 3.449965 -0.917947 8.527607
v 3.490781 -0.917947 8.527607
v 3.531598 -0.917947 8.527607
v 3.572414 -0.917947 8.527607
v 3.613230 -0.917947 8.527607
v 3.654047 -0.917947 8.527607
v 3.694863 -0.917947 8.527607
v 3.735679 -0.917947 8.527607
v 3.776495 -0.917947 8.527607
v 3.817312 -0.917947 8.527607
v 3.858128 -0.917947 8.527607
v 3.898944 -0.917947 8.527607
v 3.939761 -0.917947 8.527607
v 3.980577 -0.917947 8.527607
v 4.021393 -0.917947 8.527607
v 4.062210 -0.917947 8.527607
v 4.103026 -0.917947 8.527607
v 4.143843 -0.917947 8.527607
v 4.184659 -0.917947 8.527607
v 4.225475 -0.917947 8.527607
v 4.266292 -0.917947 8.527607
v 4.307108 -0.917947 8.527607
v 4.347924 -0.917947 8.527607
v 4.388741 -0.917947 8.527607
v 4.429557 -0.917947 8.527607
v 4.470373 -0.917947 8.527607
v 4.511189 -0.917947 8.527607
v 4.552006 -0.917947 8.527607
v 4.592822 -0.917947 8.527607
v 4.633638 -0.917947 8.527607
v 2.633638 -0.917947 8.486792
v 2.674455 -0.917947 8.486792
v 2.715271 -0.917947 8.486792
v 2.756087 -0.917947 8.486792
v 2.796904 -0.917947 8.486792
v 2.837720 -0.917947 8.486792
v 2.878536 -0.917947 8.486792
v 2.919353 -0.917947 8.486792
v 2.960169 -0.917947 8.486792
v 3.000985 -0.917947 8.486792
v 3.041802 -0.917947 8.486792
v 3.082618 -0.917947 8.486792
v 3.123434 -0.917947 8.486792
v 3.164251 -0.917947 8.486792
v 3.205067 -0.917947 8.486792
v 3.245883 -0.917947 8.486792
v 3.286700 -0.917947 8.486792
v 3.327516 -0.917947 8.486792
v 3.368332 -0.917947 8.486792
v 3.409149 -0.917947 8.486792
v 3.449965 -0.917947 8.486792
v 3.490781 -0.917947 8.486792
v 3.531598 -0.917947 8.486792
v 3.572414 -0.917947 8.486792
v 3.613230 -0.917947 8.486792
v 3.654047 -0.917947 8.486792
v 3.694863 -0.917947 8.486792
v 3.735679 -0.917947 8.486792
v 3.776495 -0.917947 8.486792
v 3.817312 -0.917947 8.486792
v 3.858128 -0.917947 8.486792
v 3.898944 -0.917947 8.486792
v 3.939761 -0.917947 8.486792
v 3.980577 -0.917947 8.486792
v 4.021393 -0.917947 8.486792
v 4.062210 -0.917947 8.486792
v 4.103026 -0.917947 8.486792
v 4.143843 -0.917947 8.486792
v 4.184659 -0.917947 8.486792
v 4.225475 -0.917947 8.486792
v 4.266292 -0.917947 8.486792
v 4.307108 -0.917947 8.486792
v 4.347924 -0.917947 8.486792
v 4.388741 -0.917947 8.486792
v 4.429557 -0.917947 8.486792
v 4.470373 -0.917947 8.486792
v 4.511189 -0.917947 8.486792
v 4.552006 -0.917947 8.486792
v 4.592822 -0.917947 8.486792
v 4.633638 -0.917947 8.486792
v 2.633638 -0.917947 8.445974
v 2.674455 -0.917947 8.445974
v 2.715271 -0.917947 8.445974
v 2.756087 -0.917947 8.445974
v 2.796904 -0.917947 8.445974
v 2.837720 -0.917947 8.445974
v 2.878536 -0.917947 8.445974
v 2.919353 -0.917947 8.445974
v 2.960169 -0.917947 8.445974
v 3.000985 -0.917947 8.445974
v 3.041802 -0.917947 8.445974
v 3.082618 -0.917947 8.445974
v 3.123434 -0.917947 8.445974
v 3.164251 -0.917947 8.445974
v 3.205067 -0.917947 8.445974
v 3.245883 -0.917947 8.445974
v 3.286700 -0.917947 8.445974
v 3.327516 -0.917947 8.445974
v 3.368332 -0.917947 8.445974
v 3.409149 -0.917947 8.445974
v 3.449965 -0.917947 8.445974
v 3.490781 -0.917947 8.445974
v 3.531598 -0.917947 8.445974
v 3.572414 -0.917947 8.445974
v 3.613230 -0.917947 8.445974
v 3.654047 -0.917947 8.445974
v 3.694863 -0.917947 8.445974
v 3.735679 -0.917947 8.445974
v 3.776495 -0.917947 8.445974
v 3.817312 -0.917947 8.445974
v 3.858128 -0.917947 8.445974
v 3.898944 -0.917947 8.445974
v 3.939761 -0.917947 8.445974
v 3.980577 -0.917947 8.445974
v 4.021393 -0.917947 8.445974
v 4.062210 -0.917947 8.445974
v 4.103026 -0.917947 8.445974
v 4.143843 -0.917947 8.445974
v 4.184659 -0.917947 8.445974
v 4.225475 -0.917947 8.445974
v 4.266292 -0.917947 8.445974
v 4.307108 -0.917947 8.445974
v 4.347924 -0.917947 8.445974
v 4.388741 -0.917947 8.445974
v 4.429557 -0.917947 8.445974
v 4.470373 -0.917947 8.445974
v 4.511189 -0.917947 8.445974
v 4.552006 -0.917947 8.445974
v 4.592822 -0.917947 8.445974
v 4.633638 -0.917947 8.445974
v 2.633638 -0.917947 8.405159
v 2.674455 -0.917947 8.405159
v 2.715271 -0.917947 8.405159
v 2.756087 -0.917947 8.405159
v 2.796904 -0.917947 8.405159
v 2.837720 -0.917947 8.405159
v 2.878536 -0.917947 8.405159
v 2.919353 -0.917947 8.405159
v 2.960169 -0.917947 8.405159
v 3.000985 -0.917947 8.405159
v 3.041802 -0.917947 8.405159
v 3.082618 -0.917947 8.405159
v 3.123434 -0.917947 8.405159
v 3.164251 -0.917947 8.405159
v 3.205067 -0.917947 8.405159
v 3.245883 -0.917947 8.405159
v 3.286700 -0.917947 8.405159
v 3.327516 -0.917947 8.405159
v 3.368332 -0.917947 8.405159
v 3.409149 -0.917947 8.405159
v 3.449965 -0.917947 8.405159
v 3.490781 -0.917947 8.405159
v 3.531598 -0.917947 8.405159
v 3.572414 -0.917947 8.405159
v 3.613230 -0.917947 8.405159
v 3.654047 -0.917947 8.405159
v 3.694863 -0.917947 8.405159
v 3.735679 -0.917947 8.405159
v 3.776495 -0.917947 8.405159
v 3.817312 -0.917947 8.405159
v 3.858128 -0.917947 8.405159
v 3.898944 -0.917947 8.405159
v 3.939761 -0.917947 8.405159
v 3.980577 -0.917947 8.405159
v 4.021393 -0.917947 8.405159
v 4.062210 -0.917947 8.405159
v 4.103026 -0.917947 8.405159
v 4.143843 -0.917947 8.405159
v 4.184659 -0.917947 8.405159
v 4.225475 -0.917947 8.405159
v 4.266292 -0.917947 8.405159
v 4.307108 -0.917947 8.405159
v 4.347924 -0.917947 8.405159
v 4.388741 -0.917947 8.405159
v 4.429557 -0.917947 8.405159
v 4.470373 -0.917947 8.405159
v 4.511189 -0.917947 8.405159
v 4.552006 -0.917947 8.405159
v 4.592822 -0.917947 8.405159
v 4.633638 -0.917947 8.405159
v 2.633638 -0.917947 8.364342
v 2.674455 -0.917947 8.364342
v 2.715271 -0.917947 8.364342
v 2.756087 -0.917947 8.364342
v 2.796904 -0.917947 8.364342
v 2.837720 -0.917947 8.364342
v 2.878536 -0.917947 8.364342
v 2.919353 -0.917947 8.364342
v 2.960169 -0.917947 8.364342
v 3.000985 -0.917947 8.364342
v 3.041802 -0.917947 8.364342
v 3.082618 -0.917947 8.364342
v 3.123434 -0.917947 8.364342
v 3.164251 -0.917947 8.364342
v 3.205067 -0.917947 8.364342
v 3.245883 -0.917947 8.364342
v 3.286700 -0.917947 8.364342
v 3.327516 -0.917947 8.364342
v 3.368332 -0.917947 8.364342
v 3.409149 -0.917947 8.364342
v 3.449965 -0.917947 8.364342
v 3.490781 -0.917947 8.364342
v 3.531598 -0.917947 8.364342
v 3.572414 -0.917947 8.364342
v 3.613230 -0.917947 8.364342
v 3.654047 -0.917947 8.364342
v 3.694863 -0.917947 8.364342
v 3.735679 -0.917947 8.364342
v 3.776495 -0.917947 8.364342
v 3.817312 -0.917947 8.364342
v 3.858128 -0.917947 8.364342
v 3.898944 -0.917947 8.364342
v 3.939761 -0.917947 8.364342
v 3.980577 -0.917947 8.364342
v 4.021393 -0.917947 8.364342
v 4.062210 -0.917947 8.364342
v 4.103026 -0.917947 8.364342
v 4.143843 -0.917947 8.364342
v 4.184659 -0.917947 8.364342
v 4.225475 -0.917947 8.364342
v 4.266292 -0.917947 8.364342
v 4.307108 -0.917947 8.364342
v 4.347924 -0.917947 8.364342
v 4.388741 -0.917947 8.364342
v 4.429557 -0.917947 8.364342
v 4.470373 -0.917947 8.364342
v 4.511189 -0.917947 8.364342
v 4.552006 -0.917947 8.364342
v 4.592822 -0.917947 8.364342
v 4.633638 -0.917947 8.364342
v 2.633638 -0.917947 8.323526
v 2.674455 -0.917947 8.323526
v 2.715271 -0.917947 8.323526
v 2.756087 -0.917947 8.323526
v 2.796904 -0.917947 8.323526
v 2.837720 -0.917947 8.323526
v 2.878536 -0.917947 8.323526
v 2.919353 -0.917947 8.323526
v 2.960169 -0.917947 8.323526
v 3.000985 -0.917947 8.323526
v 3.041802 -0.917947 8.323526
v 3.082618 -0.917947 8.323526
v 3.123434 -0.917947 8.323526
v 3.164251 -0.917947 8.323526
v 3.205067 -0.917947 8.323526
v 3.245883 -0.917947 8.323526
v 3.286700 -0.917947 8.323526
v 3.327516 -0.917947 8.323526
v 3.368332 -0.917947 8.323526
v 3.409149 -0.917947 8.323526
v 3.449965 -0.917947 8.323526
v 3.490781 -0.917947 8.323526
v 3.531598 -0.917947 8.323526
v 3.572414 -0.917947 8.323526
v 3.613230 -0.917947 8.323526
v 3.654047 -0.917947 8.323526
v 3.694863 -0.917947 8.323526
v 3.735679 -0.917947 8.323526
v 3.776495 -0.917947 8.323526
v 3.817312 -0.917947 8.323526
v 3.858128 -0.917947 8.323526
v 3.898944 -0.917947 8.323526
v 3.939761 -0.917947 8.323526
v 3.980577 -0.917947 8.323526
v 4.021393 -0.917947 8.323526
v 4.062210 -0.917947 8.323526
v 4.103026 -0.917947 8.323526
v 4.143843 -0.917947 8.323526
v 4.184659 -0.917947 8.323526
v 4.225475 -0.917947 8.323526
v 4.266292 -0.917947 8.323526
v 4.307108 -0.917947 8.323526
v 4.347924 -0.917947 8.323526
v 4.388741 -0.917947 8.323526
v 4.429557 -0.917947 8.323526
v 4.470373 -0.917947 8.323526
v 4.511189 -0.917947 8.323526
v 4.552006 -0.917947 8.323526
v 4.592822 -0.917947 8.323526
v 4.633638 -0.917947 8.323526
v 2.633638 -0.917947 8.282709
v 2.674455 -0.917947 8.282709
v 2.715271 -0.917947 8.282709
v 2.756087 -0.917947 8.282709
v 2.796904 -0.917947 8.282709
v 2.837720 -0.917947 8.282709
v 2.878536 -0.917947 8.282709
v 2.919353 -0.917947 8.282709
v 2.960169 -0.917947 8.282709
v 3.000985 -0.917947 8.282709
v 3.041802 -0.917947 8.282709
v 3.082618 -0.917947 8.282709
v 3.123434 -0.917947 8.282709
v 3.164251 -0.917947 8.282709
v 3.205067 -0.917947 8.282709
v 3.245883 -0.917947 8.282709
v 3.286700 -0.917947 8.282709
v 3.327516 -0.917947 8.282709
v 3.368332 -0.917947 8.282709
v 3.409149 -0.917947 8.282709
v 3.449965 -0.917947 8.282709
v 3.490781 -0.917947 8.282709
v 3.531598 -0.917947 8.282709
v 3.572414 -0.917947 8.282709
v 3.613230 -0.917947 8.282709
v 3.654047 -0.917947 8.282709
v 3.694863 -0.917947 8.282709
v 3.735679 -0.917947 8.282709
v 3.776495 -0.917947 8.282709
v 3.817312 -0.917947 8.282709
v 3.858128 -0.917947 8.282709
v 3.898944 -0.917947 8.282709
v 3.939761 -0.917947 8.282709
v 3.980577 -0.917947 8.282709
v 4.021393 -0.917947 8.282709
v 4.062210 -0.917947 8.282709
v 4.103026 -0.917947 8.282709
v 4.143843 -0.917947 8.282709
v 4.184659 -0.917947 8.282709
v 4.225475 -0.917947 8.282709
v 4.266292 -0.917947 8.282709
v 4.307108 -0.917947 8.282709
v 4.347924 -0.917947 8.282709
v 4.388741 -0.917947 8.282709
v 4.429557 -0.917947 8.282709
v 4.470373 -0.917947 8.282709
v 4.511189 -0.917947 8.282709
v 4.552006 -0.917947 8.282709
v 4.592822 -0.917947 8.282709
v 4.633638 -0.917947 8.282709
v 2.633638 -0.917947 8.241894
v 2.674455 -0.917947 8.241894
v 2.715271 -0.917947 8.241894
v 2.756087 -0.917947 8.241894
v 2.796904 -0.917947 8.241894
v 2.837720 -0.917947 8.241894
v 2.878536 -0.917947 8.241894
v 2.919353 -0.917947 8.241894
v 2.960169 -0.917947 8.241894
v 3.000985 -0.917947 8.241894
v 3.041802 -0.917947 8.241894
v 3.082618 -0.917947 8.241894
v 3.123434 -0.917947 8.241894
v 3.164251 -0.917947 8.241894
v 3.205067 -0.917947 8.241894
v 3.245883 -0.917947 8.241894
v 3.286700 -0.917947 8.241894
v 3.327516 -0.917947 8.241894
v 3.368332 -0.917947 8.241894
v 3.409149 -0.917947 8.241894
v 3.449965 -0.917947 8.241894
v 3.490781 -0.917947 8.241894
v 3.531598 -0.917947 8.241894
v 3.572414 -0.917947 8.241894
v 3.613230 -0.917947 8.241894
v 3.654047 -0.917947 8.241894
v 3.694863 -0.917947 8.241894
v 3.735679 -0.917947 8.241894
v 3.776495 -0.917947 8.241894
v 3.817312 -0.917947 8.241894
v 3.858128 -0.917947 8.241894
v 3.898944 -0.917947 8.241894
v 3.939761 -0.917947 8.241894
v 3.980577 -0.917947 8.241894
v 4.021393 -0.917947 8.241894
v 4.062210 -0.917947 8.241894
v 4.103026 -0.917947 8.241894
v 4.143843 -0.917947 8.241894
v 4.184659 -0.917947 8.241894
v 4.225475 -0.917947 8.241894
v 4.266292 -0.917947 8.241894
v 4.307108 -0.917947 8.241894
v 4.347924 -0.917947 8.241894
v 4.388741 -0.917947 8.241894
v 4.429557 -0.917947 8.241894
v 4.470373 -0.917947 8.241894
v 4.511189 -0.917947 8.241894
v 4.552006 -0.917947 8.241894
v 4.592822 -0.917947 8.241894
v 4.633638 -0.917947 8.241894
v 2.633638 -0.917947 8.201077
v 2.674455 -0.917947 8.201077
v 2.715271 -0.917947 8.201077
v 2.756087 -0.917947 8.201077
v 2.796904 -0.917947 8.201077
v 2.837720 -0.917947 8.201077
v 2.878536 -0.917947 8.201077
v 2.919353 -0.917947 8.201077
v 2.960169 -0.917947 8.201077
v 3.000985 -0.917947 8.201077
v 3.041802 -0.917947 8.201077
v 3.082618 -0.917947 8.201077
v 3.123434 -0.917947 8.201077
v 3.164251 -0.917947 8.201077
v 3.205067 -0.917947 8.201077
v 3.245883 -0.917947 8.201077
v 3.286700 -0.917947 8.201077
v 3.327516 -0.917947 8.201077
v 3.368332 -0.917947 8.201077
v 3.409149 -0.917947 8.201077
v 3.449965 -0.917947 8.201077
v 3.490781 -0.917947 8.201077
v 3.531598 -0.917947 8.201077
v 3.572414 -0.917947 8.201077
v 3.613230 -0.917947 8.201077
v 3.654047 -0.917947 8.201077
v 3.694863 -0.917947 8.201077
v 3.735679 -0.917947 8.201077
v 3.776495 -0.917947 8.201077
v 3.817312 -0.917947 8.201077
v 3.858128 -0.917947 8.201077
v 3.898944 -0.917947 8.201077
v 3.939761 -0.917947 8.201077
v 3.980577 -0.917947 8.201077
v 4.021393 -0.917947 8.201077
v 4.062210 -0.917947 8.201077
v 4.103026 -0.917947 8.201077
v 4.143843 -0.917947 8.201077
v 4.184659 -0.917947 8.201077
v 4.225475 -0.917947 8.201077
v 4.266292 -0.917947 8.201077
v 4.307108 -0.917947 8.201077
v 4.347924 -0.917947 8.201077
v 4.388741 -0.917947 8.201077
v 4.429557 -0.917947 8.201077
v 4.470373 -0.917947 8.201077
v 4.511189 -0.917947 8.201077
v 4.552006 -0.917947 8.201077
v 4.592822 -0.917947 8.201077
v 4.633638 -0.917947 8.201077
v 2.633638 -0.917947 8.160261
v 2.674455 -0.917947 8.160261
v 2.715271 -0.917947 8.160261
v 2.756087 -0.917947 8.160261
v 2.796904 -0.917947 8.160261
v 2.837720 -0.917947 8.160261
v 2.878536 -0.917947 8.160261
v 2.919353 -0.917947 8.160261
v 2.960169 -0.917947 8.160261
v 3.000985 -0.917947 8.160261
v 3.041802 -0.917947 8.160261
v 3.082618 -0.917947 8.160261
v 3.123434 -0.917947 8.160261
v 3.164251 -0.917947 8.160261
v 3.205067 -0.917947 8.160261
v 3.245883 -0.917947 8.160261
v 3.286700 -0.917947 8.160261
v 3.327516 -0.917947 8.160261
v 3.368332 -0.917947 8.160261
v 3.409149 -0.917947 8.160261
v 3.449965 -0.917947 8.160261
v 3.490781 -0.917947 8.160261
v 3.531598 -0.917947 8.160261
v 3.572414 -0.917947 8.160261
v 3.613230 -0.917947 8.160261
v 3.654047 -0.917947 8.160261
v 3.694863 -0.917947 8.160261
v 3.735679 -0.917947 8.160261
v 3.776495 -0.917947 8.160261
v 3.817312 -0.917947 8.160261
v 3.858128 -0.917947 8.160261
v 3.898944 -0.917947 8.160261
v 3.939761 -0.917947 8.160261
v 3.980577 -0.917947 8.160261
v 4.021393 -0.917947 8.160261
v 4.062210 -0.917947 8.160261
v 4.103026 -0.917947 8.160261
v 4.143843 -0.917947 8.160261
v 4.184659 -0.917947 8.160261
v 4.225475 -0.917947 8.160261
v 4.266292 -0.917947 8.160261
v 4.307108 -0.917947 8.160261
v 4.347924 -0.917947 8.160261
v 4.388741 -0.917947 8.160261
v 4.429557 -0.917947 8.160261
v 4.470373 -0.917947 8.160261
v 4.511189 -0.917947 8.160261
v 4.552006 -0.917947 8.160261
v 4.592822 -0.917947 8.160261
v 4.633638 -0.917947 8.160261
v 2.633638 -0.917947 8.119444
v 2.674455 -0.917947 8.119444
v 2.715271 -0.917947 8.119444
v 2.756087 -0.917947 8.119444
v 2.796904 -0.917947 8.119444
v 2.837720 -0.917947 8.119444
v 2.878536 -0.917947 8.119444
v 2.919353 -0.917947 8.119444
v 2.960169 -0.917947 8.119444
v 3.000985 -0.917947 8.119444
v 3.041802 -0.917947 8.119444
v 3.082618 -0.917947 8.119444
v 3.123434 -0.917947 8.119444
v 3.164251 -0.917947 8.119444
v 3.205067 -0.917947 8.119444
v 3.245883 -0.917947 8.119444
v 3.286700 -0.917947 8.119444
v 3.327516 -0.917947 8.119444
v 3.368332 -0.917947 8.119444
v 3.409149 -0.917947 8.119444
v 3.449965 -0.917947 8.119444
v 3.490781 -0.917947 8.119444
v 3.531598 -0.917947 8.119444
v 3.572414 -0.917947 8.119444
v 3.613230 -0.917947 8.119444
v 3.654047 -0.917947 8.119444
v 3.694863 -0.917947 8.119444
v 3.735679 -0.917947 8.119444
v 3.776495 -0.917947 8.119444
v 3.817312 -0.917947 8.119444
v 3.858128 -0.917947 8.119444
v 3.898944 -0.917947 8.119444
v 3.939761 -0.917947 8.119444
v 3.980577 -0.917947 8.119444
v 4.021393 -0.917947 8.119444
v 4.062210 -0.917947 8.119444
v 4.103026 -0.917947 8.119444
v 4.143843 -0.917947 8.119444
v 4.184659 -0.917947 8.119444
v 4.225475 -0.917947 8.119444
v 4.266292 -0.917947 8.119444
v 4.307108 -0.917947 8.119444
v 4.347924 -0.917947 8.119444
v 4.388741 -0.917947 8.119444
v 4.429557 -0.917947 8.119444
v 4.470373 -0.917947 8.119444
v 4.511189 -0.917947 8.119444
v 4.552006 -0.917947 8.119444
v 4.592822 -0.917947 8.119444
v 4.633638 -0.917947 8.119444
v 2.633638 -0.917947 8.078629
v 2.674455 -0.917947 8.078629
v 2.715271 -0.917947 8.078629
v 2.756087 -0.917947 8.078629
v 2.796904 -0.917947 8.078629
v 2.837720 -0.917947 8.078629
v 2.878536 -0.917947 8.078629
v 2.919353 -0.917947 8.078629
v 2.960169 -0.917947 8.078629
v 3.000985 -0.917947 8.078629
v 3.041802 -0.917947 8.078629
v 3.082618 -0.917947 8.078629
v 3.123434 -0.917947 8.078629
v 3.164251 -0.917947 8.078629
v 3.205067 -0.917947 8.078629
v 3.245883 -0.917947 8.078629
v 3.286700 -0.917947 8.078629
v 3.327516 -0.917947 8.078629
v 3.368332 -0.917947 8.078629
v 3.409149 -0.917947 8.078629
v 3.449965 -0.917947 8.078629
v 3.490781 -0.917947 8.078629
v 3.531598 -0.917947 8.078629
v 3.572414 -0.917947 8.078629
v 3.613230 -0.917947 8.078629
v 3.654047 -0.917947 8.078629
v 3.694863 -0.917947 8.078629
v 3.735679 -0.917947 8.078629
v 3.776495 -0.917947 8.078629
v 3.817312 -0.917947 8.078629
v 3.858128 -0.917947 8.078629
v 3.898944 -0.917947 8.078629
v 3.939761 -0.917947 8.078629
v 3.980577 -0.917947 8.078629
v 4.021393 -0.917947 8.078629
v 4.062210 -0.917947 8.078629
v 4.103026 -0.917947 8.078629
v 4.143843 -0.917947 8.078629
v 4.184659 -0.917947 8.078629
v 4.225475 -0.917947 8.078629
v 4.266292 -0.917947 8.078629
v 4.307108 -0.917947 8.078629
v 4.347924 -0.917947 8.078629
v 4.388741 -0.917947 8.078629
v 4.429557 -0.917947 8.078629
v 4.470373 -0.917947 8.078629
v 4.511189 -0.917947 8.078629
v 4.552006 -0.917947 8.078629
v 4.592822 -0.917947 8.078629
v 4.633638 -0.917947 8.078629
v 2.633638 -0.917947 8.037811
v 2.674455 -0.917947 8.037811
v 2.715271 -0.917947 8.037811
v 2.756087 -0.917947 8.037811
v 2.796904 -0.917947 8.037811
v 2.837720 -0.917947 8.037811
v 2.878536 -0.917947 8.037811
v 2.919353 -0.917947 8.037811
v 2.960169 -0.917947 8.037811
v 3.000985 -0.917947 8.037811
v 3.041802 -0.917947 8.037811
v 3.082618 -0.917947 8.037811
v 3.123434 -0.917947 8.037811
v 3.164251 -0.917947 8.037811
v 3.205067 -0.917947 8.037811
v 3.245883 -0.917947 8.037811
v 3.286700 -0.917947 8.037811
v 3.327516 -0.917947 8.037811
v 3.368332 -0.917947 8.037811
v 3.409149 -0.917947 8.037811
v 3.449965 -0.917947 8.037811
v 3.490781 -0.917947 8.037811
v 3.531598 -0.917947 8.037811
v 3.572414 -0.917947 8.037811
v 3.613230 -0.917947 8.037811
v 3.654047 -0.917947 8.037811
v 3.694863 -0.917947 8.037811
v 3.735679 -0.917947 8.037811
v 3.776495 -0.917947 8.037811
v 3.817312 -0.917947 8.037811
v 3.858128 -0.917947 8.037811
v 3.898944 -0.917947 8.037811
v 3.939761 -0.917947 8.037811
v 3.980577 -0.917947 8.037811
v 4.021393 -0.917947 8.037811
v 4.062210 -0.917947 8.037811
v 4.103026 -0.917947 8.037811
v 4.143843 -0.917947 8.037811
v 4.184659 -0.917947 8.037811
v 4.225475 -0.917947 8.037811
v 4.266292 -0.917947 8.037811
v 4.307108 -0.917947 8.037811
v 4.347924 -0.917947 8.037811
v 4.388741 -0.917947 8.037811
v 4.429557 -0.917947 8.037811
v 4.470373 -0.917947 8.037811
v 4.511189 -0.917947 8.037811
v 4.552006 -0.917947 8.037811
v 4.592822 -0.917947 8.037811
v 4.633638 -0.917947 8.037811
v 2.633638 -0.917947 7.996995
v 2.674455 -0.917947 7.996995
v 2.715271 -0.917947 7.996995
v 2.756087 -0.917947 7.996995
v 2.796904 -0.917947 7.996995
v 2.837720 -0.917947 7.996995
v 2.878536 -0.917947 7.996995
v 2.919353 -0.917947 7.996995
v 2.960169 -0.917947 7.996995
v 3.000985 -0.917947 7.996995
v 3.041802 -0.917947 7.996995
v 3.082618 -0.917947 7.996995
v 3.123434 -0.917947 7.996995
v 3.164251 -0.917947 7.996995
v 3.205067 -0.917947 7.996995
v 3.245883 -0.917947 7.996995
v 3.286700 -0.917947 7.996995
v 3.327516 -0.917947 7.996995
v 3.368332 -0.917947 7.996995
v 3.409149 -0.917947 7.996995
v 3.449965 -0.917947 7.996995
v 3.490781 -0.917947 7.996995
v 3.531598 -0.917947 7.996995
v 3.572414 -0.917947 7.996995
v 3.613230 -0.917947 7.996995
v 3.654047 -0.917947 7.996995
v 3.694863 -0.917947 7.996995
v 3.735679 -0.917947 7.996995
v 3.776495 -0.917947 7.996995
v 3.817312 -0.917947 7.996995
v 3.858128 -0.917947 7.996995
v 3.898944 -0.917947 7.996995
v 3.939761 -0.917947 7.996995
v 3.980577 -0.917947 7.996995
v 4.021393 -0.917947 7.996995
v 4.062210 -0.917947 7.996995
v 4.103026 -0.917947 7.996995
v 4.143843 -0.917947 7.996995
v 4.184659 -0.917947 7.996995
v 4.225475 -0.917947 7.996995
v 4.266292 -0.917947 7.996995
v 4.307108 -0.917947 7.996995
v 4.347924 -0.917947 7.996995
v 4.388741 -0.917947 7.996995
v 4.429557 -0.917947 7.996995
v 4.470373 -0.917947 7.996995
v 4.511189 -0.917947 7.996995
v 4.552006 -0.917947 7.996995
v 4.592822 -0.917947 7.996995
v 4.633638 -0.917947 7.996995
v 2.633638 -0.917947 7.956179
v 2.674455 -0.917947 7.956179
v 2.715271 -0.917947 7.956179
v 2.756087 -0.917947 7.956179
v 2.796904 -0.917947 7.956179
v 2.837720 -0.917947 7.956179
v 2.878536 -0.917947 7.956179
v 2.919353 -0.917947 7.956179
v 2.960169 -0.917947 7.956179
v 3.000985 -0.917947 7.956179
v 3.041802 -0.917947 7.956179
v 3.082618 -0.917947 7.956179
v 3.123434 -0.917947 7.956179
v 3.164251 -0.917947 7.956179
v 3.205067 -0.917947 7.956179
v 3.245883 -0.917947 7.956179
v 3.286700 -0.917947 7.956179
v 3.327516 -0.917947 7.956179
v 3.368332 -0.917947 7.956179
v 3.409149 -0.917947 7.956179
v 3.449965 -0.917947 7.956179
v 3.490781 -0.917947 7.956179
v 3.531598 -0.917947 7.956179
v 3.572414 -0.917947 7.956179
v 3.613230 -0.917947 7.956179
v 3.654047 -0.917947 7.956179
v 3.694863 -0.917947 7.956179
v 3.735679 -0.917947 7.956179
v 3.776495 -0.917947 7.956179
v 3.817312 -0.917947 7.956179
v 3.858128 -0.917947 7.956179
v 3.898944 -0.917947 7.956179
v 3.939761 -0.917947 7.956179
v 3.980577 -0.917947 7.956179
v 4.021393 -0.917947 7.956179
v 4.062210 -0.917947 7.956179
v 4.103026 -0.917947 7.956179
v 4.143843 -0.917947 7.956179
v 4.184659 -0.917947 7.956179
v 4.225475 -0.917947 7.956179
v 4.266292 -0.917947 7.956179
v 4.307108 -0.917947 7.956179
v 4.347924 -0.917947 7.956179
v 4.388741 -0.917947 7.956179
v 4.429557 -0.917947 7.956179
v 4.470373 -0.917947 7.956179
v 4.511189 -0.917947 7.956179
v 4.552006 -0.917947 7.956179
v 4.592822 -0.917947 7.956179
v 4.633638 -0.917947 7.956179
v 2.633638 -0.917947 7.915362
v 2.674455 -0.917947 7.915362
v 2.715271 -0.917947 7.915362
v 2.756087 -0.917947 7.915362
v 2.796904 -0.917947 7.915362
v 2.837720 -0.917947 7.915362
v 2.878536 -0.917947 7.915362
v 2.919353 -0.917947 7.915362
v 2.960169 -0.917947 7.915362
v 3.000985 -0.917947 7.915362
v 3.041802 -0.917947 7.915362
v 3.082618 -0.917947 7.915362
v 3.123434 -0.917947 7.915362
v 3.164251 -0.917947 7.915362
v 3.205067 -0.917947 7.915362
v 3.245883 -0.917947 7.915362
v 3.286700 -0.917947 7.915362
v 3.327516 -0.917947 7.915362
v 3.368332 -0.917947 7.915362
v 3.409149 -0.917947 7.915362
v 3.449965 -0.917947 7.915362
v 3.490781 -0.917947 7.915362
v 3.531598 -0.917947 7.915362
v 3.572414 -0.917947 7.915362
v 3.613230 -0.917947 7.915362
v 3.654047 -0.917947 7.915362
v 3.694863 -0.917947 7.915362
v 3.735679 -0.917947 7.915362
v 3.776495 -0.917947 7.915362
v 3.817312 -0.917947 7.915362
v 3.858128 -0.917947 7.915362
v 3.898944 -0.917947 7.915362
v 3.939761 -0.917947 7.915362
v 3.980577 -0.917947 7.915362
v 4.021393 -0.917947 7.915362
v 4.062210 -0.917947 7.915362
v 4.103026 -0.917947 7.915362
v 4.143843 -0.917947 7.915362
v 4.184659 -0.917947 7.915362
v 4.225475 -0.917947 7.915362
v 4.266292 -0.917947 7.915362
v 4.307108 -0.917947 7.915362
v 4.347924 -0.917947 7.915362
v 4.388741 -0.917947 7.915362
v 4.429557 -0.917947 7.915362
v 4.470373 -0.917947 7.915362
v 4.511189 -0.917947 7.915362
v 4.552006 -0.917947 7.915362
v 4.592822 -0.917947 7.915362
v 4.633638 -0.917947 7.915362
v 2.633638 -0.917947 7.874546
v 2.674455 -0.917947 7.874546
v 2.715271 -0.917947 7.874546
v 2.756087 -0.917947 7.874546
v 2.796904 -0.917947 7.874546
v 2.837720 -0.917947 7.874546
v 2.878536 -0.917947 7.874546
v 2.919353 -0.917947 7.874546
v 2.960169 -0.917947 7.874546
v 3.000985 -0.917947 7.874546
v 3.041802 -0.917947 7.874546
v 3.082618 -0.917947 7.874546
v 3.123434 -0.917947 7.874546
v 3.164251 -0.917947 7.874546
v 3.205067 -0.917947 7.874546
v 3.245883 -0.917947 7.874546
v 3.286700 -0.917947 7.874546
v 3.327516 -0.917947 7.874546
v 3.368332 -0.917947 7.874546
v 3.409149 -0.917947 7.874546
v 3.449965 -0.917947 7.874546
v 3.490781 -0.917947 7.874546
v 3.531598 -0.917947 7.874546
v 3.572414 -0.917947 7.874546
v 3.613230 -0.917947 7.874546
v 3.654047 -0.917947 7.874546
v 3.694863 -0.917947 7.874546
v 3.735679 -0.917947 7.874546
v 3.776495 -0.917947 7.874546
v 3.817312 -0.917947 7.874546
v 3.858128 -0.917947 7.874546
v 3.898944 -0.917947 7.874546
v 3.939761 -0.917947 7.874546
v 3.980577 -0.917947 7.874546
v 4.021393 -0.917947 7.874546
v 4.062210 -0.917947 7.874546
v 4.103026 -0.917947 7.874546
v 4.143843 -0.917947 7.874546
v 4.184659 -0.917947 7.874546
v 4.225475 -0.917947 7.874546
v 4.266292 -0.917947 7.874546
v 4.307108 -0.917947 7.874546
v 4.347924 -0.917947 7.874546
v 4.388741 -0.917947 7.874546
v 4.429557 -0.917947 7.874546
v 4.470373 -0.917947 7.874546
v 4.511189 -0.917947 7.874546
v 4.552006 -0.917947 7.874546
v 4.592822 -0.917947 7.874546
v 4.633638 -0.917947 7.874546
v 2.633638 -0.917947 7.833730
v 2.674455 -0.917947 7.833730
v 2.715271 -0.917947 7.833730
v 2.756087 -0.917947 7.833730
v 2.796904 -0.917947 7.833730
v 2.837720 -0.917947 7.833730
v 2.878536 -0.917947 7.833730
v 2.919353 -0.917947 7.833730
v 2.960169 -0.917947 7.833730
v 3.000985 -0.917947 7.833730
v 3.041802 -0.917947 7.833730
v 3.082618 -0.917947 7.833730
v 3.123434 -0.917947 7.833730
v 3.164251 -0.917947 7.833730
v 3.205067 -0.917947 7.833730
v 3.245883 -0.917947 7.833730
v 3.286700 -0.917947 7.833730
v 3.327516 -0.917947 7.833730
v 3.368332 -0.917947 7.833730
v 3.409149 -0.917947 7.833730
v 3.449965 -0.917947 7.833730
v 3.490781 -0.917947 7.833730
v 3.531598 -0.917947 7.833730
v 3.572414 -0.917947 7.833730
v 3.613230 -0.917947 7.833730
v 3.654047 -0.917947 7.833730
v 3.694863 -0.917947 7.833730
v 3.735679 -0.917947 7.833730
v 3.776495 -0.917947 7.833730
v 3.817312 -0.917947 7.833730
v 3.858128 -0.917947 7.833730
v 3.898944 -0.917947 7.833730
v 3.939761 -0.917947 7.833730
v 3.980577 -0.917947 7.833730
v 4.021393 -0.917947 7.833730
v 4.062210 -0.917947 7.833730
v 4.103026 -0.917947 7.833730
v 4.143843 -0.917947 7.833730
v 4.184659 -0.917947 7.833730
v 4.225475 -0.917947 7.833730
v 4.266292 -0.917947 7.833730
v 4.307108 -0.917947 7.833730
v 4.347924 -0.917947 7.833730
v 4.388741 -0.917947 7.833730
v 4.429557 -0.917947 7.833730
v 4.470373 -0.917947 7.833730
v 4.511189 -0.917947 7.833730
v 4.552006 -0.917947 7.833730
v 4.592822 -0.917947 7.833730
v 4.633638 -0.917947 7.833730
v 2.633638 -0.917947 7.792913
v 2.674455 -0.917947 7.792913
v 2.715271 -0.917947 7.792913
v 2.756087 -0.917947 7.792913
v 2.796904 -0.917947 7.792913
v 2.837720 -0.917947 7.792913
v 2.878536 -0.917947 7.792913
v 2.919353 -0.917947 7.792913
v 2.960169 -0.917947 7.792913
v 3.000985 -0.917947 7.792913
v 3.041802 -0.917947 7.792913
v 3.082618 -0.917947 7.792913
v 3.123434 -0.917947 7.792913
v 3.164251 -0.917947 7.792913
v 3.205067 -0.917947 7.792913
v 3.245883 -0.917947 7.792913
v 3.286700 -0.917947 7.792913
v 3.327516 -0.917947 7.792913
v 3.368332 -0.917947 7.792913
v 3.409149 -0.917947 7.792913
v 3.449965 -0.917947 7.792913
v 3.490781 -0.917947 7.792913
v 3.531598 -0.917947 7.792913
v 3.572414 -0.917947 7.792913
v 3.613230 -0.917947 7.792913
v 3.654047 -0.917947 7.792913
v 3.694863 -0.917947 7.792913
v 3.735679 -0.917947 7.792913
v 3.776495 -0.917947 7.792913
v 3.817312 -0.917947 7.792913
v 3.858128 -0.917947 7.792913
v 3.898944 -0.917947 7.792913
v 3.939761 -0.917947 7.792913
v 3.980577 -0.917947 7.792913
v 4.021393 -0.917947 7.792913
v 4.062210 -0.917947 7.792913
v 4.103026 -0.917947 7.792913
v 4.143843 -0.917947 7.792913
v 4.184659 -0.917947 7.792913
v 4.225475 -0.917947 7.792913
v 4.266292 -0.917947 7.792913
v 4.307108 -0.917947 7.792913
v 4.347924 -0.917947 7.792913
v 4.388741 -0.917947 7.792913
v 4.429557 -0.917947 7.792913
v 4.470373 -0.917947 7.792913
v 4.511189 -0.917947 7.792913
v 4.552006 -0.917947 7.792913
v 4.592822 -0.917947 7.792913
v 4.633638 -0.917947 7.792913
v 2.633638 -0.917947 7.752097
v 2.674455 -0.917947 7.752097
v 2.715271 -0.917947 7.752097
v 2.756087 -0.917947 7.752097
v 2.796904 -0.917947 7.752097
v 2.837720 -0.917947 7.752097
v 2.878536 -0.917947 7.752097
v 2.919353 -0.917947 7.752097
v 2.960169 -0.917947 7.752097
v 3.000985 -0.917947 7.752097
v 3.041802 -0.917947 7.752097
v 3.082618 -0.917947 7.752097
v 3.123434 -0.917947 7.752097
v 3.164251 -0.917947 7.752097
v 3.205067 -0.917947 7.752097
v 3.245883 -0.917947 7.752097
v 3.286700 -0.917947 7.752097
v 3.327516 -0.917947 7.752097
v 3.368332 -0.917947 7.752097
v 3.409149 -0.917947 7.752097
v 3.449965 -0.917947 7.752097
v 3.490781 -0.917947 7.752097
v 3.531598 -0.917947 7.752097
v 3.572414 -0.917947 7.752097
v 3.613230 -0.917947 7.752097
v 3.654047 -0.917947 7.752097
v 3.694863 -0.917947 7.752097
v 3.735679 -0.917947 7.752097
v 3.776495 -0.917947 7.752097
v 3.817312 -0.917947 7.752097
v 3.858128 -0.917947 7.752097
v 3.898944 -0.917947 7.752097
v 3.939761 -0.917947 7.752097
v 3.980577 -0.917947 7.752097
v 4.021393 -0.917947 7.752097
v 4.062210 -0.917947 7.752097
v 4.103026 -0.917947 7.752097
v 4.143843 -0.917947 7.752097
v 4.184659 -0.917947 7.752097
v 4.225475 -0.917947 7.752097
v 4.266292 -0.917947 7.752097
v 4.307108 -0.917947 7.752097
v 4.347924 -0.917947 7.752097
v 4.388741 -0.917947 7.752097
v 4.429557 -0.917947 7.752097
v 4.470373 -0.917947 7.752097
v 4.511189 -0.917947 7.752097
v 4.552006 -0.917947 7.752097
v 4.592822 -0.917947 7.752097
v 4.633638 -0.917947 7.752097
v 2.633638 -0.917947 7.711281
v 2.674455 -0.917947 7.711281
v 2.715271 -0.917947 7.711281
v 2.756087 -0.917947 7.711281
v 2.796904 -0.917947 7.711281
v 2.837720 -0.917947 7.711281
v 2.878536 -0.917947 7.711281
v 2.919353 -0.917947 7.711281
v 2.960169 -0.917947 7.711281
v 3.000985 -0.917947 7.711281
v 3.041802 -0.917947 7.711281
v 3.082618 -0.917947 7.711281
v 3.123434 -0.917947 7.711281
v 3.164251 -0.917947 7.711281
v 3.205067 -0.917947 7.711281
v 3.245883 -0.917947 7.711281
v 3.286700 -0.917947 7.711281
v 3.327516 -0.917947 7.711281
v 3.368332 -0.917947 7.711281
v 3.409149 -0.917947 7.711281
v 3.449965 -0.917947 7.711281
v 3.490781 -0.917947 7.711281
v 3.531598 -0.917947 7.711281
v 3.572414 -0.917947 7.711281
v 3.613230 -0.917947 7.711281
v 3.654047 -0.917947 7.711281
v 3.694863 -0.917947 7.711281
v 3.735679 -0.917947 7.711281
v 3.776495 -0.917947 7.711281
v 3.817312 -0.917947 7.711281
v 3.858128 -0.917947 7.711281
v 3.898944 -0.917947 7.711281
v 3.939761 -0.917947 7.711281
v 3.980577 -0.917947 7.711281
v 4.021393 -0.917947 7.711281
v 4.062210 -0.917947 7.711281
v 4.103026 -0.917947 7.711281
v 4.143843 -0.917947 7.711281
v 4.184659 -0.917947 7.711281
v 4.225475 -0.917947 7.711281
v 4.266292 -0.917947 7.711281
v 4.307108 -0.917947 7.711281
v 4.347924 -0.917947 7.711281
v 4.388741 -0.917947 7.711281
v 4.429557 -0.917947 7.711281
v 4.470373 -0.917947 7.711281
v 4.511189 -0.917947 7.711281
v 4.552006 -0.917947 7.711281
v 4.592822 -0.917947 7.711281
v 4.633638 -0.917947 7.711281
v 2.633638 -0.917947 7.670465
v 2.674455 -0.917947 7.670465
v 2.715271 -0.917947 7.670465
v 2.756087 -0.917947 7.670465
v 2.796904 -0.917947 7.670465
v 2.837720 -0.917947 7.670465
v 2.878536 -0.917947 7.670465
v 2.919353 -0.917947 7.670465
v 2.960169 -0.917947 7.670465
v 3.000985 -0.917947 7.670465
v 3.041802 -0.917947 7.670465
v 3.082618 -0.917947 7.670465
v 3.123434 -0.917947 7.670465
v 3.164251 -0.917947 7.670465
v 3.205067 -0.917947 7.670465
v 3.245883 -0.917947 7.670465
v 3.286700 -0.917947 7.670465
v 3.327516 -0.917947 7.670465
v 3.368332 -0.917947 7.670465
v 3.409149 -0.917947 7.670465
v 3.449965 -0.917947 7.670465
v 3.490781 -0.917947 7.670465
v 3.531598 -0.917947 7.670465
v 3.572414 -0.917947 7.670465
v 3.613230 -0.917947 7.670465
v 3.654047 -0.917947 7.670465
v 3.694863 -0.917947 7.670465
v 3.735679 -0.917947 7.670465
v 3.776495 -0.917947 7.670465
v 3.817312 -0.917947 7.670465
v 3.858128 -0.917947 7.670465
v 3.898944 -0.917947 7.670465
v 3.939761 -0.917947 7.670465
v 3.980577 -0.917947 7.670465
v 4.021393 -0.917947 7.670465
v 4.062210 -0.917947 7.670465
v 4.103026 -0.917947 7.670465
v 4.143843 -0.917947 7.670465
v 4.184659 -0.917947 7.670465
v 4.225475 -0.917947 7.670465
v 4.266292 -0.917947 7.670465
v 4.307108 -0.917947 7.670465
v 4.347924 -0.917947 7.670465
v 4.388741 -0.917947 7.670465
v 4.429557 -0.917947 7.670465
v 4.470373 -0.917947 7.670465
v 4.511189 -0.917947 7.670465
v 4.552006 -0.917947 7.670465
v 4.592822 -0.917947 7.670465
v 4.633638 -0.917947 7.670465
v 2.633638 -0.917947 7.629648
v 2.674455 -0.917947 7.629648
v 2.715271 -0.917947 7.629648
v 2.756087 -0.917947 7.629648
v 2.796904 -0.917947 7.629648
v 2.837720 -0.917947 7.629648
v 2.878536 -0.917947 7.629648
v 2.919353 -0.917947 7.629648
v 2.960169 -0.917947 7.629648
v 3.000985 -0.917947 7.629648
v 3.041802 -0.917947 7.629648
v 3.082618 -0.917947 7.629648
v 3.123434 -0.917947 7.629648
v 3.164251 -0.917947 7.629648
v 3.205067 -0.917947 7.629648
v 3.245883 -0.917947 7.629648
v 3.286700 -0.917947 7.629648
v 3.327516 -0.917947 7.629648
v 3.368332 -0.917947 7.629648
v 3.409149 -0.917947 7.629648
v 3.449965 -0.917947 7.629648
v 3.490781 -0.917947 7.629648
v 3.531598 -0.917947 7.629648
v 3.572414 -0.917947 7.629648
v 3.613230 -0.917947 7.629648
v 3.654047 -0.917947 7.629648
v 3.694863 -0.917947 7.629648
v 3.735679 -0.917947 7.629648
v 3.776495 -0.917947 7.629648
v 3.817312 -0.917947 7.629648
v 3.858128 -0.917947 7.629648
v 3.898944 -0.917947 7.629648
v 3.939761 -0.917947 7.629648
v 3.980577 -0.917947 7.629648
v 4.021393 -0.917947 7.629648
v 4.062210 -0.917947 7.629648
v 4.103026 -0.917947 7.629648
v 4.143843 -0.917947 7.629648
v 4.184659 -0.917947 7.629648
v 4.225475 -0.917947 7.629648
v 4.266292 -0.917947 7.629648
v 4.307108 -0.917947 7.629648
v 4.347924 -0.917947 7.629648
v 4.388741 -0.917947 7.629648
v 4.429557 -0.917947 7.629648
v 4.470373 -0.917947 7.629648
v 4.511189 -0.917947 7.629648
v 4.552006 -0.917947 7.629648
v 4.592822 -0.917947 7.629648
v 4.633638 -0.917947 7.629648
v 2.633638 -0.917947 7.588832
v 2.674455 -0.917947 7.588832
v 2.715271 -0.917947 7.588832
v 2.756087 -0.917947 7.588832
v 2.796904 -0.917947 7.588832
v 2.837720 -0.917947 7.588832
v 2.878536 -0.917947 7.588832
v 2.919353 -0.917947 7.588832
v 2.960169 -0.917947 7.588832
v 3.000985 -0.917947 7.588832
v 3.041802 -0.917947 7.588832
v 3.082618 -0.917947 7.588832
v 3.123434 -0.917947 7.588832
v 3.164251 -0.917947 7.588832
v 3.205067 -0.917947 7.588832
v 3.245883 -0.917947 7.588832
v 3.286700 -0.917947 7.588832
v 3.327516 -0.917947 7.588832
v 3.368332 -0.917947 7.588832
v 3.409149 -0.917947 7.588832
v 3.449965 -0.917947 7.588832
v 3.490781 -0.917947 7.588832
v 3.531598 -0.917947 7.588832
v 3.572414 -0.917947 7.588832
v 3.613230 -0.917947 7.588832
v 3.654047 -0.917947 7.588832
v 3.694863 -0.917947 7.588832
v 3.735679 -0.917947 7.588832
v 3.776495 -0.917947 7.588832
v 3.817312 -0.917947 7.588832
v 3.858128 -0.917947 7.588832
v 3.898944 -0.917947 7.588832
v 3.939761 -0.917947 7.588832
v 3.980577 -0.917947 7.588832
v 4.021393 -0.917947 7.588832
v 4.062210 -0.917947 7.588832
v 4.103026 -0.917947 7.588832
v 4.143843 -0.917947 7.588832
v 4.184659 -0.917947 7.588832
v 4.225475 -0.917947 7.588832
v 4.266292 -0.917947 7.588832
v 4.307108 -0.917947 7.588832
v 4.347924 -0.917947 7.588832
v 4.388741 -0.917947 7.588832
v 4.429557 -0.917947 7.588832
v 4.470373 -0.917947 7.588832
v 4.511189 -0.917947 7.588832
v 4.552006 -0.917947 7.588832
v 4.592822 -0.917947 7.588832
v 4.633638 -0.917947 7.588832
v 2.633638 -0.917947 7.548016
v 2.674455 -0.917947 7.548016
v 2.715271 -0.917947 7.548016
v 2.756087 -0.917947 7.548016
v 2.796904 -0.917947 7.548016
v 2.837720 -0.917947 7.548016
v 2.878536 -0.917947 7.548016
v 2.919353 -0.917947 7.548016
v 2.960169 -0.917947 7.548016
v 3.000985 -0.917947 7.548016
v 3.041802 -0.917947 7.548016
v 3.082618 -0.917947 7.548016
v 3.123434 -0.917947 7.548016
v 3.164251 -0.917947 7.548016
v 3.205067 -0.917947 7.548016
v 3.245883 -0.917947 7.548016
v 3.286700 -0.917947 7.548016
v 3.327516 -0.917947 7.548016
v 3.368332 -0.917947 7.548016
v 3.409149 -0.917947 7.548016
v 3.449965 -0.917947 7.548016
v 3.490781 -0.917947 7.548016
v 3.531598 -0.917947 7.548016
v 3.572414 -0.917947 7.548016
v 3.613230 -0.917947 7.548016
v 3.654047 -0.917947 7.548016
v 3.694863 -0.917947 7.548016
v 3.735679 -0.917947 7.548016
v 3.776495 -0.917947 7.548016
v 3.817312 -0.917947 7.548016
v 3.858128 -0.917947 7.548016
v 3.898944 -0.917947 7.548016
v 3.939761 -0.917947 7.548016
v 3.980577 -0.917947 7.548016
v 4.021393 -0.917947 7.548016
v 4.062210 -0.917947 7.548016
v 4.103026 -0.917947 7.548016
v 4.143843 -0.917947 7.548016
v 4.184659 -0.917947 7.548016
v 4.225475 -0.917947 7.548016
v 4.266292 -0.917947 7.548016
v 4.307108 -0.917947 7.548016
v 4.347924 -0.917947 7.548016
v 4.388741 -0.917947 7.548016
v 4.429557 -0.917947 7.548016
v 4.470373 -0.917947 7.548016
v 4.511189 -0.917947 7.548016
v 4.552006 -0.917947 7.548016
v 4.592822 -0.917947 7.548016
v 4.633638 -0.917947 7.548016
v 2.633638 -0.917947 7.507199
v 2.674455 -0.917947 7.507199
v 2.715271 -0.917947 7.507199
v 2.756087 -0.917947 7.507199
v 2.796904 -0.917947 7.507199
v 2.837720 -0.917947 7.507199
v 2.878536 -0.917947 7.507199
v 2.919353 -0.917947 7.507199
v 2.960169 -0.917947 7.507199
v 3.000985 -0.917947 7.507199
v 3.041802 -0.917947 7.507199
v 3.082618 -0.917947 7.507199
v 3.123434 -0.917947 7.507199
v 3.164251 -0.917947 7.507199
v 3.205067 -0.917947 7.507199
v 3.245883 -0.917947 7.507199
v 3.286700 -0.917947 7.507199
v 3.327516 -0.917947 7.507199
v 3.368332 -0.917947 7.507199
v 3.409149 -0.917947 7.507199
v 3.449965 -0.917947 7.507199
v 3.490781 -0.917947 7.507199
v 3.531598 -0.917947 7.507199
v 3.572414 -0.917947 7.507199
v 3.613230 -0.917947 7.507199
v 3.654047 -0.917947 7.507199
v 3.694863 -0.917947 7.507199
v 3.735679 -0.917947 7.507199
v 3.776495 -0.917947 7.507199
v 3.817312 -0.917947 7.507199
v 3.858128 -0.917947 7.507199
v 3.898944 -0.917947 7.507199
v 3.939761 -0.917947 7.507199
v 3.980577 -0.917947 7.507199
v 4.021393 -0.917947 7.507199
v 4.062210 -0.917947 7.507199
v 4.103026 -0.917947 7.507199
v 4.143843 -0.917947 7.507199
v 4.184659 -0.917947 7.507199
v 4.225475 -0.917947 7.507199
v 4.266292 -0.917947 7.507199
v 4.307108 -0.917947 7.507199
v 4.347924 -0.917947 7.507199
v 4.388741 -0.917947 7.507199
v 4.429557 -0.917947 7.507199
v 4.470373 -0.917947 7.507199
v 4.511189 -0.917947 7.507199
v 4.552006 -0.917947 7.507199
v 4.592822 -0.917947 7.507199
v 4.633638 -0.917947 7.507199
v 2.633638 -0.917947 7.466383
v 2.674455 -0.917947 7.466383
v 2.715271 -0.917947 7.466383
v 2.756087 -0.917947 7.466383
v 2.796904 -0.917947 7.466383
v 2.837720 -0.917947 7.466383
v 2.878536 -0.917947 7.466383
v 2.919353 -0.917947 7.466383
v 2.960169 -0.917947 7.466383
v 3.000985 -0.917947 7.466383
v 3.041802 -0.917947 7.466383
v 3.082618 -0.917947 7.466383
v 3.123434 -0.917947 7.466383
v 3.164251 -0.917947 7.466383
v 3.205067 -0.917947 7.466383
v 3.245883 -0.917947 7.466383
v 3.286700 -0.917947 7.466383
v 3.327516 -0.917947 7.466383
v 3.368332 -0.917947 7.466383
v 3.409149 -0.917947 7.466383
v 3.449965 -0.917947 7.466383
v 3.490781 -0.917947 7.466383
v 3.531598 -0.917947 7.466383
v 3.572414 -0.917947 7.466383
v 3.613230 -0.917947 7.466383
v 3.654047 -0.917947 7.466383
v 3.694863 -0.917947 7.466383
v 3.735679 -0.917947 7.466383
v 3.776495 -0.917947 7.466383
v 3.817312 -0.917947 7.466383
v 3.858128 -0.917947 7.466383
v 3.898944 -0.917947 7.466383
v 3.939761 -0.917947 7.466383
v 3.980577 -0.917947 7.466383
v 4.021393 -0.917947 7.466383
v 4.062210 -0.917947 7.466383
v 4.103026 -0.917947 7.466383
v 4.143843 -0.917947 7.466383
v 4.184659 -0.917947 7.466383
v 4.225475 -0.917947 7.466383
v 4.266292 -0.917947 7.466383
v 4.307108 -0.917947 7.466383
v 4.347924 -0.917947 7.466383
v 4.388741 -0.917947 7.466383
v 4.429557 -0.917947 7.466383
v 4.470373 -0.917947 7.466383
v 4.511189 -0.917947 7.466383
v 4.552006 -0.917947 7.466383
v 4.592822 -0.917947 7.466383
v 4.633638 -0.917947 7.466383
v 2.919353 -0.880385 9.466383
v 2.878536 -0.880385 9.466383
v 2.837720 -0.880385 9.466383
v 2.796904 -0.880385 9.466383
v 2.756087 -0.880385 9.466383
v 2.715271 -0.880385 9.466383
v 2.674455 -0.880385 9.466383
v 2.633638 -0.880385 9.466383
v 2.960169 -0.880385 9.466383
v 3.000985 -0.880385 9.466383
v 3.041802 -0.880385 9.466383
v 3.082618 -0.880385 9.466383
v 3.123434 -0.880385 9.466383
v 3.164251 -0.880385 9.466383
v 3.205067 -0.880385 9.466383
v 3.245883 -0.880385 9.466383
v 3.286700 -0.880385 9.466383
v 3.327516 -0.880385 9.466383
v 3.368332 -0.880385 9.466383
v 3.409149 -0.880385 9.466383
v 3.449965 -0.880385 9.466383
v 3.490781 -0.880385 9.466383
v 3.531598 -0.880385 9.466383
v 3.572414 -0.880385 9.466383
v 3.613230 -0.880385 9.466383
v 3.654047 -0.880385 9.466383
v 3.694863 -0.880385 9.466383
v 3.735679 -0.880385 9.466383
v 3.776495 -0.880385 9.466383
v 3.817312 -0.880385 9.466383
v 3.858128 -0.880385 9.466383
v 3.898944 -0.880385 9.466383
v 3.939761 -0.880385 9.466383
v 3.980577 -0.880385 9.466383
v 4.021393 -0.880385 9.466383
v 4.062210 -0.880385 9.466383
v 4.103026 -0.880385 9.466383
v 4.143843 -0.880385 9.466383
v 4.184659 -0.880385 9.466383
v 4.225475 -0.880385 9.466383
v 4.266292 -0.880385 9.466383
v 4.307108 -0.880385 9.466383
v 4.347924 -0.880385 9.466383
v 4.388741 -0.880385 9.466383
v 4.429557 -0.880385 9.466383
v 4.470373 -0.880385 9.466383
v 4.511189 -0.880385 9.466383
v 4.552006 -0.880385 9.466383
v 4.592822 -0.880385 9.466383
v 4.633638 -0.880385 9.466383
v 2.633638 -0.880385 9.425567
v 2.674455 -0.880385 9.425567
v 2.715271 -0.880385 9.425567
v 2.756087 -0.880385 9.425567
v 2.796904 -0.880385 9.425567
v 2.837720 -0.880385 9.425567
v 2.878536 -0.880385 9.425567
v 2.919353 -0.880385 9.425567
v 2.960169 -0.880385 9.425567
v 3.000985 -0.880385 9.425567
v 3.041802 -0.880385 9.425567
v 3.082618 -0.880385 9.425567
v 3.123434 -0.880385 9.425567
v 3.164251 -0.880385 9.425567
v 3.205067 -0.880385 9.425567
v 3.245883 -0.880385 9.425567
v 3.286700 -0.880385 9.425567
v 3.327516 -0.880385 9.425567
v 3.368332 -0.880385 9.425567
v 3.409149 -0.880385 9.425567
v 3.449965 -0.880385 9.425567
v 3.490781 -0.880385 9.425567
v 3.531598 -0.880385 9.425567
v 3.572414 -0.880385 9.425567
v 3.613230 -0.880385 9.425567
v 3.654047 -0.880385 9.425567
v 3.694863 -0.880385 9.425567
v 3.735679 -0.880385 9.425567
v 3.776495 -0.880385 9.425567
v 3.817312 -0.880385 9.425567
v 3.858128 -0.880385 9.425567
v 3.898944 -0.880385 9.425567
v 3.939761 -0.880385 9.425567
v 3.980577 -0.880385 9.425567
v 4.021393 -0.880385 9.425567
v 4.062210 -0.880385 9.425567
v 4.103026 -0.880385 9.425567
v 4.143843 -0.880385 9.425567
v 4.184659 -0.880385 9.425567
v 4.225475 -0.880385 9.425567
v 4.266292 -0.880385 9.425567
v 4.307108 -0.880385 9.425567
v 4.347924 -0.880385 9.425567
v 4.388741 -0.880385 9.425567
v 4.429557 -0.880385 9.425567
v 4.470373 -0.880385 9.425567
v 4.511189 -0.880385 9.425567
v 4.552006 -0.880385 9.425567
v 4.592822 -0.880385 9.425567
v 4.633638 -0.880385 9.425567
v 2.633638 -0.880385 9.384750
v 2.674455 -0.880385 9.384750
v 2.715271 -0.880385 9.384750
v 2.756087 -0.880385 9.384750
v 2.796904 -0.880385 9.384750
v 2.837720 -0.880385 9.384750
v 2.878536 -0.880385 9.384750
v 2.919353 -0.880385 9.384750
v 2.960169 -0.880385 9.384750
v 3.000985 -0.880385 9.384750
v 3.041802 -0.880385 9.384750
v 3.082618 -0.880385 9.384750
v 3.123434 -0.880385 9.384750
v 3.164251 -0.880385 9.384750
v 3.205067 -0.880385 9.384750
v 3.245883 -0.880385 9.384750
v 3.286700 -0.880385 9.384750
v 3.327516 -0.880385 9.384750
v 3.368332 -0.880385 9.384750
v 3.409149 -0.880385 9.384750
v 3.449965 -0.880385 9.384750
v 3.490781 -0.880385 9.384750
v 3.531598 -0.880385 9.384750
v 3.572414 -0.880385 9.384750
v 3.613230 -0.880385 9.384750
v 3.654047 -0.880385 9.384750
v 3.694863 -0.880385 9.384750
v 3.735679 -0.880385 9.384750
v 3.776495 -0.880385 9.384750
v 3.817312 -0.880385 9.384750
v 3.858128 -0.880385 9.384750
v 3.898944 -0.880385 9.384750
v 3.939761 -0.880385 9.384750
v 3.980577 -0.880385 9.384750
v 4.021393 -0.880385 9.384750
v 4.062210 -0.880385 9.384750
v 4.103026 -0.880385 9.384750
v 4.143843 -0.880385 9.384750
v 4.184659 -0.880385 9.384750
v 4.225475 -0.880385 9.384750
v 4.266292 -0.880385 9.384750
v 4.307108 -0.880385 9.384750
v 4.347924 -0.880385 9.384750
v 4.388741 -0.880385 9.384750
v 4.429557 -0.880385 9.384750
v 4.470373 -0.880385 9.384750
v 4.511189 -0.880385 9.384750
v 4.552006 -0.880385 9.384750
v 4.592822 -0.880385 9.384750
v 4.633638 -0.880385 9.384750
v 2.633638 -0.880385 9.343934
v 2.674455 -0.880385 9.343934
v 2.715271 -0.880385 9.343934
v 2.756087 -0.880385 9.343934
v 2.796904 -0.880385 9.343934
v 2.837720 -0.880385 9.343934
v 2.878536 -0.880385 9.343934
v 2.919353 -0.880385 9.343934
v 2.960169 -0.880385 9.343934
v 3.000985 -0.880385 9.343934
v 3.041802 -0.880385 9.343934
v 3.082618 -0.880385 9.343934
v 3.123434 -0.880385 9.343934
v 3.164251 -0.880385 9.343934
v 3.205067 -0.880385 9.343934
v 3.245883 -0.880385 9.343934
v 3.286700 -0.880385 9.343934
v 3.327516 -0.880385 9.343934
v 3.368332 -0.880385 9.343934
v 3.409149 -0.880385 9.343934
v 3.449965 -0.880385 9.343934
v 3.490781 -0.880385 9.343934
v 3.531598 -0.880385 9.343934
v 3.572414 -0.880385 9.343934
v 3.613230 -0.880385 9.343934
v 3.654047 -0.880385 9.343934
v 3.694863 -0.880385 9.343934
v 3.735679 -0.880385 9.343934
v 3.776495 -0.880385 9.343934
v 3.817312 -0.880385 9.343934
v 3.858128 -0.880385 9.343934
v 3.898944 -0.880385 9.343934
v 3.939761 -0.880385 9.343934
v 3.980577 -0.880385 9.343934
v 4.021393 -0.880385 9.343934
v 4.062210 -0.880385 9.343934
v 4.103026 -0.880385 9.343934
v 4.143843 -0.880385 9.343934
v 4.184659 -0.880385 9.343934
v 4.225475 -0.880385 9.343934
v 4.266292 -0.880385 9.343934
v 4.307108 -0.880385 9.343934
v 4.347924 -0.880385 9.343934
v 4.388741 -0.880385 9.343934
v 4.429557 -0.880385 9.343934
v 4.470373 -0.880385 9.343934
v 4.511189 -0.880385 9.343934
v 4.552006 -0.880385 9.343934
v 4.592822 -0.880385 9.343934
v 4.633638 -0.880385 9.343934
v 2.633638 -0.880385 9.303118
v 2.674455 -0.880385 9.303118
v 2.715271 -0.880385 9.303118
v 2.756087 -0.880385 9.303118
v 2.796904 -0.880385 9.303118
v 2.837720 -0.880385 9.303118
v 2.878536 -0.880385 9.303118
v 2.919353 -0.880385 9.303118
v 2.960169 -0.880385 9.303118
v 3.000985 -0.880385 9.303118
v 3.041802 -0.880385 9.303118
v 3.082618 -0.880385 9.303118
v 3.123434 -0.880385 9.303118
v 3.164251 -0.880385 9.303118
v 3.205067 -0.880385 9.303118
v 3.245883 -0.880385 9.303118
v 3.286700 -0.880385 9.303118
v 3.327516 -0.880385 9.303118
v 3.368332 -0.880385 9.303118
v 3.409149 -0.880385 9.303118
v 3.449965 -0.880385 9.303118
v 3.490781 -0.880385 9.303118
v 3.531598 -0.880385 9.303118
v 3.572414 -0.880385 9.303118
v 3.613230 -0.880385 9.303118
v 3.654047 -0.880385 9.303118
v 3.694863 -0.880385 9.303118
v 3.735679 -0.880385 9.303118
v 3.776495 -0.880385 9.303118
v 3.817312 -0.880385 9.303118
v 3.858128 -0.880385 9.303118
v 3.898944 -0.880385 9.303118
v 3.939761 -0.880385 9.303118
v 3.980577 -0.880385 9.303118
v 4.021393 -0.880385 9.303118
v 4.062210 -0.880385 9.303118
v 4.103026 -0.880385 9.303118
v 4.143843 -0.880385 9.303118
v 4.184659 -0.880385 9.303118
v 4.225475 -0.880385 9.303118
v 4.266292 -0.880385 9.303118
v 4.307108 -0.880385 9.303118
v 4.347924 -0.880385 9.303118
v 4.388741 -0.880385 9.303118
v 4.429557 -0.880385 9.303118
v 4.470373 -0.880385 9.303118
v 4.511189 -0.880385 9.303118
v 4.552006 -0.880385 9.303118
v 4.592822 -0.880385 9.303118
v 4.633638 -0.880385 9.303118
v 2.633638 -0.880385 9.262301
v 2.674455 -0.880385 9.262301
v 2.715271 -0.880385 9.262301
v 2.756087 -0.880385 9.262301
v 2.796904 -0.880385 9.262301
v 2.837720 -0.880385 9.262301
v 2.878536 -0.880385 9.262301
v 2.919353 -0.880385 9.262301
v 2.960169 -0.880385 9.262301
v 3.000985 -0.880385 9.262301
v 3.041802 -0.880385 9.262301
v 3.082618 -0.880385 9.262301
v 3.123434 -0.880385 9.262301
v 3.164251 -0.880385 9.262301
v 3.205067 -0.880385 9.262301
v 3.245883 -0.880385 9.262301
v 3.286700 -0.880385 9.262301
v 3.327516 -0.880385 9.262301
v 3.368332 -0.880385 9.262301
v 3.409149 -0.880385 9.262301
v 3.449965 -0.880385 9.262301
v 3.490781 -0.880385 9.262301
v 3.531598 -0.880385 9.262301
v 3.572414 -0.880385 9.262301
v 3.613230 -0.880385 9.262301
v 3.654047 -0.880385 9.262301
v 3.694863 -0.880385 9.262301
v 3.735679 -0.880385 9.262301
v 3.776495 -0.880385 9.262301
v 3.817312 -0.880385 9.262301
v 3.858128 -0.880385 9.262301
v 3.898944 -0.880385 9.262301
v 3.939761 -0.880385 9.262301
v 3.980577 -0.880385 9.262301
v 4.021393 -0.880385 9.262301
v 4.062210 -0.880385 9.262301
v 4.103026 -0.880385 9.262301
v 4.143843 -0.880385 9.262301
v 4.184659 -0.880385 9.262301
v 4.225475 -0.880385 9.262301
v 4.266292 -0.880385 9.262301
v 4.307108 -0.880385 9.262301
v 4.347924 -0.880385 9.262301
v 4.388741 -0.880385 9.262301
v 4.429557 -0.880385 9.262301
v 4.470373 -0.880385 9.262301
v 4.511189 -0.880385 9.262301
v 4.552006 -0.880385 9.262301
v 4.592822 -0.880385 9.262301
v 4.633638 -0.880385 9.262301
v 2.633638 -0.880385 9.221485
v 2.674455 -0.880385 9.221485
v 2.715271 -0.880385 9.221485
v 2.756087 -0.880385 9.221485
v 2.796904 -0.880385 9.221485
v 2.837720 -0.880385 9.221485
v 2.878536 -0.880385 9.221485
v 2.919353 -0.880385 9.221485
v 2.960169 -0.880385 9.221485
v 3.000985 -0.880385 9.221485
v 3.041802 -0.880385 9.221485
v 3.082618 -0.880385 9.221485
v 3.123434 -0.880385 9.221485
v 3.164251 -0.880385 9.221485
v 3.205067 -0.880385 9.221485
v 3.245883 -0.880385 9.221485
v 3.286700 -0.880385 9.221485
v 3.327516 -0.880385 9.221485
v 3.368332 -0.880385 9.221485
v 3.409149 -0.880385 9.221485
v 3.449965 -0.880385 9.221485
v 3.490781 -0.880385 9.221485
v 3.531598 -0.880385 9.221485
v 3.572414 -0.880385 9.221485
v 3.613230 -0.880385 9.221485
v 3.654047 -0.880385 9.221485
v 3.694863 -0.880385 9.221485
v 3.735679 -0.880385 9.221485
v 3.776495 -0.880385 9.221485
v 3.817312 -0.880385 9.221485
v 3.858128 -0.880385 9.221485
v 3.898944 -0.880385 9.221485
v 3.939761 -0.880385 9.221485
v 3.980577 -0.880385 9.221485
v 4.021393 -0.880385 9.221485
v 4.062210 -0.880385 9.221485
v 4.103026 -0.880385 9.221485
v 4.143843 -0.880385 9.221485
v 4.184659 -0.880385 9.221485
v 4.225475 -0.880385 9.221485
v 4.266292 -0.880385 9.221485
v 4.307108 -0.880385 9.221485
v 4.347924 -0.880385 9.221485
v 4.388741 -0.880385 9.221485
v 4.429557 -0.880385 9.221485
v 4.470373 -0.880385 9.221485
v 4.511189 -0.880385 9.221485
v 4.552006 -0.880385 9.221485
v 4.592822 -0.880385 9.221485
v 4.633638 -0.880385 9.221485
v 2.633638 -0.880385 9.180669
v 2.674455 -0.880385 9.180669
v 2.715271 -0.880385 9.180669
v 2.756087 -0.880385 9.180669
v 2.796904 -0.880385 9.180669
v 2.837720 -0.880385 9.180669
v 2.878536 -0.880385 9.180669
v 2.919353 -0.880385 9.180669
v 2.960169 -0.880385 9.180669
v 3.000985 -0.880385 9.180669
v 3.041802 -0.880385 9.180669
v 3.082618 -0.880385 9.180669
v 3.123434 -0.880385 9.180669
v 3.164251 -0.880385 9.180669
v 3.205067 -0.880385 9.180669
v 3.245883 -0.880385 9.180669
v 3.286700 -0.880385 9.180669
v 3.327516 -0.880385 9.180669
v 3.368332 -0.880385 9.180669
v 3.409149 -0.880385 9.180669
v 3.449965 -0.880385 9.180669
v 3.490781 -0.880385 9.180669
v 3.531598 -0.880385 9.180669
v 3.572414 -0.880385 9.180669
v 3.613230 -0.880385 9.180669
v 3.654047 -0.880385 9.180669
v 3.694863 -0.880385 9.180669
v 3.735679 -0.880385 9.180669
v 3.776495 -0.880385 9.180669
v 3.817312 -0.880385 9.180669
v 3.858128 -0.880385 9.180669
v 3.898944 -0.880385 9.180669
v 3.939761 -0.880385 9.180669
v 3.980577 -0.880385 9.180669
v 4.021393 -0.880385 9.180669
v 4.062210 -0.880385 9.180669
v 4.103026 -0.880385 9.180669
v 4.143843 -0.880385 9.180669
v 4.184659 -0.880385 9.180669
v 4.225475 -0.880385 9.180669
v 4.266292 -0.880385 9.180669
v 4.307108 -0.880385 9.180669
v 4.347924 -0.880385 9.180669
v 4.388741 -0.880385 9.180669
v 4.429557 -0.880385 9.180669
v 4.470373 -0.880385 9.180669
v 4.511189 -0.880385 9.180669
v 4.552006 -0.880385 9.180669
v 4.592822 -0.880385 9.180669
v 4.633638 -0.880385 9.180669
v 2.633638 -0.880385 9.139853
v 2.674455 -0.880385 9.139853
v 2.715271 -0.880385 9.139853
v 2.756087 -0.880385 9.139853
v 2.796904 -0.880385 9.139853
v 2.837720 -0.880385 9.139853
v 2.878536 -0.880385 9.139853
v 2.919353 -0.880385 9.139853
v 2.960169 -0.880385 9.139853
v 3.000985 -0.880385 9.139853
v 3.041802 -0.880385 9.139853
v 3.082618 -0.880385 9.139853
v 3.123434 -0.880385 9.139853
v 3.164251 -0.880385 9.139853
v 3.205067 -0.880385 9.139853
v 3.245883 -0.880385 9.139853
v 3.286700 -0.880385 9.139853
v 3.327516 -0.880385 9.139853
v 3.368332 -0.880385 9.139853
v 3.409149 -0.880385 9.139853
v 3.449965 -0.880385 9.139853
v 3.490781 -0.880385 9.139853
v 3.531598 -0.880385 9.139853
v 3.572414 -0.880385 9.139853
v 3.613230 -0.880385 9.139853
v 3.654047 -0.880385 9.139853
v 3.694863 -0.880385 9.139853
v 3.735679 -0.880385 9.139853
v 3.776495 -0.880385 9.139853
v 3.817312 -0.880385 9.139853
v 3.858128 -0.880385 9.139853
v 3.898944 -0.880385 9.139853
v 3.939761 -0.880385 9.139853
v 3.980577 -0.880385 9.139853
v 4.021393 -0.880385 9.139853
v 4.062210 -0.880385 9.139853
v 4.103026 -0.880385 9.139853
v 4.143843 -0.880385 9.139853
v 4.184659 -0.880385 9.139853
v 4.225475 -0.880385 9.139853
v 4.266292 -0.880385 9.139853
v 4.307108 -0.880385 9.139853
v 4.347924 -0.880385 9.139853
v 4.388741 -0.880385 9.139853
v 4.429557 -0.880385 9.139853
v 4.470373 -0.880385 9.139853
v 4.511189 -0.880385 9.139853
v 4.552006 -0.880385 9.139853
v 4.592822 -0.880385 9.139853
v 4.633638 -0.880385 9.139853
v 2.633638 -0.880385 9.099036
v 2.674455 -0.880385 9.099036
v 2.715271 -0.880385 9.099036
v 2.756087 -0.880385 9.099036
v 2.796904 -0.880385 9.099036
v 2.837720 -0.880385 9.099036
v 2.878536 -0.880385 9.099036
v 2.919353 -0.880385 9.099036
v 2.960169 -0.880385 9.099036
v 3.000985 -0.880385 9.099036
v 3.041802 -0.880385 9.099036
v 3.082618 -0.880385 9.099036
v 3.123434 -0.880385 9.099036
v 3.164251 -0.880385 9.099036
v 3.205067 -0.880385 9.099036
v 3.245883 -0.880385 9.099036
v 3.286700 -0.880385 9.099036
v 3.327516 -0.880385 9.099036
v 3.368332 -0.880385 9.099036
v 3.409149 -0.880385 9.099036
v 3.449965 -0.880385 9.099036
v 3.490781 -0.880385 9.099036
v 3.531598 -0.880385 9.099036
v 3.572414 -0.880385 9.099036
v 3.613230 -0.880385 9.099036
v 3.654047 -0.880385 9.099036
v 3.694863 -0.880385 9.099036
v 3.735679 -0.880385 9.099036
v 3.776495 -0.880385 9.099036
v 3.817312 -0.880385 9.099036
v 3.858128 -0.880385 9.099036
v 3.898944 -0.880385 9.099036
v 3.939761 -0.880385 9.099036
v 3.980577 -0.880385 9.099036
v 4.021393 -0.880385 9.099036
v 4.062210 -0.880385 9.099036
v 4.103026 -0.880385 9.099036
v 4.143843 -0.880385 9.099036
v 4.184659 -0.880385 9.099036
v 4.225475 -0.880385 9.099036
v 4.266292 -0.880385 9.099036
v 4.307108 -0.880385 9.099036
v 4.347924 -0.880385 9.099036
v 4.388741 -0.880385 9.099036
v 4.429557 -0.880385 9.099036
v 4.470373 -0.880385 9.099036
v 4.511189 -0.880385 9.099036
v 4.552006 -0.880385 9.099036
v 4.592822 -0.880385 9.099036
v 4.633638 -0.880385 9.099036
v 2.633638 -0.880385 9.058220
v 2.674455 -0.880385 9.058220
v 2.715271 -0.880385 9.058220
v 2.756087 -0.880385 9.058220
v 2.796904 -0.880385 9.058220
v 2.837720 -0.880385 9.058220
v 2.878536 -0.880385 9.058220
v 2.919353 -0.880385 9.058220
v 2.960169 -0.880385 9.058220
v 3.000985 -0.880385 9.058220
v 3.041802 -0.880385 9.058220
v 3.082618 -0.880385 9.058220
v 3.123434 -0.880385 9.058220
v 3.164251 -0.880385 9.058220
v 3.205067 -0.880385 9.058220
v 3.245883 -0.880385 9.058220
v 3.286700 -0.880385 9.058220
v 3.327516 -0.880385 9.058220
v 3.368332 -0.880385 9.058220
v 3.409149 -0.880385 9.058220
v 3.449965 -0.880385 9.058220
v 3.490781 -0.880385 9.058220
v 3.531598 -0.880385 9.058220
v 3.572414 -0.880385 9.058220
v 3.613230 -0.880385 9.058220
v 3.654047 -0.880385 9.058220
v 3.694863 -0.880385 9.058220
v 3.735679 -0.880385 9.058220
v 3.776495 -0.880385 9.058220
v 3.817312 -0.880385 9.058220
v 3.858128 -0.880385 9.058220
v 3.898944 -0.880385 9.058220
v 3.939761 -0.880385 9.058220
v 3.980577 -0.880385 9.058220
v 4.021393 -0.880385 9.058220
v 4.062210 -0.880385 9.058220
v 4.103026 -0.880385 9.058220
v 4.143843 -0.880385 9.058220
v 4.184659 -0.880385 9.058220
v 4.225475 -0.880385 9.058220
v 4.266292 -0.880385 9.058220
v 4.307108 -0.880385 9.058220
v 4.347924 -0.880385 9.058220
v 4.388741 -0.880385 9.058220
v 4.429557 -0.880385 9.058220
v 4.470373 -0.880385 9.058220
v 4.511189 -0.880385 9.058220
v 4.552006 -0.880385 9.058220
v 4.592822 -0.880385 9.058220
v 4.633638 -0.880385 9.058220
v 2.633638 -0.880385 9.017404
v 2.674455 -0.880385 9.017404
v 2.715271 -0.880385 9.017404
v 2.756087 -0.880385 9.017404
v 2.796904 -0.880385 9.017404
v 2.837720 -0.880385 9.017404
v 2.878536 -0.880385 9.017404
v 2.919353 -0.880385 9.017404
v 2.960169 -0.880385 9.017404
v 3.000985 -0.880385 9.017404
v 3.041802 -0.880385 9.017404
v 3.082618 -0.880385 9.017404
v 3.123434 -0.880385 9.017404
v 3.164251 -0.880385 9.017404
v 3.205067 -0.880385 9.017404
v 3.245883 -0.880385 9.017404
v 3.286700 -0.880385 9.017404
v 3.327516 -0.880385 9.017404
v 3.368332 -0.880385 9.017404
v 3.409149 -0.880385 9.017404
v 3.449965 -0.880385 9.017404
v 3.490781 -0.880385 9.017404
v 3.531598 -0.880385 9.017404
v 3.572414 -0.880385 9.017404
v 3.613230 -0.880385 9.017404
v 3.654047 -0.880385 9.017404
v 3.694863 -0.880385 9.017404
v 3.735679 -0.880385 9.017404
v 3.776495 -0.880385 9.017404
v 3.817312 -0.880385 9.017404
v 3.858128 -0.880385 9.017404
v 3.898944 -0.880385 9.017404
v 3.939761 -0.880385 9.017404
v 3.980577 -0.880385 9.017404
v 4.021393 -0.880385 9.017404
v 4.062210 -0.880385 9.017404
v 4.103026 -0.880385 9.017404
v 4.143843 -0.880385 9.017404
v 4.184659 -0.880385 9.017404
v 4.225475 -0.880385 9.017404
v 4.266292 -0.880385 9.017404
v 4.307108 -0.880385 9.017404
v 4.347924 -0.880385 9.017404
v 4.388741 -0.880385 9.017404
v 4.429557 -0.880385 9.017404
v 4.470373 -0.880385 9.017404
v 4.511189 -0.880385 9.017404
v 4.552006 -0.880385 9.017404
v 4.592822 -0.880385 9.017404
v 4.633638 -0.880385 9.017404
v 2.633638 -0.880385 8.976587
v 2.674455 -0.880385 8.976587
v 2.715271 -0.880385 8.976587
v 2.756087 -0.880385 8.976587
v 2.796904 -0.880385 8.976587
v 2.837720 -0.880385 8.976587
v 2.878536 -0.880385 8.976587
v 2.919353 -0.880385 8.976587
v 2.960169 -0.880385 8.976587
v 3.000985 -0.880385 8.976587
v 3.041802 -0.880385 8.976587
v 3.082618 -0.880385 8.976587
v 3.123434 -0.880385 8.976587
v 3.164251 -0.880385 8.976587
v 3.205067 -0.880385 8.976587
v 3.245883 -0.880385 8.976587
v 3.286700 -0.880385 8.976587
v 3.327516 -0.880385 8.976587
v 3.368332 -0.880385 8.976587
v 3.409149 -0.880385 8.976587
v 3.449965 -0.880385 8.976587
v 3.490781 -0.880385 8.976587
v 3.531598 -0.880385 8.976587
v 3.572414 -0.880385 8.976587
v 3.613230 -0.880385 8.976587
v 3.654047 -0.880385 8.976587
v 3.694863 -0.880385 8.976587
v 3.735679 -0.880385 8.976587
v 3.776495 -0.880385 8.976587
v 3.817312 -0.880385 8.976587
v 3.858128 -0.880385 8.976587
v 3.898944 -0.880385 8.976587
v 3.939761 -0.880385 8.976587
v 3.980577 -0.880385 8.976587
v 4.021393 -0.880385 8.976587
v 4.062210 -0.880385 8.976587
v 4.103026 -0.880385 8.976587
v 4.143843 -0.880385 8.976587
v 4.184659 -0.880385 8.976587
v 4.225475 -0.880385 8.976587
v 4.266292 -0.880385 8.976587
v 4.307108 -0.880385 8.976587
v 4.347924 -0.880385 8.976587
v 4.388741 -0.880385 8.976587
v 4.429557 -0.880385 8.976587
v 4.470373 -0.880385 8.976587
v 4.511189 -0.880385 8.976587
v 4.552006 -0.880385 8.976587
v 4.592822 -0.880385 8.976587
v 4.633638 -0.880385 8.976587
v 2.633638 -0.880385 8.935771
v 2.674455 -0.880385 8.935771
v 2.715271 -0.880385 8.935771
v 2.756087 -0.880385 8.935771
v 2.796904 -0.880385 8.935771
v 2.837720 -0.880385 8.935771
v 2.878536 -0.880385 8.935771
v 2.919353 -0.880385 8.935771
v 2.960169 -0.880385 8.935771
v 3.000985 -0.880385 8.935771
v 3.041802 -0.880385 8.935771
v 3.082618 -0.880385 8.935771
v 3.123434 -0.880385 8.935771
v 3.164251 -0.880385 8.935771
v 3.205067 -0.880385 8.935771
v 3.245883 -0.880385 8.935771
v 3.286700 -0.880385 8.935771
v 3.327516 -0.880385 8.935771
v 3.368332 -0.880385 8.935771
v 3.409149 -0.880385 8.935771
v 3.449965 -0.880385 8.935771
v 3.490781 -0.880385 8.935771
v 3.531598 -0.880385 8.935771
v 3.572414 -0.880385 8.935771
v 3.613230 -0.880385 8.935771
v 3.654047 -0.880385 8.935771
v 3.694863 -0.880385 8.935771
v 3.735679 -0.880385 8.935771
v 3.776495 -0.880385 8.935771
v 3.817312 -0.880385 8.935771
v 3.858128 -0.880385 8.935771
v 3.898944 -0.880385 8.935771
v 3.939761 -0.880385 8.935771
v 3.980577 -0.880385 8.935771
v 4.021393 -0.880385 8.935771
v 4.062210 -0.880385 8.935771
v 4.103026 -0.880385 8.935771
v 4.143843 -0.880385 8.935771
v 4.184659 -0.880385 8.935771
v 4.225475 -0.880385 8.935771
v 4.266292 -0.880385 8.935771
v 4.307108 -0.880385 8.935771
v 4.347924 -0.880385 8.935771
v 4.388741 -0.880385 8.935771
v 4.429557 -0.880385 8.935771
v 4.470373 -0.880385 8.935771
v 4.511189 -0.880385 8.935771
v 4.552006 -0.880385 8.935771
v 4.592822 -0.880385 8.935771
v 4.633638 -0.880385 8.935771
v 2.633638 -0.880385 8.894955
v 2.674455 -0.880385 8.894955
v 2.715271 -0.880385 8.894955
v 2.756087 -0.880385 8.894955
v 2.796904 -0.880385 8.894955
v 2.837720 -0.880385 8.894955
v 2.878536 -0.880385 8.894955
v 2.919353 -0.880385 8.894955
v 2.960169 -0.880385 8.894955
v 3.000985 -0.880385 8.894955
v 3.041802 -0.880385 8.894955
v 3.082618 -0.880385 8.894955
v 3.123434 -0.880385 8.894955
v 3.164251 -0.880385 8.894955
v 3.205067 -0.880385 8.894955
v 3.245883 -0.880385 8.894955
v 3.286700 -0.880385 8.894955
v 3.327516 -0.880385 8.894955
v 3.368332 -0.880385 8.894955
v 3.409149 -0.880385 8.894955
v 3.449965 -0.880385 8.894955
v 3.490781 -0.880385 8.894955
v 3.531598 -0.880385 8.894955
v 3.572414 -0.880385 8.894955
v 3.613230 -0.880385 8.894955
v 3.654047 -0.880385 8.894955
v 3.694863 -0.880385 8.894955
v 3.735679 -0.880385 8.894955
v 3.776495 -0.880385 8.894955
v 3.817312 -0.880385 8.894955
v 3.858128 -0.880385 8.894955
v 3.898944 -0.880385 8.894955
v 3.939761 -0.880385 8.894955
v 3.980577 -0.880385 8.894955
v 4.021393 -0.880385 8.894955
v 4.062210 -0.880385 8.894955
v 4.103026 -0.880385 8.894955
v 4.143843 -0.880385 8.894955
v 4.184659 -0.880385 8.894955
v 4.225475 -0.880385 8.894955
v 4.266292 -0.880385 8.894955
v 4.307108 -0.880385 8.894955
v 4.347924 -0.880385 8.894955
v 4.388741 -0.880385 8.894955
v 4.429557 -0.880385 8.894955
v 4.470373 -0.880385 8.894955
v 4.511189 -0.880385 8.894955
v 4.552006 -0.880385 8.894955
v 4.592822 -0.880385 8.894955
v 4.633638 -0.880385 8.894955
v 2.633638 -0.880385 8.854138
v 2.674455 -0.880385 8.854138
v 2.715271 -0.880385 8.854138
v 2.756087 -0.880385 8.854138
v 2.796904 -0.880385 8.854138
v 2.837720 -0.880385 8.854138
v 2.878536 -0.880385 8.854138
v 2.919353 -0.880385 8.854138
v 2.960169 -0.880385 8.854138
v 3.000985 -0.880385 8.854138
v 3.041802 -0.880385 8.854138
v 3.082618 -0.880385 8.854138
v 3.123434 -0.880385 8.854138
v 3.164251 -0.880385 8.854138
v 3.205067 -0.880385 8.854138
v 3.245883 -0.880385 8.854138
v 3.286700 -0.880385 8.854138
v 3.327516 -0.880385 8.854138
v 3.368332 -0.880385 8.854138
v 3.409149 -0.880385 8.854138
v 3.449965 -0.880385 8.854138
v 3.490781 -0.880385 8.854138
v 3.531598 -0.880385 8.854138
v 3.572414 -0.880385 8.854138
v 3.613230 -0.880385 8.854138
v 3.654047 -0.880385 8.854138
v 3.694863 -0.880385 8.854138
v 3.735679 -0.880385 8.854138
v 3.776495 -0.880385 8.854138
v 3.817312 -0.880385 8.854138
v 3.858128 -0.880385 8.854138
v 3.898944 -0.880385 8.854138
v 3.939761 -0.880385 8.854138
v 3.980577 -0.880385 8.854138
v 4.021393 -0.880385 8.854138
v 4.062210 -0.880385 8.854138
v 4.103026 -0.880385 8.854138
v 4.143843 -0.880385 8.854138
v 4.184659 -0.880385 8.854138
v 4.225475 -0.880385 8.854138
v 4.266292 -0.880385 8.854138
v 4.307108 -0.880385 8.854138
v 4.347924 -0.880385 8.854138
v 4.388741 -0.880385 8.854138
v 4.429557 -0.880385 8.854138
v 4.470373 -0.880385 8.854138
v 4.511189 -0.880385 8.854138
v 4.552006 -0.880385 8.854138
v 4.592822 -0.880385 8.854138
v 4.633638 -0.880385 8.854138
v 2.633638 -0.880385 8.813322
v 2.674455 -0.880385 8.813322
v 2.715271 -0.880385 8.813322
v 2.756087 -0.880385 8.813322
v 2.796904 -0.880385 8.813322
v 2.837720 -0.880385 8.813322
v 2.878536 -0.880385 8.813322
v 2.919353 -0.880385 8.813322
v 2.960169 -0.880385 8.813322
v 3.000985 -0.880385 8.813322
v 3.041802 -0.880385 8.813322
v 3.082618 -0.880385 8.813322
v 3.123434 -0.880385 8.813322
v 3.164251 -0.880385 8.813322
v 3.205067 -0.880385 8.813322
v 3.245883 -0.880385 8.813322
v 3.286700 -0.880385 8.813322
v 3.327516 -0.880385 8.813322
v 3.368332 -0.880385 8.813322
v 3.409149 -0.880385 8.813322
v 3.449965 -0.880385 8.813322
v 3.490781 -0.880385 8.813322
v 3.531598 -0.880385 8.813322
v 3.572414 -0.880385 8.813322
v 3.613230 -0.880385 8.813322
v 3.654047 -0.880385 8.813322
v 3.694863 -0.880385 8.813322
v 3.735679 -0.880385 8.813322
v 3.776495 -0.880385 8.813322
v 3.817312 -0.880385 8.813322
v 3.858128 -0.880385 8.813322
v 3.898944 -0.880385 8.813322
v 3.939761 -0.880385 8.813322
v 3.980577 -0.880385 8.813322
v 4.021393 -0.880385 8.813322
v 4.062210 -0.880385 8.813322
v 4.103026 -0.880385 8.813322
v 4.143843 -0.880385 8.813322
v 4.184659 -0.880385 8.813322
v 4.225475 -0.880385 8.813322
v 4.266292 -0.880385 8.813322
v 4.307108 -0.880385 8.813322
v 4.347924 -0.880385 8.813322
v 4.388741 -0.880385 8.813322
v 4.429557 -0.880385 8.813322
v 4.470373 -0.880385 8.813322
v 4.511189 -0.880385 8.813322
v 4.552006 -0.880385 8.813322
v 4.592822 -0.880385 8.813322
v 4.633638 -0.880385 8.813322
v 2.633638 -0.880385 8.772506
v 2.674455 -0.880385 8.772506
v 2.715271 -0.880385 8.772506
v 2.756087 -0.880385 8.772506
v 2.796904 -0.880385 8.772506
v 2.837720 -0.880385 8.772506
v 2.878536 -0.880385 8.772506
v 2.919353 -0.880385 8.772506
v 2.960169 -0.880385 8.772506
v 3.000985 -0.880385 8.772506
v 3.041802 -0.880385 8.772506
v 3.082618 -0.880385 8.772506
v 3.123434 -0.880385 8.772506
v 3.164251 -0.880385 8.772506
v 3.205067 -0.880385 8.772506
v 3.245883 -0.880385 8.772506
v 3.286700 -0.880385 8.772506
v 3.327516 -0.880385 8.772506
v 3.368332 -0.880385 8.772506
v 3.409149 -0.880385 8.772506
v 3.449965 -0.880385 8.772506
v 3.490781 -0.880385 8.772506
v 3.531598 -0.880385 8.772506
v 3.572414 -0.880385 8.772506
v 3.613230 -0.880385 8.772506
v 3.654047 -0.880385 8.772506
v 3.694863 -0.880385 8.772506
v 3.735679 -0.880385 8.772506
v 3.776495 -0.880385 8.772506
v 3.817312 -0.880385 8.772506
v 3.858128 -0.880385 8.772506
v 3.898944 -0.880385 8.772506
v 3.939761 -0.880385 8.772506
v 3.980577 -0.880385 8.772506
v 4.021393 -0.880385 8.772506
v 4.062210 -0.880385 8.772506
v 4.103026 -0.880385 8.772506
v 4.143843 -0.880385 8.772506
v 4.184659 -0.880385 8.772506
v 4.225475 -0.880385 8.772506
v 4.266292 -0.880385 8.772506
v 4.307108 -0.880385 8.772506
v 4.347924 -0.880385 8.772506
v 4.388741 -0.880385 8.772506
v 4.429557 -0.880385 8.772506
v 4.470373 -0.880385 8.772506
v 4.511189 -0.880385 8.772506
v 4.552006 -0.880385 8.772506
v 4.592822 -0.880385 8.772506
v 4.633638 -0.880385 8.772506
v 2.633638 -0.880385 8.731689
v 2.674455 -0.880385 8.731689
v 2.715271 -0.880385 8.731689
v 2.756087 -0.880385 8.731689
v 2.796904 -0.880385 8.731689
v 2.837720 -0.880385 8.731689
v 2.878536 -0.880385 8.731689
v 2.919353 -0.880385 8.731689
v 2.960169 -0.880385 8.731689
v 3.000985 -0.880385 8.731689
v 3.041802 -0.880385 8.731689
v 3.082618 -0.880385 8.731689
v 3.123434 -0.880385 8.731689
v 3.164251 -0.880385 8.731689
v 3.205067 -0.880385 8.731689
v 3.245883 -0.880385 8.731689
v 3.286700 -0.880385 8.731689
v 3.327516 -0.880385 8.731689
v 3.368332 -0.880385 8.731689
v 3.409149 -0.880385 8.731689
v 3.449965 -0.880385 8.731689
v 3.490781 -0.880385 8.731689
v 3.531598 -0.880385 8.731689
v 3.572414 -0.880385 8.731689
v 3.613230 -0.880385 8.731689
v 3.654047 -0.880385 8.731689
v 3.694863 -0.880385 8.731689
v 3.735679 -0.880385 8.731689
v 3.776495 -0.880385 8.731689
v 3.817312 -0.880385 8.731689
v 3.858128 -0.880385 8.731689
v 3.898944 -0.880385 8.731689
v 3.939761 -0.880385 8.731689
v 3.980577 -0.880385 8.731689
v 4.021393 -0.880385 8.731689
v 4.062210 -0.880385 8.731689
v 4.103026 -0.880385 8.731689
v 4.143843 -0.880385 8.731689
v 4.184659 -0.880385 8.731689
v 4.225475 -0.880385 8.731689
v 4.266292 -0.880385 8.731689
v 4.307108 -0.880385 8.731689
v 4.347924 -0.880385 8.731689
v 4.388741 -0.880385 8.731689
v 4.429557 -0.880385 8.731689
v 4.470373 -0.880385 8.731689
v 4.511189 -0.880385 8.731689
v 4.552006 -0.880385 8.731689
v 4.592822 -0.880385 8.731689
v 4.633638 -0.880385 8.731689
v 2.633638 -0.880385 8.690873
v 2.674455 -0.880385 8.690873
v 2.715271 -0.880385 8.690873
v 2.756087 -0.880385 8.690873
v 2.796904 -0.880385 8.690873
v 2.837720 -0.880385 8.690873
v 2.878536 -0.880385 8.690873
v 2.919353 -0.880385 8.690873
v 2.960169 -0.880385 8.690873
v 3.000985 -0.880385 8.690873
v 3.041802 -0.880385 8.690873
v 3.082618 -0.880385 8.690873
v 3.123434 -0.880385 8.690873
v 3.164251 -0.880385 8.690873
v 3.205067 -0.880385 8.690873
v 3.245883 -0.880385 8.690873
v 3.286700 -0.880385 8.690873
v 3.327516 -0.880385 8.690873
v 3.368332 -0.880385 8.690873
v 3.409149 -0.880385 8.690873
v 3.449965 -0.880385 8.690873
v 3.490781 -0.880385 8.690873
v 3.531598 -0.880385 8.690873
v 3.572414 -0.880385 8.690873
v 3.613230 -0.880385 8.690873
v 3.654047 -0.880385 8.690873
v 3.694863 -0.880385 8.690873
v 3.735679 -0.880385 8.690873
v 3.776495 -0.880385 8.690873
v 3.817312 -0.880385 8.690873
v 3.858128 -0.880385 8.690873
v 3.898944 -0.880385 8.690873
v 3.939761 -0.880385 8.690873
v 3.980577 -0.880385 8.690873
v 4.021393 -0.880385 8.690873
v 4.062210 -0.880385 8.690873
v 4.103026 -0.880385 8.690873
v 4.143843 -0.880385 8.690873
v 4.184659 -0.880385 8.690873
v 4.225475 -0.880385 8.690873
v 4.266292 -0.880385 8.690873
v 4.307108 -0.880385 8.690873
v 4.347924 -0.880385 8.690873
v 4.388741 -0.880385 8.690873
v 4.429557 -0.880385 8.690873
v 4.470373 -0.880385 8.690873
v 4.511189 -0.880385 8.690873
v 4.552006 -0.880385 8.690873
v 4.592822 -0.880385 8.690873
v 4.633638 -0.880385 8.690873
v 2.633638 -0.880385 8.650057
v 2.674455 -0.880385 8.650057
v 2.715271 -0.880385 8.650057
v 2.756087 -0.880385 8.650057
v 2.796904 -0.880385 8.650057
v 2.837720 -0.880385 8.650057
v 2.878536 -0.880385 8.650057
v 2.919353 -0.880385 8.650057
v 2.960169 -0.880385 8.650057
v 3.000985 -0.880385 8.650057
v 3.041802 -0.880385 8.650057
v 3.082618 -0.880385 8.650057
v 3.123434 -0.880385 8.650057
v 3.164251 -0.880385 8.650057
v 3.205067 -0.880385 8.650057
v 3.245883 -0.880385 8.650057
v 3.286700 -0.880385 8.650057
v 3.327516 -0.880385 8.650057
v 3.368332 -0.880385 8.650057
v 3.409149 -0.880385 8.650057
v 3.449965 -0.880385 8.650057
v 3.490781 -0.880385 8.650057
v 3.531598 -0.880385 8.650057
v 3.572414 -0.880385 8.650057
v 3.613230 -0.880385 8.650057
v 3.654047 -0.880385 8.650057
v 3.694863 -0.880385 8.650057
v 3.735679 -0.880385 8.650057
v 3.776495 -0.880385 8.650057
v 3.817312 -0.880385 8.650057
v 3.858128 -0.880385 8.650057
v 3.898944 -0.880385 8.650057
v 3.939761 -0.880385 8.650057
v 3.980577 -0.880385 8.650057
v 4.021393 -0.880385 8.650057
v 4.062210 -0.880385 8.650057
v 4.103026 -0.880385 8.650057
v 4.143843 -0.880385 8.650057
v 4.184659 -0.880385 8.650057
v 4.225475 -0.880385 8.650057
v 4.266292 -0.880385 8.650057
v 4.307108 -0.880385 8.650057
v 4.347924 -0.880385 8.650057
v 4.388741 -0.880385 8.650057
v 4.429557 -0.880385 8.650057
v 4.470373 -0.880385 8.650057
v 4.511189 -0.880385 8.650057
v 4.552006 -0.880385 8.650057
v 4.592822 -0.880385 8.650057
v 4.633638 -0.880385 8.650057
v 2.633638 -0.880385 8.609240
v 2.674455 -0.880385 8.609240
v 2.715271 -0.880385 8.609240
v 2.756087 -0.880385 8.609240
v 2.796904 -0.880385 8.609240
v 2.837720 -0.880385 8.609240
v 2.878536 -0.880385 8.609240
v 2.919353 -0.880385 8.609240
v 2.960169 -0.880385 8.609240
v 3.000985 -0.880385 8.609240
v 3.041802 -0.880385 8.609240
v 3.082618 -0.880385 8.609240
v 3.123434 -0.880385 8.609240
v 3.164251 -0.880385 8.609240
v 3.205067 -0.880385 8.609240
v 3.245883 -0.880385 8.609240
v 3.286700 -0.880385 8.609240
v 3.327516 -0.880385 8.609240
v 3.368332 -0.880385 8.609240
v 3.409149 -0.880385 8.609240
v 3.449965 -0.880385 8.609240
v 3.490781 -0.880385 8.609240
v 3.531598 -0.880385 8.609240
v 3.572414 -0.880385 8.609240
v 3.613230 -0.880385 8.609240
v 3.654047 -0.880385 8.609240
v 3.694863 -0.880385 8.609240
v 3.735679 -0.880385 8.609240
v 3.776495 -0.880385 8.609240
v 3.817312 -0.880385 8.609240
v 3.858128 -0.880385 8.609240
v 3.898944 -0.880385 8.609240
v 3.939761 -0.880385 8.609240
v 3.980577 -0.880385 8.609240
v 4.021393 -0.880385 8.609240
v 4.062210 -0.880385 8.609240
v 4.103026 -0.880385 8.609240
v 4.143843 -0.880385 8.609240
v 4.184659 -0.880385 8.609240
v 4.225475 -0.880385 8.609240
v 4.266292 -0.880385 8.609240
v 4.307108 -0.880385 8.609240
v 4.347924 -0.880385 8.609240
v 4.388741 -0.880385 8.609240
v 4.429557 -0.880385 8.609240
v 4.470373 -0.880385 8.609240
v 4.511189 -0.880385 8.609240
v 4.552006 -0.880385 8.609240
v 4.592822 -0.880385 8.609240
v 4.633638 -0.880385 8.609240
v 2.633638 -0.880385 8.568424
v 2.674455 -0.880385 8.568424
v 2.715271 -0.880385 8.568424
v 2.756087 -0.880385 8.568424
v 2.796904 -0.880385 8.568424
v 2.837720 -0.880385 8.568424
v 2.878536 -0.880385 8.568424
v 2.919353 -0.880385 8.568424
v 2.960169 -0.880385 8.568424
v 3.000985 -0.880385 8.568424
v 3.041802 -0.880385 8.568424
v 3.082618 -0.880385 8.568424
v 3.123434 -0.880385 8.568424
v 3.164251 -0.880385 8.568424
v 3.205067 -0.880385 8.568424
v 3.245883 -0.880385 8.568424
v 3.286700 -0.880385 8.568424
v 3.327516 -0.880385 8.568424
v 3.368332 -0.880385 8.568424
v 3.409149 -0.880385 8.568424
v 3.449965 -0.880385 8.568424
v 3.490781 -0.880385 8.568424
v 3.531598 -0.880385 8.568424
v 3.572414 -0.880385 8.568424
v 3.613230 -0.880385 8.568424
v 3.654047 -0.880385 8.568424
v 3.694863 -0.880385 8.568424
v 3.735679 -0.880385 8.568424
v 3.776495 -0.880385 8.568424
v 3.817312 -0.880385 8.568424
v 3.858128 -0.880385 8.568424
v 3.898944 -0.880385 8.568424
v 3.939761 -0.880385 8.568424
v 3.980577 -0.880385 8.568424
v 4.021393 -0.880385 8.568424
v 4.062210 -0.880385 8.568424
v 4.103026 -0.880385 8.568424
v 4.143843 -0.880385 8.568424
v 4.184659 -0.880385 8.568424
v 4.225475 -0.880385 8.568424
v 4.266292 -0.880385 8.568424
v 4.307108 -0.880385 8.568424
v 4.347924 -0.880385 8.568424
v 4.388741 -0.880385 8.568424
v 4.429557 -0.880385 8.568424
v 4.470373 -0.880385 8.568424
v 4.511189 -0.880385 8.568424
v 4.552006 -0.880385 8.568424
v 4.592822 -0.880385 8.568424
v 4.633638 -0.880385 8.568424
v 2.633638 -0.880385 8.527607
v 2.674455 -0.880385 8.527607
v 2.715271 -0.880385 8.527607
v 2.756087 -0.880385 8.527607
v 2.796904 -0.880385 8.527607
v 2.837720 -0.880385 8.527607
v 2.878536 -0.880385 8.527607
v 2.919353 -0.880385 8.527607
v 2.960169 -0.880385 8.527607
v 3.000985 -0.880385 8.527607
v 3.041802 -0.880385 8.527607
v 3.082618 -0.880385 8.527607
v 3.123434 -0.880385 8.527607
v 3.164251 -0.880385 8.527607
v 3.205067 -0.880385 8.527607
v 3.245883 -0.880385 8.527607
v 3.286700 -0.880385 8.527607
v 3.327516 -0.880385 8.527607
v 3.368332 -0.880385 8.527607
v 3.409149 -0.880385 8.527607
v 3.449965 -0.880385 8.527607
v 3.490781 -0.880385 8.527607
v 3.531598 -0.880385 8.527607
v 3.572414 -0.880385 8.527607
v 3.613230 -0.880385 8.527607
v 3.654047 -0.880385 8.527607
v 3.694863 -0.880385 8.527607
v 3.735679 -0.880385 8.527607
v 3.776495 -0.880385 8.527607
v 3.817312 -0.880385 8.527607
v 3.858128 -0.880385 8.527607
v 3.898944 -0.880385 8.527607
v 3.939761 -0.880385 8.527607
v 3.980577 -0.880385 8.527607
v 4.021393 -0.880385 8.527607
v 4.062210 -0.880385 8.527607
v 4.103026 -0.880385 8.527607
v 4.143843 -0.880385 8.527607
v 4.184659 -0.880385 8.527607
v 4.225475 -0.880385 8.527607
v 4.266292 -0.880385 8.527607
v 4.307108 -0.880385 8.527607
v 4.347924 -0.880385 8.527607
v 4.388741 -0.880385 8.527607
v 4.429557 -0.880385 8.527607
v 4.470373 -0.880385 8.527607
v 4.511189 -0.880385 8.527607
v 4.552006 -0.880385 8.527607
v 4.592822 -0.880385 8.527607
v 4.633638 -0.880385 8.527607
v 2.633638 -0.880385 8.486792
v 2.674455 -0.880385 8.486792
v 2.715271 -0.880385 8.486792
v 2.756087 -0.880385 8.486792
v 2.796904 -0.880385 8.486792
v 2.837720 -0.880385 8.486792
v 2.878536 -0.880385 8.486792
v 2.919353 -0.880385 8.486792
v 2.960169 -0.880385 8.486792
v 3.000985 -0.880385 8.486792
v 3.041802 -0.880385 8.486792
v 3.082618 -0.880385 8.486792
v 3.123434 -0.880385 8.486792
v 3.164251 -0.880385 8.486792
v 3.205067 -0.880385 8.486792
v 3.245883 -0.880385 8.486792
v 3.286700 -0.880385 8.486792
v 3.327516 -0.880385 8.486792
v 3.368332 -0.880385 8.486792
v 3.409149 -0.880385 8.486792
v 3.449965 -0.880385 8.486792
v 3.490781 -0.880385 8.486792
v 3.531598 -0.880385 8.486792
v 3.572414 -0.880385 8.486792
v 3.613230 -0.880385 8.486792
v 3.654047 -0.880385 8.486792
v 3.694863 -0.880385 8.486792
v 3.735679 -0.880385 8.486792
v 3.776495 -0.880385 8.486792
v 3.817312 -0.880385 8.486792
v 3.858128 -0.880385 8.486792
v 3.898944 -0.880385 8.486792
v 3.939761 -0.880385 8.486792
v 3.980577 -0.880385 8.486792
v 4.021393 -0.880385 8.486792
v 4.062210 -0.880385 8.486792
v 4.103026 -0.880385 8.486792
v 4.143843 -0.880385 8.486792
v 4.184659 -0.880385 8.486792
v 4.225475 -0.880385 8.486792
v 4.266292 -0.880385 8.486792
v 4.307108 -0.880385 8.486792
v 4.347924 -0.880385 8.486792
v 4.388741 -0.880385 8.486792
v 4.429557 -0.880385 8.486792
v 4.470373 -0.880385 8.486792
v 4.511189 -0.880385 8.486792
v 4.552006 -0.880385 8.486792
v 4.592822 -0.880385 8.486792
v 4.633638 -0.880385 8.486792
v 2.633638 -0.880385 8.445974
v 2.674455 -0.880385 8.445974
v 2.715271 -0.880385 8.445974
v 2.756087 -0.880385 8.445974
v 2.796904 -0.880385 8.445974
v 2.837720 -0.880385 8.445974
v 2.878536 -0.880385 8.445974
v 2.919353 -0.880385 8.445974
v 2.960169 -0.880385 8.445974
v 3.000985 -0.880385 8.445974
v 3.041802 -0.880385 8.445974
v 3.082618 -0.880385 8.445974
v 3.123434 -0.880385 8.445974
v 3.164251 -0.880385 8.445974
v 3.205067 -0.880385 8.445974
v 3.245883 -0.880385 8.445974
v 3.286700 -0.880385 8.445974
v 3.327516 -0.880385 8.445974
v 3.368332 -0.880385 8.445974
v 3.409149 -0.880385 8.445974
v 3.449965 -0.880385 8.445974
v 3.490781 -0.880385 8.445974
v 3.531598 -0.880385 8.445974
v 3.572414 -0.880385 8.445974
v 3.613230 -0.880385 8.445974
v 3.654047 -0.880385 8.445974
v 3.694863 -0.880385 8.445974
v 3.735679 -0.880385 8.445974
v 3.776495 -0.880385 8.445974
v 3.817312 -0.880385 8.445974
v 3.858128 -0.880385 8.445974
v 3.898944 -0.880385 8.445974
v 3.939761 -0.880385 8.445974
v 3.980577 -0.880385 8.445974
v 4.021393 -0.880385 8.445974
v 4.062210 -0.880385 8.445974
v 4.103026 -0.880385 8.445974
v 4.143843 -0.880385 8.445974
v 4.184659 -0.880385 8.445974
v 4.225475 -0.880385 8.445974
v 4.266292 -0.880385 8.445974
v 4.307108 -0.880385 8.445974
v 4.347924 -0.880385 8.445974
v 4.388741 -0.880385 8.445974
v 4.429557 -0.880385 8.445974
v 4.470373 -0.880385 8.445974
v 4.511189 -0.880385 8.445974
v 4.552006 -0.880385 8.445974
v 4.592822 -0.880385 8.445974
v 4.633638 -0.880385 8.445974
v 2.633638 -0.880385 8.405159
v 2.674455 -0.880385 8.405159
v 2.715271 -0.880385 8.405159
v 2.756087 -0.880385 8.405159
v 2.796904 -0.880385 8.405159
v 2.837720 -0.880385 8.405159
v 2.878536 -0.880385 8.405159
v 2.919353 -0.880385 8.405159
v 2.960169 -0.880385 8.405159
v 3.000985 -0.880385 8.405159
v 3.041802 -0.880385 8.405159
v 3.082618 -0.880385 8.405159
v 3.123434 -0.880385 8.405159
v 3.164251 -0.880385 8.405159
v 3.205067 -0.880385 8.405159
v 3.245883 -0.880385 8.405159
v 3.286700 -0.880385 8.405159
v 3.327516 -0.880385 8.405159
v 3.368332 -0.880385 8.405159
v 3.409149 -0.880385 8.405159
v 3.449965 -0.880385 8.405159
v 3.490781 -0.880385 8.405159
v 3.531598 -0.880385 8.405159
v 3.572414 -0.880385 8.405159
v 3.613230 -0.880385 8.405159
v 3.654047 -0.880385 8.405159
v 3.694863 -0.880385 8.405159
v 3.735679 -0.880385 8.405159
v 3.776495 -0.880385 8.405159
v 3.817312 -0.880385 8.405159
v 3.858128 -0.880385 8.405159
v 3.898944 -0.880385 8.405159
v 3.939761 -0.880385 8.405159
v 3.980577 -0.880385 8.405159
v 4.021393 -0.880385 8.405159
v 4.062210 -0.880385 8.405159
v 4.103026 -0.880385 8.405159
v 4.143843 -0.880385 8.405159
v 4.184659 -0.880385 8.405159
v 4.225475 -0.880385 8.405159
v 4.266292 -0.880385 8.405159
v 4.307108 -0.880385 8.405159
v 4.347924 -0.880385 8.405159
v 4.388741 -0.880385 8.405159
v 4.429557 -0.880385 8.405159
v 4.470373 -0.880385 8.405159
v 4.511189 -0.880385 8.405159
v 4.552006 -0.880385 8.405159
v 4.592822 -0.880385 8.405159
v 4.633638 -0.880385 8.405159
v 2.633638 -0.880385 8.364342
v 2.674455 -0.880385 8.364342
v 2.715271 -0.880385 8.364342
v 2.756087 -0.880385 8.364342
v 2.796904 -0.880385 8.364342
v 2.837720 -0.880385 8.364342
v 2.878536 -0.880385 8.364342
v 2.919353 -0.880385 8.364342
v 2.960169 -0.880385 8.364342
v 3.000985 -0.880385 8.364342
v 3.041802 -0.880385 8.364342
v 3.082618 -0.880385 8.364342
v 3.123434 -0.880385 8.364342
v 3.164251 -0.880385 8.364342
v 3.205067 -0.880385 8.364342
v 3.245883 -0.880385 8.364342
v 3.286700 -0.880385 8.364342
v 3.327516 -0.880385 8.364342
v 3.368332 -0.880385 8.364342
v 3.409149 -0.880385 8.364342
v 3.449965 -0.880385 8.364342
v 3.490781 -0.880385 8.364342
v 3.531598 -0.880385 8.364342
v 3.572414 -0.880385 8.364342
v 3.613230 -0.880385 8.364342
v 3.654047 -0.880385 8.364342
v 3.694863 -0.880385 8.364342
v 3.735679 -0.880385 8.364342
v 3.776495 -0.880385 8.364342
v 3.817312 -0.880385 8.364342
v 3.858128 -0.880385 8.364342
v 3.898944 -0.880385 8.364342
v 3.939761 -0.880385 8.364342
v 3.980577 -0.880385 8.364342
v 4.021393 -0.880385 8.364342
v 4.062210 -0.880385 8.364342
v 4.103026 -0.880385 8.364342
v 4.143843 -0.880385 8.364342
v 4.184659 -0.880385 8.364342
v 4.225475 -0.880385 8.364342
v 4.266292 -0.880385 8.364342
v 4.307108 -0.880385 8.364342
v 4.347924 -0.880385 8.364342
v 4.388741 -0.880385 8.364342
v 4.429557 -0.880385 8.364342
v 4.470373 -0.880385 8.364342
v 4.511189 -0.880385 8.364342
v 4.552006 -0.880385 8.364342
v 4.592822 -0.880385 8.364342
v 4.633638 -0.880385 8.364342
v 2.633638 -0.880385 8.323526
v 2.674455 -0.880385 8.323526
v 2.715271 -0.880385 8.323526
v 2.756087 -0.880385 8.323526
v 2.796904 -0.880385 8.323526
v 2.837720 -0.880385 8.323526
v 2.878536 -0.880385 8.323526
v 2.919353 -0.880385 8.323526
v 2.960169 -0.880385 8.323526
v 3.000985 -0.880385 8.323526
v 3.041802 -0.880385 8.323526
v 3.082618 -0.880385 8.323526
v 3.123434 -0.880385 8.323526
v 3.164251 -0.880385 8.323526
v 3.205067 -0.880385 8.323526
v 3.245883 -0.880385 8.323526
v 3.286700 -0.880385 8.323526
v 3.327516 -0.880385 8.323526
v 3.368332 -0.880385 8.323526
v 3.409149 -0.880385 8.323526
v 3.449965 -0.880385 8.323526
v 3.490781 -0.880385 8.323526
v 3.531598 -0.880385 8.323526
v 3.572414 -0.880385 8.323526
v 3.613230 -0.880385 8.323526
v 3.654047 -0.880385 8.323526
v 3.694863 -0.880385 8.323526
v 3.735679 -0.880385 8.323526
v 3.776495 -0.880385 8.323526
v 3.817312 -0.880385 8.323526
v 3.858128 -0.880385 8.323526
v 3.898944 -0.880385 8.323526
v 3.939761 -0.880385 8.323526
v 3.980577 -0.880385 8.323526
v 4.021393 -0.880385 8.323526
v 4.062210 -0.880385 8.323526
v 4.103026 -0.880385 8.323526
v 4.143843 -0.880385 8.323526
v 4.184659 -0.880385 8.323526
v 4.225475 -0.880385 8.323526
v 4.266292 -0.880385 8.323526
v 4.307108 -0.880385 8.323526
v 4.347924 -0.880385 8.323526
v 4.388741 -0.880385 8.323526
v 4.429557 -0.880385 8.323526
v 4.470373 -0.880385 8.323526
v 4.511189 -0.880385 8.323526
v 4.552006 -0.880385 8.323526
v 4.592822 -0.880385 8.323526
v 4.633638 -0.880385 8.323526
v 2.633638 -0.880385 8.282709
v 2.674455 -0.880385 8.282709
v 2.715271 -0.880385 8.282709
v 2.756087 -0.880385 8.282709
v 2.796904 -0.880385 8.282709
v 2.837720 -0.880385 8.282709
v 2.878536 -0.880385 8.282709
v 2.919353 -0.880385 8.282709
v 2.960169 -0.880385 8.282709
v 3.000985 -0.880385 8.282709
v 3.041802 -0.880385 8.282709
v 3.082618 -0.880385 8.282709
v 3.123434 -0.880385 8.282709
v 3.164251 -0.880385 8.282709
v 3.205067 -0.880385 8.282709
v 3.245883 -0.880385 8.282709
v 3.286700 -0.880385 8.282709
v 3.327516 -0.880385 8.282709
v 3.368332 -0.880385 8.282709
v 3.409149 -0.880385 8.282709
v 3.449965 -0.880385 8.282709
v 3.490781 -0.880385 8.282709
v 3.531598 -0.880385 8.282709
v 3.572414 -0.880385 8.282709
v 3.613230 -0.880385 8.282709
v 3.654047 -0.880385 8.282709
v 3.694863 -0.880385 8.282709
v 3.735679 -0.880385 8.282709
v 3.776495 -0.880385 8.282709
v 3.817312 -0.880385 8.282709
v 3.858128 -0.880385 8.282709
v 3.898944 -0.880385 8.282709
v 3.939761 -0.880385 8.282709
v 3.980577 -0.880385 8.282709
v 4.021393 -0.880385 8.282709
v 4.062210 -0.880385 8.282709
v 4.103026 -0.880385 8.282709
v 4.143843 -0.880385 8.282709
v 4.184659 -0.880385 8.282709
v 4.225475 -0.880385 8.282709
v 4.266292 -0.880385 8.282709
v 4.307108 -0.880385 8.282709
v 4.347924 -0.880385 8.282709
v 4.388741 -0.880385 8.282709
v 4.429557 -0.880385 8.282709
v 4.470373 -0.880385 8.282709
v 4.511189 -0.880385 8.282709
v 4.552006 -0.880385 8.282709
v 4.592822 -0.880385 8.282709
v 4.633638 -0.880385 8.282709
v 2.633638 -0.880385 8.241894
v 2.674455 -0.880385 8.241894
v 2.715271 -0.880385 8.241894
v 2.756087 -0.880385 8.241894
v 2.796904 -0.880385 8.241894
v 2.837720 -0.880385 8.241894
v 2.878536 -0.880385 8.241894
v 2.919353 -0.880385 8.241894
v 2.960169 -0.880385 8.241894
v 3.000985 -0.880385 8.241894
v 3.041802 -0.880385 8.241894
v 3.082618 -0.880385 8.241894
v 3.123434 -0.880385 8.241894
v 3.164251 -0.880385 8.241894
v 3.205067 -0.880385 8.241894
v 3.245883 -0.880385 8.241894
v 3.286700 -0.880385 8.241894
v 3.327516 -0.880385 8.241894
v 3.368332 -0.880385 8.241894
v 3.409149 -0.880385 8.241894
v 3.449965 -0.880385 8.241894
v 3.490781 -0.880385 8.241894
v 3.531598 -0.880385 8.241894
v 3.572414 -0.880385 8.241894
v 3.613230 -0.880385 8.241894
v 3.654047 -0.880385 8.241894
v 3.694863 -0.880385 8.241894
v 3.735679 -0.880385 8.241894
v 3.776495 -0.880385 8.241894
v 3.817312 -0.880385 8.241894
v 3.858128 -0.880385 8.241894
v 3.898944 -0.880385 8.241894
v 3.939761 -0.880385 8.241894
v 3.980577 -0.880385 8.241894
v 4.021393 -0.880385 8.241894
v 4.062210 -0.880385 8.241894
v 4.103026 -0.880385 8.241894
v 4.143843 -0.880385 8.241894
v 4.184659 -0.880385 8.241894
v 4.225475 -0.880385 8.241894
v 4.266292 -0.880385 8.241894
v 4.307108 -0.880385 8.241894
v 4.347924 -0.880385 8.241894
v 4.388741 -0.880385 8.241894
v 4.429557 -0.880385 8.241894
v 4.470373 -0.880385 8.241894
v 4.511189 -0.880385 8.241894
v 4.552006 -0.880385 8.241894
v 4.592822 -0.880385 8.241894
v 4.633638 -0.880385 8.241894
v 2.633638 -0.880385 8.201077
v 2.674455 -0.880385 8.201077
v 2.715271 -0.880385 8.201077
v 2.756087 -0.880385 8.201077
v 2.796904 -0.880385 8.201077
v 2.837720 -0.880385 8.201077
v 2.878536 -0.880385 8.201077
v 2.919353 -0.880385 8.201077
v 2.960169 -0.880385 8.201077
v 3.000985 -0.880385 8.201077
v 3.041802 -0.880385 8.201077
v 3.082618 -0.880385 8.201077
v 3.123434 -0.880385 8.201077
v 3.164251 -0.880385 8.201077
v 3.205067 -0.880385 8.201077
v 3.245883 -0.880385 8.201077
v 3.286700 -0.880385 8.201077
v 3.327516 -0.880385 8.201077
v 3.368332 -0.880385 8.201077
v 3.409149 -0.880385 8.201077
v 3.449965 -0.880385 8.201077
v 3.490781 -0.880385 8.201077
v 3.531598 -0.880385 8.201077
v 3.572414 -0.880385 8.201077
v 3.613230 -0.880385 8.201077
v 3.654047 -0.880385 8.201077
v 3.694863 -0.880385 8.201077
v 3.735679 -0.880385 8.201077
v 3.776495 -0.880385 8.201077
v 3.817312 -0.880385 8.201077
v 3.858128 -0.880385 8.201077
v 3.898944 -0.880385 8.201077
v 3.939761 -0.880385 8.201077
v 3.980577 -0.880385 8.201077
v 4.021393 -0.880385 8.201077
v 4.062210 -0.880385 8.201077
v 4.103026 -0.880385 8.201077
v 4.143843 -0.880385 8.201077
v 4.184659 -0.880385 8.201077
v 4.225475 -0.880385 8.201077
v 4.266292 -0.880385 8.201077
v 4.307108 -0.880385 8.201077
v 4.347924 -0.880385 8.201077
v 4.388741 -0.880385 8.201077
v 4.429557 -0.880385 8.201077
v 4.470373 -0.880385 8.201077
v 4.511189 -0.880385 8.201077
v 4.552006 -0.880385 8.201077
v 4.592822 -0.880385 8.201077
v 4.633638 -0.880385 8.201077
v 2.633638 -0.880385 8.160261
v 2.674455 -0.880385 8.160261
v 2.715271 -0.880385 8.160261
v 2.756087 -0.880385 8.160261
v 2.796904 -0.880385 8.160261
v 2.837720 -0.880385 8.160261
v 2.878536 -0.880385 8.160261
v 2.919353 -0.880385 8.160261
v 2.960169 -0.880385 8.160261
v 3.000985 -0.880385 8.160261
v 3.041802 -0.880385 8.160261
v 3.082618 -0.880385 8.160261
v 3.123434 -0.880385 8.160261
v 3.164251 -0.880385 8.160261
v 3.205067 -0.880385 8.160261
v 3.245883 -0.880385 8.160261
v 3.286700 -0.880385 8.160261
v 3.327516 -0.880385 8.160261
v 3.368332 -0.880385 8.160261
v 3.409149 -0.880385 8.160261
v 3.449965 -0.880385 8.160261
v 3.490781 -0.880385 8.160261
v 3.531598 -0.880385 8.160261
v 3.572414 -0.880385 8.160261
v 3.613230 -0.880385 8.160261
v 3.654047 -0.880385 8.160261
v 3.694863 -0.880385 8.160261
v 3.735679 -0.880385 8.160261
v 3.776495 -0.880385 8.160261
v 3.817312 -0.880385 8.160261
v 3.858128 -0.880385 8.160261
v 3.898944 -0.880385 8.160261
v 3.939761 -0.880385 8.160261
v 3.980577 -0.880385 8.160261
v 4.021393 -0.880385 8.160261
v 4.062210 -0.880385 8.160261
v 4.103026 -0.880385 8.160261
v 4.143843 -0.880385 8.160261
v 4.184659 -0.880385 8.160261
v 4.225475 -0.880385 8.160261
v 4.266292 -0.880385 8.160261
v 4.307108 -0.880385 8.160261
v 4.347924 -0.880385 8.160261
v 4.388741 -0.880385 8.160261
v 4.429557 -0.880385 8.160261
v 4.470373 -0.880385 8.160261
v 4.511189 -0.880385 8.160261
v 4.552006 -0.880385 8.160261
v 4.592822 -0.880385 8.160261
v 4.633638 -0.880385 8.160261
v 2.633638 -0.880385 8.119444
v 2.674455 -0.880385 8.119444
v 2.715271 -0.880385 8.119444
v 2.756087 -0.880385 8.119444
v 2.796904 -0.880385 8.119444
v 2.837720 -0.880385 8.119444
v 2.878536 -0.880385 8.119444
v 2.919353 -0.880385 8.119444
v 2.960169 -0.880385 8.119444
v 3.000985 -0.880385 8.119444
v 3.041802 -0.880385 8.119444
v 3.082618 -0.880385 8.119444
v 3.123434 -0.880385 8.119444
v 3.164251 -0.880385 8.119444
v 3.205067 -0.880385 8.119444
v 3.245883 -0.880385 8.119444
v 3.286700 -0.880385 8.119444
v 3.327516 -0.880385 8.119444
v 3.368332 -0.880385 8.119444
v 3.409149 -0.880385 8.119444
v 3.449965 -0.880385 8.119444
v 3.490781 -0.880385 8.119444
v 3.531598 -0.880385 8.119444
v 3.572414 -0.880385 8.119444
v 3.613230 -0.880385 8.119444
v 3.654047 -0.880385 8.119444
v 3.694863 -0.880385 8.119444
v 3.735679 -0.880385 8.119444
v 3.776495 -0.880385 8.119444
v 3.817312 -0.880385 8.119444
v 3.858128 -0.880385 8.119444
v 3.898944 -0.880385 8.119444
v 3.939761 -0.880385 8.119444
v 3.980577 -0.880385 8.119444
v 4.021393 -0.880385 8.119444
v 4.062210 -0.880385 8.119444
v 4.103026 -0.880385 8.119444
v 4.143843 -0.880385 8.119444
v 4.184659 -0.880385 8.119444
v 4.225475 -0.880385 8.119444
v 4.266292 -0.880385 8.119444
v 4.307108 -0.880385 8.119444
v 4.347924 -0.880385 8.119444
v 4.388741 -0.880385 8.119444
v 4.429557 -0.880385 8.119444
v 4.470373 -0.880385 8.119444
v 4.511189 -0.880385 8.119444
v 4.552006 -0.880385 8.119444
v 4.592822 -0.880385 8.119444
v 4.633638 -0.880385 8.119444
v 2.633638 -0.880385 8.078629
v 2.674455 -0.880385 8.078629
v 2.715271 -0.880385 8.078629
v 2.756087 -0.880385 8.078629
v 2.796904 -0.880385 8.078629
v 2.837720 -0.880385 8.078629
v 2.878536 -0.880385 8.078629
v 2.919353 -0.880385 8.078629
v 2.960169 -0.880385 8.078629
v 3.000985 -0.880385 8.078629
v 3.041802 -0.880385 8.078629
v 3.082618 -0.880385 8.078629
v 3.123434 -0.880385 8.078629
v 3.164251 -0.880385 8.078629
v 3.205067 -0.880385 8.078629
v 3.245883 -0.880385 8.078629
v 3.286700 -0.880385 8.078629
v 3.327516 -0.880385 8.078629
v 3.368332 -0.880385 8.078629
v 3.409149 -0.880385 8.078629
v 3.449965 -0.880385 8.078629
v 3.490781 -0.880385 8.078629
v 3.531598 -0.880385 8.078629
v 3.572414 -0.880385 8.078629
v 3.613230 -0.880385 8.078629
v 3.654047 -0.880385 8.078629
v 3.694863 -0.880385 8.078629
v 3.735679 -0.880385 8.078629
v 3.776495 -0.880385 8.078629
v 3.817312 -0.880385 8.078629
v 3.858128 -0.880385 8.078629
v 3.898944 -0.880385 8.078629
v 3.939761 -0.880385 8.078629
v 3.980577 -0.880385 8.078629
v 4.021393 -0.880385 8.078629
v 4.062210 -0.880385 8.078629
v 4.103026 -0.880385 8.078629
v 4.143843 -0.880385 8.078629
v 4.184659 -0.880385 8.078629
v 4.225475 -0.880385 8.078629
v 4.266292 -0.880385 8.078629
v 4.307108 -0.880385 8.078629
v 4.347924 -0.880385 8.078629
v 4.388741 -0.880385 8.078629
v 4.429557 -0.880385 8.078629
v 4.470373 -0.880385 8.078629
v 4.511189 -0.880385 8.078629
v 4.552006 -0.880385 8.078629
v 4.592822 -0.880385 8.078629
v 4.633638 -0.880385 8.078629
v 2.633638 -0.880385 8.037811
v 2.674455 -0.880385 8.037811
v 2.715271 -0.880385 8.037811
v 2.756087 -0.880385 8.037811
v 2.796904 -0.880385 8.037811
v 2.837720 -0.880385 8.037811
v 2.878536 -0.880385 8.037811
v 2.919353 -0.880385 8.037811
v 2.960169 -0.880385 8.037811
v 3.000985 -0.880385 8.037811
v 3.041802 -0.880385 8.037811
v 3.082618 -0.880385 8.037811
v 3.123434 -0.880385 8.037811
v 3.164251 -0.880385 8.037811
v 3.205067 -0.880385 8.037811
v 3.245883 -0.880385 8.037811
v 3.286700 -0.880385 8.037811
v 3.327516 -0.880385 8.037811
v 3.368332 -0.880385 8.037811
v 3.409149 -0.880385 8.037811
v 3.449965 -0.880385 8.037811
v 3.490781 -0.880385 8.037811
v 3.531598 -0.880385 8.037811
v 3.572414 -0.880385 8.037811
v 3.613230 -0.880385 8.037811
v 3.654047 -0.880385 8.037811
v 3.694863 -0.880385 8.037811
v 3.735679 -0.880385 8.037811
v 3.776495 -0.880385 8.037811
v 3.817312 -0.880385 8.037811
v 3.858128 -0.880385 8.037811
v 3.898944 -0.880385 8.037811
v 3.939761 -0.880385 8.037811
v 3.980577 -0.880385 8.037811
v 4.021393 -0.880385 8.037811
v 4.062210 -0.880385 8.037811
v 4.103026 -0.880385 8.037811
v 4.143843 -0.880385 8.037811
v 4.184659 -0.880385 8.037811
v 4.225475 -0.880385 8.037811
v 4.266292 -0.880385 8.037811
v 4.307108 -0.880385 8.037811
v 4.347924 -0.880385 8.037811
v 4.388741 -0.880385 8.037811
v 4.429557 -0.880385 8.037811
v 4.470373 -0.880385 8.037811
v 4.511189 -0.880385 8.037811
v 4.552006 -0.880385 8.037811
v 4.592822 -0.880385 8.037811
v 4.633638 -0.880385 8.037811
v 2.633638 -0.880385 7.996995
v 2.674455 -0.880385 7.996995
v 2.715271 -0.880385 7.996995
v 2.756087 -0.880385 7.996995
v 2.796904 -0.880385 7.996995
v 2.837720 -0.880385 7.996995
v 2.878536 -0.880385 7.996995
v 2.919353 -0.880385 7.996995
v 2.960169 -0.880385 7.996995
v 3.000985 -0.880385 7.996995
v 3.041802 -0.880385 7.996995
v 3.082618 -0.880385 7.996995
v 3.123434 -0.880385 7.996995
v 3.164251 -0.880385 7.996995
v 3.205067 -0.880385 7.996995
v 3.245883 -0.880385 7.996995
v 3.286700 -0.880385 7.996995
v 3.327516 -0.880385 7.996995
v 3.368332 -0.880385 7.996995
v 3.409149 -0.880385 7.996995
v 3.449965 -0.880385 7.996995
v 3.490781 -0.880385 7.996995
v 3.531598 -0.880385 7.996995
v 3.572414 -0.880385 7.996995
v 3.613230 -0.880385 7.996995
v 3.654047 -0.880385 7.996995
v 3.694863 -0.880385 7.996995
v 3.735679 -0.880385 7.996995
v 3.776495 -0.880385 7.996995
v 3.817312 -0.880385 7.996995
v 3.858128 -0.880385 7.996995
v 3.898944 -0.880385 7.996995
v 3.939761 -0.880385 7.996995
v 3.980577 -0.880385 7.996995
v 4.021393 -0.880385 7.996995
v 4.062210 -0.880385 7.996995
v 4.103026 -0.880385 7.996995
v 4.143843 -0.880385 7.996995
v 4.184659 -0.880385 7.996995
v 4.225475 -0.880385 7.996995
v 4.266292 -0.880385 7.996995
v 4.307108 -0.880385 7.996995
v 4.347924 -0.880385 7.996995
v 4.388741 -0.880385 7.996995
v 4.429557 -0.880385 7.996995
v 4.470373 -0.880385 7.996995
v 4.511189 -0.880385 7.996995
v 4.552006 -0.880385 7.996995
v 4.592822 -0.880385 7.996995
v 4.633638 -0.880385 7.996995
v 2.633638 -0.880385 7.956179
v 2.674455 -0.880385 7.956179
v 2.715271 -0.880385 7.956179
v 2.756087 -0.880385 7.956179
v 2.796904 -0.880385 7.956179
v 2.837720 -0.880385 7.956179
v 2.878536 -0.880385 7.956179
v 2.919353 -0.880385 7.956179
v 2.960169 -0.880385 7.956179
v 3.000985 -0.880385 7.956179
v 3.041802 -0.880385 7.956179
v 3.082618 -0.880385 7.956179
v 3.123434 -0.880385 7.956179
v 3.164251 -0.880385 7.956179
v 3.205067 -0.880385 7.956179
v 3.245883 -0.880385 7.956179
v 3.286700 -0.880385 7.956179
v 3.327516 -0.880385 7.956179
v 3.368332 -0.880385 7.956179
v 3.409149 -0.880385 7.956179
v 3.449965 -0.880385 7.956179
v 3.490781 -0.880385 7.956179
v 3.531598 -0.880385 7.956179
v 3.572414 -0.880385 7.956179
v 3.613230 -0.880385 7.956179
v 3.654047 -0.880385 7.956179
v 3.694863 -0.880385 7.956179
v 3.735679 -0.880385 7.956179
v 3.776495 -0.880385 7.956179
v 3.817312 -0.880385 7.956179
v 3.858128 -0.880385 7.956179
v 3.898944 -0.880385 7.956179
v 3.939761 -0.880385 7.956179
v 3.980577 -0.880385 7.956179
v 4.021393 -0.880385 7.956179
v 4.062210 -0.880385 7.956179
v 4.103026 -0.880385 7.956179
v 4.143843 -0.880385 7.956179
v 4.184659 -0.880385 7.956179
v 4.225475 -0.880385 7.956179
v 4.266292 -0.880385 7.956179
v 4.307108 -0.880385 7.956179
v 4.347924 -0.880385 7.956179
v 4.388741 -0.880385 7.956179
v 4.429557 -0.880385 7.956179
v 4.470373 -0.880385 7.956179
v 4.511189 -0.880385 7.956179
v 4.552006 -0.880385 7.956179
v 4.592822 -0.880385 7.956179
v 4.633638 -0.880385 7.956179
v 2.633638 -0.880385 7.915362
v 2.674455 -0.880385 7.915362
v 2.715271 -0.880385 7.915362
v 2.756087 -0.880385 7.915362
v 2.796904 -0.880385 7.915362
v 2.837720 -0.880385 7.915362
v 2.878536 -0.880385 7.915362
v 2.919353 -0.880385 7.915362
v 2.960169 -0.880385 7.915362
v 3.000985 -0.880385 7.915362
v 3.041802 -0.880385 7.915362
v 3.082618 -0.880385 7.915362
v 3.123434 -0.880385 7.915362
v 3.164251 -0.880385 7.915362
v 3.205067 -0.880385 7.915362
v 3.245883 -0.880385 7.915362
v 3.286700 -0.880385 7.915362
v 3.327516 -0.880385 7.915362
v 3.368332 -0.880385 7.915362
v 3.409149 -0.880385 7.915362
v 3.449965 -0.880385 7.915362
v 3.490781 -0.880385 7.915362
v 3.531598 -0.880385 7.915362
v 3.572414 -0.880385 7.915362
v 3.613230 -0.880385 7.915362
v 3.654047 -0.880385 7.915362
v 3.694863 -0.880385 7.915362
v 3.735679 -0.880385 7.915362
v 3.776495 -0.880385 7.915362
v 3.817312 -0.880385 7.915362
v 3.858128 -0.880385 7.915362
v 3.898944 -0.880385 7.915362
v 3.939761 -0.880385 7.915362
v 3.980577 -0.880385 7.915362
v 4.021393 -0.880385 7.915362
v 4.062210 -0.880385 7.915362
v 4.103026 -0.880385 7.915362
v 4.143843 -0.880385 7.915362
v 4.184659 -0.880385 7.915362
v 4.225475 -0.880385 7.915362
v 4.266292 -0.880385 7.915362
v 4.307108 -0.880385 7.915362
v 4.347924 -0.880385 7.915362
v 4.388741 -0.880385 7.915362
v 4.429557 -0.880385 7.915362
v 4.470373 -0.880385 7.915362
v 4.511189 -0.880385 7.915362
v 4.552006 -0.880385 7.915362
v 4.592822 -0.880385 7.915362
v 4.633638 -0.880385 7.915362
v 2.633638 -0.880385 7.874546
v 2.674455 -0.880385 7.874546
v 2.715271 -0.880385 7.874546
v 2.756087 -0.880385 7.874546
v 2.796904 -0.880385 7.874546
v 2.837720 -0.880385 7.874546
v 2.878536 -0.880385 7.874546
v 2.919353 -0.880385 7.874546
v 2.960169 -0.880385 7.874546
v 3.000985 -0.880385 7.874546
v 3.041802 -0.880385 7.874546
v 3.082618 -0.880385 7.874546
v 3.123434 -0.880385 7.874546
v 3.164251 -0.880385 7.874546
v 3.205067 -0.880385 7.874546
v 3.245883 -0.880385 7.874546
v 3.286700 -0.880385 7.874546
v 3.327516 -0.880385 7.874546
v 3.368332 -0.880385 7.874546
v 3.409149 -0.880385 7.874546
v 3.449965 -0.880385 7.874546
v 3.490781 -0.880385 7.874546
v 3.531598 -0.880385 7.874546
v 3.572414 -0.880385 7.874546
v 3.613230 -0.880385 7.874546
v 3.654047 -0.880385 7.874546
v 3.694863 -0.880385 7.874546
v 3.735679 -0.880385 7.874546
v 3.776495 -0.880385 7.874546
v 3.817312 -0.880385 7.874546
v 3.858128 -0.880385 7.874546
v 3.898944 -0.880385 7.874546
v 3.939761 -0.880385 7.874546
v 3.980577 -0.880385 7.874546
v 4.021393 -0.880385 7.874546
v 4.062210 -0.880385 7.874546
v 4.103026 -0.880385 7.874546
v 4.143843 -0.880385 7.874546
v 4.184659 -0.880385 7.874546
v 4.225475 -0.880385 7.874546
v 4.266292 -0.880385 7.874546
v 4.307108 -0.880385 7.874546
v 4.347924 -0.880385 7.874546
v 4.388741 -0.880385 7.874546
v 4.429557 -0.880385 7.874546
v 4.470373 -0.880385 7.874546
v 4.511189 -0.880385 7.874546
v 4.552006 -0.880385 7.874546
v 4.592822 -0.880385 7.874546
v 4.633638 -0.880385 7.874546
v 2.633638 -0.880385 7.833730
v 2.674455 -0.880385 7.833730
v 2.715271 -0.880385 7.833730
v 2.756087 -0.880385 7.833730
v 2.796904 -0.880385 7.833730
v 2.837720 -0.880385 7.833730
v 2.878536 -0.880385 7.833730
v 2.919353 -0.880385 7.833730
v 2.960169 -0.880385 7.833730
v 3.000985 -0.880385 7.833730
v 3.041802 -0.880385 7.833730
v 3.082618 -0.880385 7.833730
v 3.123434 -0.880385 7.833730
v 3.164251 -0.880385 7.833730
v 3.205067 -0.880385 7.833730
v 3.245883 -0.880385 7.833730
v 3.286700 -0.880385 7.833730
v 3.327516 -0.880385 7.833730
v 3.368332 -0.880385 7.833730
v 3.409149 -0.880385 7.833730
v 3.449965 -0.880385 7.833730
v 3.490781 -0.880385 7.833730
v 3.531598 -0.880385 7.833730
v 3.572414 -0.880385 7.833730
v 3.613230 -0.880385 7.833730
v 3.654047 -0.880385 7.833730
v 3.694863 -0.880385 7.833730
v 3.735679 -0.880385 7.833730
v 3.776495 -0.880385 7.833730
v 3.817312 -0.880385 7.833730
v 3.858128 -0.880385 7.833730
v 3.898944 -0.880385 7.833730
v 3.939761 -0.880385 7.833730
v 3.980577 -0.880385 7.833730
v 4.021393 -0.880385 7.833730
v 4.062210 -0.880385 7.833730
v 4.103026 -0.880385 7.833730
v 4.143843 -0.880385 7.833730
v 4.184659 -0.880385 7.833730
v 4.225475 -0.880385 7.833730
v 4.266292 -0.880385 7.833730
v 4.307108 -0.880385 7.833730
v 4.347924 -0.880385 7.833730
v 4.388741 -0.880385 7.833730
v 4.429557 -0.880385 7.833730
v 4.470373 -0.880385 7.833730
v 4.511189 -0.880385 7.833730
v 4.552006 -0.880385 7.833730
v 4.592822 -0.880385 7.833730
v 4.633638 -0.880385 7.833730
v 2.633638 -0.880385 7.792913
v 2.674455 -0.880385 7.792913
v 2.715271 -0.880385 7.792913
v 2.756087 -0.880385 7.792913
v 2.796904 -0.880385 7.792913
v 2.837720 -0.880385 7.792913
v 2.878536 -0.880385 7.792913
v 2.919353 -0.880385 7.792913
v 2.960169 -0.880385 7.792913
v 3.000985 -0.880385 7.792913
v 3.041802 -0.880385 7.792913
v 3.082618 -0.880385 7.792913
v 3.123434 -0.880385 7.792913
v 3.164251 -0.880385 7.792913
v 3.205067 -0.880385 7.792913
v 3.245883 -0.880385 7.792913
v 3.286700 -0.880385 7.792913
v 3.327516 -0.880385 7.792913
v 3.368332 -0.880385 7.792913
v 3.409149 -0.880385 7.792913
v 3.449965 -0.880385 7.792913
v 3.490781 -0.880385 7.792913
v 3.531598 -0.880385 7.792913
v 3.572414 -0.880385 7.792913
v 3.613230 -0.880385 7.792913
v 3.654047 -0.880385 7.792913
v 3.694863 -0.880385 7.792913
v 3.735679 -0.880385 7.792913
v 3.776495 -0.880385 7.792913
v 3.817312 -0.880385 7.792913
v 3.858128 -0.880385 7.792913
v 3.898944 -0.880385 7.792913
v 3.939761 -0.880385 7.792913
v 3.980577 -0.880385 7.792913
v 4.021393 -0.880385 7.792913
v 4.062210 -0.880385 7.792913
v 4.103026 -0.880385 7.792913
v 4.143843 -0.880385 7.792913
v 4.184659 -0.880385 7.792913
v 4.225475 -0.880385 7.792913
v 4.266292 -0.880385 7.792913
v 4.307108 -0.880385 7.792913
v 4.347924 -0.880385 7.792913
v 4.388741 -0.880385 7.792913
v 4.429557 -0.880385 7.792913
v 4.470373 -0.880385 7.792913
v 4.511189 -0.880385 7.792913
v 4.552006 -0.880385 7.792913
v 4.592822 -0.880385 7.792913
v 4.633638 -0.880385 7.792913
v 2.633638 -0.880385 7.752097
v 2.674455 -0.880385 7.752097
v 2.715271 -0.880385 7.752097
v 2.756087 -0.880385 7.752097
v 2.796904 -0.880385 7.752097
v 2.837720 -0.880385 7.752097
v 2.878536 -0.880385 7.752097
v 2.919353 -0.880385 7.752097
v 2.960169 -0.880385 7.752097
v 3.000985 -0.880385 7.752097
v 3.041802 -0.880385 7.752097
v 3.082618 -0.880385 7.752097
v 3.123434 -0.880385 7.752097
v 3.164251 -0.880385 7.752097
v 3.205067 -0.880385 7.752097
v 3.245883 -0.880385 7.752097
v 3.286700 -0.880385 7.752097
v 3.327516 -0.880385 7.752097
v 3.368332 -0.880385 7.752097
v 3.409149 -0.880385 7.752097
v 3.449965 -0.880385 7.752097
v 3.490781 -0.880385 7.752097
v 3.531598 -0.880385 7.752097
v 3.572414 -0.880385 7.752097
v 3.613230 -0.880385 7.752097
v 3.654047 -0.880385 7.752097
v 3.694863 -0.880385 7.752097
v 3.735679 -0.880385 7.752097
v 3.776495 -0.880385 7.752097
v 3.817312 -0.880385 7.752097
v 3.858128 -0.880385 7.752097
v 3.898944 -0.880385 7.752097
v 3.939761 -0.880385 7.752097
v 3.980577 -0.880385 7.752097
v 4.021393 -0.880385 7.752097
v 4.062210 -0.880385 7.752097
v 4.103026 -0.880385 7.752097
v 4.143843 -0.880385 7.752097
v 4.184659 -0.880385 7.752097
v 4.225475 -0.880385 7.752097
v 4.266292 -0.880385 7.752097
v 4.307108 -0.880385 7.752097
v 4.347924 -0.880385 7.752097
v 4.388741 -0.880385 7.752097
v 4.429557 -0.880385 7.752097
v 4.470373 -0.880385 7.752097
v 4.511189 -0.880385 7.752097
v 4.552006 -0.880385 7.752097
v 4.592822 -0.880385 7.752097
v 4.633638 -0.880385 7.752097
v 2.633638 -0.880385 7.711281
v 2.674455 -0.880385 7.711281
v 2.715271 -0.880385 7.711281
v 2.756087 -0.880385 7.711281
v 2.796904 -0.880385 7.711281
v 2.837720 -0.880385 7.711281
v 2.878536 -0.880385 7.711281
v 2.919353 -0.880385 7.711281
v 2.960169 -0.880385 7.711281
v 3.000985 -0.880385 7.711281
v 3.041802 -0.880385 7.711281
v 3.082618 -0.880385 7.711281
v 3.123434 -0.880385 7.711281
v 3.164251 -0.880385 7.711281
v 3.205067 -0.880385 7.711281
v 3.245883 -0.880385 7.711281
v 3.286700 -0.880385 7.711281
v 3.327516 -0.880385 7.711281
v 3.368332 -0.880385 7.711281
v 3.409149 -0.880385 7.711281
v 3.449965 -0.880385 7.711281
v 3.490781 -0.880385 7.711281
v 3.531598 -0.880385 7.711281
v 3.572414 -0.880385 7.711281
v 3.613230 -0.880385 7.711281
v 3.654047 -0.880385 7.711281
v 3.694863 -0.880385 7.711281
v 3.735679 -0.880385 7.711281
v 3.776495 -0.880385 7.711281
v 3.817312 -0.880385 7.711281
v 3.858128 -0.880385 7.711281
v 3.898944 -0.880385 7.711281
v 3.939761 -0.880385 7.711281
v 3.980577 -0.880385 7.711281
v 4.021393 -0.880385 7.711281
v 4.062210 -0.880385 7.711281
v 4.103026 -0.880385 7.711281
v 4.143843 -0.880385 7.711281
v 4.184659 -0.880385 7.711281
v 4.225475 -0.880385 7.711281
v 4.266292 -0.880385 7.711281
v 4.307108 -0.880385 7.711281
v 4.347924 -0.880385 7.711281
v 4.388741 -0.880385 7.711281
v 4.429557 -0.880385 7.711281
v 4.470373 -0.880385 7.711281
v 4.511189 -0.880385 7.711281
v 4.552006 -0.880385 7.711281
v 4.592822 -0.880385 7.711281
v 4.633638 -0.880385 7.711281
v 2.633638 -0.880385 7.670465
v 2.674455 -0.880385 7.670465
v 2.715271 -0.880385 7.670465
v 2.756087 -0.880385 7.670465
v 2.796904 -0.880385 7.670465
v 2.837720 -0.880385 7.670465
v 2.878536 -0.880385 7.670465
v 2.919353 -0.880385 7.670465
v 2.960169 -0.880385 7.670465
v 3.000985 -0.880385 7.670465
v 3.041802 -0.880385 7.670465
v 3.082618 -0.880385 7.670465
v 3.123434 -0.880385 7.670465
v 3.164251 -0.880385 7.670465
v 3.205067 -0.880385 7.670465
v 3.245883 -0.880385 7.670465
v 3.286700 -0.880385 7.670465
v 3.327516 -0.880385 7.670465
v 3.368332 -0.880385 7.670465
v 3.409149 -0.880385 7.670465
v 3.449965 -0.880385 7.670465
v 3.490781 -0.880385 7.670465
v 3.531598 -0.880385 7.670465
v 3.572414 -0.880385 7.670465
v 3.613230 -0.880385 7.670465
v 3.654047 -0.880385 7.670465
v 3.694863 -0.880385 7.670465
v 3.735679 -0.880385 7.670465
v 3.776495 -0.880385 7.670465
v 3.817312 -0.880385 7.670465
v 3.858128 -0.880385 7.670465
v 3.898944 -0.880385 7.670465
v 3.939761 -0.880385 7.670465
v 3.980577 -0.880385 7.670465
v 4.021393 -0.880385 7.670465
v 4.062210 -0.880385 7.670465
v 4.103026 -0.880385 7.670465
v 4.143843 -0.880385 7.670465
v 4.184659 -0.880385 7.670465
v 4.225475 -0.880385 7.670465
v 4.266292 -0.880385 7.670465
v 4.307108 -0.880385 7.670465
v 4.347924 -0.880385 7.670465
v 4.388741 -0.880385 7.670465
v 4.429557 -0.880385 7.670465
v 4.470373 -0.880385 7.670465
v 4.511189 -0.880385 7.670465
v 4.552006 -0.880385 7.670465
v 4.592822 -0.880385 7.670465
v 4.633638 -0.880385 7.670465
v 2.633638 -0.880385 7.629648
v 2.674455 -0.880385 7.629648
v 2.715271 -0.880385 7.629648
v 2.756087 -0.880385 7.629648
v 2.796904 -0.880385 7.629648
v 2.837720 -0.880385 7.629648
v 2.878536 -0.880385 7.629648
v 2.919353 -0.880385 7.629648
v 2.960169 -0.880385 7.629648
v 3.000985 -0.880385 7.629648
v 3.041802 -0.880385 7.629648
v 3.082618 -0.880385 7.629648
v 3.123434 -0.880385 7.629648
v 3.164251 -0.880385 7.629648
v 3.205067 -0.880385 7.629648
v 3.245883 -0.880385 7.629648
v 3.286700 -0.880385 7.629648
v 3.327516 -0.880385 7.629648
v 3.368332 -0.880385 7.629648
v 3.409149 -0.880385 7.629648
v 3.449965 -0.880385 7.629648
v 3.490781 -0.880385 7.629648
v 3.531598 -0.880385 7.629648
v 3.572414 -0.880385 7.629648
v 3.613230 -0.880385 7.629648
v 3.654047 -0.880385 7.629648
v 3.694863 -0.880385 7.629648
v 3.735679 -0.880385 7.629648
v 3.776495 -0.880385 7.629648
v 3.817312 -0.880385 7.629648
v 3.858128 -0.880385 7.629648
v 3.898944 -0.880385 7.629648
v 3.939761 -0.880385 7.629648
v 3.980577 -0.880385 7.629648
v 4.021393 -0.880385 7.629648
v 4.062210 -0.880385 7.629648
v 4.103026 -0.880385 7.629648
v 4.143843 -0.880385 7.629648
v 4.184659 -0.880385 7.629648
v 4.225475 -0.880385 7.629648
v 4.266292 -0.880385 7.629648
v 4.307108 -0.880385 7.629648
v 4.347924 -0.880385 7.629648
v 4.388741 -0.880385 7.629648
v 4.429557 -0.880385 7.629648
v 4.470373 -0.880385 7.629648
v 4.511189 -0.880385 7.629648
v 4.552006 -0.880385 7.629648
v 4.592822 -0.880385 7.629648
v 4.633638 -0.880385 7.629648
v 2.633638 -0.880385 7.588832
v 2.674455 -0.880385 7.588832
v 2.715271 -0.880385 7.588832
v 2.756087 -0.880385 7.588832
v 2.796904 -0.880385 7.588832
v 2.837720 -0.880385 7.588832
v 2.878536 -0.880385 7.588832
v 2.919353 -0.880385 7.588832
v 2.960169 -0.880385 7.588832
v 3.000985 -0.880385 7.588832
v 3.041802 -0.880385 7.588832
v 3.082618 -0.880385 7.588832
v 3.123434 -0.880385 7.588832
v 3.164251 -0.880385 7.588832
v 3.205067 -0.880385 7.588832
v 3.245883 -0.880385 7.588832
v 3.286700 -0.880385 7.588832
v 3.327516 -0.880385 7.588832
v 3.368332 -0.880385 7.588832
v 3.409149 -0.880385 7.588832
v 3.449965 -0.880385 7.588832
v 3.490781 -0.880385 7.588832
v 3.531598 -0.880385 7.588832
v 3.572414 -0.880385 7.588832
v 3.613230 -0.880385 7.588832
v 3.654047 -0.880385 7.588832
v 3.694863 -0.880385 7.588832
v 3.735679 -0.880385 7.588832
v 3.776495 -0.880385 7.588832
v 3.817312 -0.880385 7.588832
v 3.858128 -0.880385 7.588832
v 3.898944 -0.880385 7.588832
v 3.939761 -0.880385 7.588832
v 3.980577 -0.880385 7.588832
v 4.021393 -0.880385 7.588832
v 4.062210 -0.880385 7.588832
v 4.103026 -0.880385 7.588832
v 4.143843 -0.880385 7.588832
v 4.184659 -0.880385 7.588832
v 4.225475 -0.880385 7.588832
v 4.266292 -0.880385 7.588832
v 4.307108 -0.880385 7.588832
v 4.347924 -0.880385 7.588832
v 4.388741 -0.880385 7.588832
v 4.429557 -0.880385 7.588832
v 4.470373 -0.880385 7.588832
v 4.511189 -0.880385 7.588832
v 4.552006 -0.880385 7.588832
v 4.592822 -0.880385 7.588832
v 4.633638 -0.880385 7.588832
v 2.633638 -0.880385 7.548016
v 2.674455 -0.880385 7.548016
v 2.715271 -0.880385 7.548016
v 2.756087 -0.880385 7.548016
v 2.796904 -0.880385 7.548016
v 2.837720 -0.880385 7.548016
v 2.878536 -0.880385 7.548016
v 2.919353 -0.880385 7.548016
v 2.960169 -0.880385 7.548016
v 3.000985 -0.880385 7.548016
v 3.041802 -0.880385 7.548016
v 3.082618 -0.880385 7.548016
v 3.123434 -0.880385 7.548016
v 3.164251 -0.880385 7.548016
v 3.205067 -0.880385 7.548016
v 3.245883 -0.880385 7.548016
v 3.286700 -0.880385 7.548016
v 3.327516 -0.880385 7.548016
v 3.368332 -0.880385 7.548016
v 3.409149 -0.880385 7.548016
v 3.449965 -0.880385 7.548016
v 3.490781 -0.880385 7.548016
v 3.531598 -0.880385 7.548016
v 3.572414 -0.880385 7.548016
v 3.613230 -0.880385 7.548016
v 3.654047 -0.880385 7.548016
v 3.694863 -0.880385 7.548016
v 3.735679 -0.880385 7.548016
v 3.776495 -0.880385 7.548016
v 3.817312 -0.880385 7.548016
v 3.858128 -0.880385 7.548016
v 3.898944 -0.880385 7.548016
v 3.939761 -0.880385 7.548016
v 3.980577 -0.880385 7.548016
v 4.021393 -0.880385 7.548016
v 4.062210 -0.880385 7.548016
v 4.103026 -0.880385 7.548016
v 4.143843 -0.880385 7.548016
v 4.184659 -0.880385 7.548016
v 4.225475 -0.880385 7.548016
v 4.266292 -0.880385 7.548016
v 4.307108 -0.880385 7.548016
v 4.347924 -0.880385 7.548016
v 4.388741 -0.880385 7.548016
v 4.429557 -0.880385 7.548016
v 4.470373 -0.880385 7.548016
v 4.511189 -0.880385 7.548016
v 4.552006 -0.880385 7.548016
v 4.592822 -0.880385 7.548016
v 4.633638 -0.880385 7.548016
v 2.633638 -0.880385 7.507199
v 2.674455 -0.880385 7.507199
v 2.715271 -0.880385 7.507199
v 2.756087 -0.880385 7.507199
v 2.796904 -0.880385 7.507199
v 2.837720 -0.880385 7.507199
v 2.878536 -0.880385 7.507199
v 2.919353 -0.880385 7.507199
v 2.960169 -0.880385 7.507199
v 3.000985 -0.880385 7.507199
v 3.041802 -0.880385 7.507199
v 3.082618 -0.880385 7.507199
v 3.123434 -0.880385 7.507199
v 3.164251 -0.880385 7.507199
v 3.205067 -0.880385 7.507199
v 3.245883 -0.880385 7.507199
v 3.286700 -0.880385 7.507199
v 3.327516 -0.880385 7.507199
v 3.368332 -0.880385 7.507199
v 3.409149 -0.880385 7.507199
v 3.449965 -0.880385 7.507199
v 3.490781 -0.880385 7.507199
v 3.531598 -0.880385 7.507199
v 3.572414 -0.880385 7.507199
v 3.613230 -0.880385 7.507199
v 3.654047 -0.880385 7.507199
v 3.694863 -0.880385 7.507199
v 3.735679 -0.880385 7.507199
v 3.776495 -0.880385 7.507199
v 3.817312 -0.880385 7.507199
v 3.858128 -0.880385 7.507199
v 3.898944 -0.880385 7.507199
v 3.939761 -0.880385 7.507199
v 3.980577 -0.880385 7.507199
v 4.021393 -0.880385 7.507199
v 4.062210 -0.880385 7.507199
v 4.103026 -0.880385 7.507199
v 4.143843 -0.880385 7.507199
v 4.184659 -0.880385 7.507199
v 4.225475 -0.880385 7.507199
v 4.266292 -0.880385 7.507199
v 4.307108 -0.880385 7.507199
v 4.347924 -0.880385 7.507199
v 4.388741 -0.880385 7.507199
v 4.429557 -0.880385 7.507199
v 4.470373 -0.880385 7.507199
v 4.511189 -0.880385 7.507199
v 4.552006 -0.880385 7.507199
v 4.592822 -0.880385 7.507199
v 4.633638 -0.880385 7.507199
v 2.633638 -0.880385 7.466383
v 2.674455 -0.880385 7.466383
v 2.715271 -0.880385 7.466383
v 2.756087 -0.880385 7.466383
v 2.796904 -0.880385 7.466383
v 2.837720 -0.880385 7.466383
v 2.878536 -0.880385 7.466383
v 2.919353 -0.880385 7.466383
v 2.960169 -0.880385 7.466383
v 3.000985 -0.880385 7.466383
v 3.041802 -0.880385 7.466383
v 3.082618 -0.880385 7.466383
v 3.123434 -0.880385 7.466383
v 3.164251 -0.880385 7.466383
v 3.205067 -0.880385 7.466383
v 3.245883 -0.880385 7.466383
v 3.286700 -0.880385 7.466383
v 3.327516 -0.880385 7.466383
v 3.368332 -0.880385 7.466383
v 3.409149 -0.880385 7.466383
v 3.449965 -0.880385 7.466383
v 3.490781 -0.880385 7.466383
v 3.531598 -0.880385 7.466383
v 3.572414 -0.880385 7.466383
v 3.613230 -0.880385 7.466383
v 3.654047 -0.880385 7.466383
v 3.694863 -0.880385 7.466383
v 3.735679 -0.880385 7.466383
v 3.776495 -0.880385 7.466383
v 3.817312 -0.880385 7.466383
v 3.858128 -0.880385 7.466383
v 3.898944 -0.880385 7.466383
v 3.939761 -0.880385 7.466383
v 3.980577 -0.880385 7.466383
v 4.021393 -0.880385 7.466383
v 4.062210 -0.880385 7.466383
v 4.103026 -0.880385 7.466383
v 4.143843 -0.880385 7.466383
v 4.184659 -0.880385 7.466383
v 4.225475 -0.880385 7.466383
v 4.266292 -0.880385 7.466383
v 4.307108 -0.880385 7.466383
v 4.347924 -0.880385 7.466383
v 4.388741 -0.880385 7.466383
v 4.429557 -0.880385 7.466383
v 4.470373 -0.880385 7.466383
v 4.511189 -0.880385 7.466383
v 4.552006 -0.880385 7.466383
v 4.592822 -0.880385 7.466383
v 4.633638 -0.880385 7.466383
v 2.919353 -0.842823 9.466383
v 2.878536 -0.842823 9.466383
v 2.837720 -0.842823 9.466383
v 2.796904 -0.842823 9.466383
v 2.756087 -0.842823 9.466383
v 2.715271 -0.842823 9.466383
v 2.674455 -0.842823 9.466383
v 2.633638 -0.842823 9.466383
v 2.960169 -0.842823 9.466383
v 3.000985 -0.842823 9.466383
v 3.041802 -0.842823 9.466383
v 3.082618 -0.842823 9.466383
v 3.123434 -0.842823 9.466383
v 3.164251 -0.842823 9.466383
v 3.205067 -0.842823 9.466383
v 3.245883 -0.842823 9.466383
v 3.286700 -0.842823 9.466383
v 3.327516 -0.842823 9.466383
v 3.368332 -0.842823 9.466383
v 3.409149 -0.842823 9.466383
v 3.449965 -0.842823 9.466383
v 3.490781 -0.842823 9.466383
v 3.531598 -0.842823 9.466383
v 3.572414 -0.842823 9.466383
v 3.613230 -0.842823 9.466383
v 3.654047 -0.842823 9.466383
v 3.694863 -0.842823 9.466383
v 3.735679 -0.842823 9.466383
v 3.776495 -0.842823 9.466383
v 3.817312 -0.842823 9.466383
v 3.858128 -0.842823 9.466383
v 3.898944 -0.842823 9.466383
v 3.939761 -0.842823 9.466383
v 3.980577 -0.842823 9.466383
v 4.021393 -0.842823 9.466383
v 4.062210 -0.842823 9.466383
v 4.103026 -0.842823 9.466383
v 4.143843 -0.842823 9.466383
v 4.184659 -0.842823 9.466383
v 4.225475 -0.842823 9.466383
v 4.266292 -0.842823 9.466383
v 4.307108 -0.842823 9.466383
v 4.347924 -0.842823 9.466383
v 4.388741 -0.842823 9.466383
v 4.429557 -0.842823 9.466383
v 4.470373 -0.842823 9.466383
v 4.511189 -0.842823 9.466383
v 4.552006 -0.842823 9.466383
v 4.592822 -0.842823 9.466383
v 4.633638 -0.842823 9.466383
v 2.633638 -0.842823 9.425567
v 2.674455 -0.842823 9.425567
v 2.715271 -0.842823 9.425567
v 2.756087 -0.842823 9.425567
v 2.796904 -0.842823 9.425567
v 2.837720 -0.842823 9.425567
v 2.878536 -0.842823 9.425567
v 2.919353 -0.842823 9.425567
v 2.960169 -0.842823 9.425567
v 3.000985 -0.842823 9.425567
v 3.041802 -0.842823 9.425567
v 3.082618 -0.842823 9.425567
v 3.123434 -0.842823 9.425567
v 3.164251 -0.842823 9.425567
v 3.205067 -0.842823 9.425567
v 3.245883 -0.842823 9.425567
v 3.286700 -0.842823 9.425567
v 3.327516 -0.842823 9.425567
v 3.368332 -0.842823 9.425567
v 3.409149 -0.842823 9.425567
v 3.449965 -0.842823 9.425567
v 3.490781 -0.842823 9.425567
v 3.531598 -0.842823 9.425567
v 3.572414 -0.842823 9.425567
v 3.613230 -0.842823 9.425567
v 3.654047 -0.842823 9.425567
v 3.694863 -0.842823 9.425567
v 3.735679 -0.842823 9.425567
v 3.776495 -0.842823 9.425567
v 3.817312 -0.842823 9.425567
v 3.858128 -0.842823 9.425567
v 3.898944 -0.842823 9.425567
v 3.939761 -0.842823 9.425567
v 3.980577 -0.842823 9.425567
v 4.021393 -0.842823 9.425567
v 4.062210 -0.842823 9.425567
v 4.103026 -0.842823 9.425567
v 4.143843 -0.842823 9.425567
v 4.184659 -0.842823 9.425567
v 4.225475 -0.842823 9.425567
v 4.266292 -0.842823 9.425567
v 4.307108 -0.842823 9.425567
v 4.347924 -0.842823 9.425567
v 4.388741 -0.842823 9.425567
v 4.429557 -0.842823 9.425567
v 4.470373 -0.842823 9.425567
v 4.511189 -0.842823 9.425567
v 4.552006 -0.842823 9.425567
v 4.592822 -0.842823 9.425567
v 4.633638 -0.842823 9.425567
v 2.633638 -0.842823 9.384750
v 2.674455 -0.842823 9.384750
v 2.715271 -0.842823 9.384750
v 2.756087 -0.842823 9.384750
v 2.796904 -0.842823 9.384750
v 2.837720 -0.842823 9.384750
v 2.878536 -0.842823 9.384750
v 2.919353 -0.842823 9.384750
v 2.960169 -0.842823 9.384750
v 3.000985 -0.842823 9.384750
v 3.041802 -0.842823 9.384750
v 3.082618 -0.842823 9.384750
v 3.123434 -0.842823 9.384750
v 3.164251 -0.842823 9.384750
v 3.205067 -0.842823 9.384750
v 3.245883 -0.842823 9.384750
v 3.286700 -0.842823 9.384750
v 3.327516 -0.842823 9.384750
v 3.368332 -0.842823 9.384750
v 3.409149 -0.842823 9.384750
v 3.449965 -0.842823 9.384750
v 3.490781 -0.842823 9.384750
v 3.531598 -0.842823 9.384750
v 3.572414 -0.842823 9.384750
v 3.613230 -0.842823 9.384750
v 3.654047 -0.842823 9.384750
v 3.694863 -0.842823 9.384750
v 3.735679 -0.842823 9.384750
v 3.776495 -0.842823 9.384750
v 3.817312 -0.842823 9.384750
v 3.858128 -0.842823 9.384750
v 3.898944 -0.842823 9.384750
v 3.939761 -0.842823 9.384750
v 3.980577 -0.842823 9.384750
v 4.021393 -0.842823 9.384750
v 4.062210 -0.842823 9.384750
v 4.103026 -0.842823 9.384750
v 4.143843 -0.842823 9.384750
v 4.184659 -0.842823 9.384750
v 4.225475 -0.842823 9.384750
v 4.266292 -0.842823 9.384750
v 4.307108 -0.842823 9.384750
v 4.347924 -0.842823 9.384750
v 4.388741 -0.842823 9.384750
v 4.429557 -0.842823 9.384750
v 4.470373 -0.842823 9.384750
v 4.511189 -0.842823 9.384750
v 4.552006 -0.842823 9.384750
v 4.592822 -0.842823 9.384750
v 4.633638 -0.842823 9.384750
v 2.633638 -0.842823 9.343934
v 2.674455 -0.842823 9.343934
v 2.715271 -0.842823 9.343934
v 2.756087 -0.842823 9.343934
v 2.796904 -0.842823 9.343934
v 2.837720 -0.842823 9.343934
v 2.878536 -0.842823 9.343934
v 2.919353 -0.842823 9.343934
v 2.960169 -0.842823 9.343934
v 3.000985 -0.842823 9.343934
v 3.041802 -0.842823 9.343934
v 3.082618 -0.842823 9.343934
v 3.123434 -0.842823 9.343934
v 3.164251 -0.842823 9.343934
v 3.205067 -0.842823 9.343934
v 3.245883 -0.842823 9.343934
v 3.286700 -0.842823 9.343934
v 3.327516 -0.842823 9.343934
v 3.368332 -0.842823 9.343934
v 3.409149 -0.842823 9.343934
v 3.449965 -0.842823 9.343934
v 3.490781 -0.842823 9.343934
v 3.531598 -0.842823 9.343934
v 3.572414 -0.842823 9.343934
v 3.613230 -0.842823 9.343934
v 3.654047 -0.842823 9.343934
v 3.694863 -0.842823 9.343934
v 3.735679 -0.842823 9.343934
v 3.776495 -0.842823 9.343934
v 3.817312 -0.842823 9.343934
v 3.858128 -0.842823 9.343934
v 3.898944 -0.842823 9.343934
v 3.939761 -0.842823 9.343934
v 3.980577 -0.842823 9.343934
v 4.021393 -0.842823 9.343934
v 4.062210 -0.842823 9.343934
v 4.103026 -0.842823 9.343934
v 4.143843 -0.842823 9.343934
v 4.184659 -0.842823 9.343934
v 4.225475 -0.842823 9.343934
v 4.266292 -0.842823 9.343934
v 4.307108 -0.842823 9.343934
v 4.347924 -0.842823 9.343934
v 4.388741 -0.842823 9.343934
v 4.429557 -0.842823 9.343934
v 4.470373 -0.842823 9.343934
v 4.511189 -0.842823 9.343934
v 4.552006 -0.842823 9.343934
v 4.592822 -0.842823 9.343934
v 4.633638 -0.842823 9.343934
v 2.633638 -0.842823 9.303118
v 2.674455 -0.842823 9.303118
v 2.715271 -0.842823 9.303118
v 2.756087 -0.842823 9.303118
v 2.796904 -0.842823 9.303118
v 2.837720 -0.842823 9.303118
v 2.878536 -0.842823 9.303118
v 2.919353 -0.842823 9.303118
v 2.960169 -0.842823 9.303118
v 3.000985 -0.842823 9.303118
v 3.041802 -0.842823 9.303118
v 3.082618 -0.842823 9.303118
v 3.123434 -0.842823 9.303118
v 3.164251 -0.842823 9.303118
v 3.205067 -0.842823 9.303118
v 3.245883 -0.842823 9.303118
v 3.286700 -0.842823 9.303118
v 3.327516 -0.842823 9.303118
v 3.368332 -0.842823 9.303118
v 3.409149 -0.842823 9.303118
v 3.449965 -0.842823 9.303118
v 3.490781 -0.842823 9.303118
v 3.531598 -0.842823 9.303118
v 3.572414 -0.842823 9.303118
v 3.613230 -0.842823 9.303118
v 3.654047 -0.842823 9.303118
v 3.694863 -0.842823 9.303118
v 3.735679 -0.842823 9.303118
v 3.776495 -0.842823 9.303118
v 3.817312 -0.842823 9.303118
v 3.858128 -0.842823 9.303118
v 3.898944 -0.842823 9.303118
v 3.939761 -0.842823 9.303118
v 3.980577 -0.842823 9.303118
v 4.021393 -0.842823 9.303118
v 4.062210 -0.842823 9.303118
v 4.103026 -0.842823 9.303118
v 4.143843 -0.842823 9.303118
v 4.184659 -0.842823 9.303118
v 4.225475 -0.842823 9.303118
v 4.266292 -0.842823 9.303118
v 4.307108 -0.842823 9.303118
v 4.347924 -0.842823 9.303118
v 4.388741 -0.842823 9.303118
v 4.429557 -0.842823 9.303118
v 4.470373 -0.842823 9.303118
v 4.511189 -0.842823 9.303118
v 4.552006 -0.842823 9.303118
v 4.592822 -0.842823 9.303118
v 4.633638 -0.842823 9.303118
v 2.633638 -0.842823 9.262301
v 2.674455 -0.842823 9.262301
v 2.715271 -0.842823 9.262301
v 2.756087 -0.842823 9.262301
v 2.796904 -0.842823 9.262301
v 2.837720 -0.842823 9.262301
v 2.878536 -0.842823 9.262301
v 2.919353 -0.842823 9.262301
v 2.960169 -0.842823 9.262301
v 3.000985 -0.842823 9.262301
v 3.041802 -0.842823 9.262301
v 3.082618 -0.842823 9.262301
v 3.123434 -0.842823 9.262301
v 3.164251 -0.842823 9.262301
v 3.205067 -0.842823 9.262301
v 3.245883 -0.842823 9.262301
v 3.286700 -0.842823 9.262301
v 3.327516 -0.842823 9.262301
v 3.368332 -0.842823 9.262301
v 3.409149 -0.842823 9.262301
v 3.449965 -0.842823 9.262301
v 3.490781 -0.842823 9.262301
v 3.531598 -0.842823 9.262301
v 3.572414 -0.842823 9.262301
v 3.613230 -0.842823 9.262301
v 3.654047 -0.842823 9.262301
v 3.694863 -0.842823 9.262301
v 3.735679 -0.842823 9.262301
v 3.776495 -0.842823 9.262301
v 3.817312 -0.842823 9.262301
v 3.858128 -0.842823 9.262301
v 3.898944 -0.842823 9.262301
v 3.939761 -0.842823 9.262301
v 3.980577 -0.842823 9.262301
v 4.021393 -0.842823 9.262301
v 4.062210 -0.842823 9.262301
v 4.103026 -0.842823 9.262301
v 4.143843 -0.842823 9.262301
v 4.184659 -0.842823 9.262301
v 4.225475 -0.842823 9.262301
v 4.266292 -0.842823 9.262301
v 4.307108 -0.842823 9.262301
v 4.347924 -0.842823 9.262301
v 4.388741 -0.842823 9.262301
v 4.429557 -0.842823 9.262301
v 4.470373 -0.842823 9.262301
v 4.511189 -0.842823 9.262301
v 4.552006 -0.842823 9.262301
v 4.592822 -0.842823 9.262301
v 4.633638 -0.842823 9.262301
v 2.633638 -0.842823 9.221485
v 2.674455 -0.842823 9.221485
v 2.715271 -0.842823 9.221485
v 2.756087 -0.842823 9.221485
v 2.796904 -0.842823 9.221485
v 2.837720 -0.842823 9.221485
v 2.878536 -0.842823 9.221485
v 2.919353 -0.842823 9.221485
v 2.960169 -0.842823 9.221485
v 3.000985 -0.842823 9.221485
v 3.041802 -0.842823 9.221485
v 3.082618 -0.842823 9.221485
v 3.123434 -0.842823 9.221485
v 3.164251 -0.842823 9.221485
v 3.205067 -0.842823 9.221485
v 3.245883 -0.842823 9.221485
v 3.286700 -0.842823 9.221485
v 3.327516 -0.842823 9.221485
v 3.368332 -0.842823 9.221485
v 3.409149 -0.842823 9.221485
v 3.449965 -0.842823 9.221485
v 3.490781 -0.842823 9.221485
v 3.531598 -0.842823 9.221485
v 3.572414 -0.842823 9.221485
v 3.613230 -0.842823 9.221485
v 3.654047 -0.842823 9.221485
v 3.694863 -0.842823 9.221485
v 3.735679 -0.842823 9.221485
v 3.776495 -0.842823 9.221485
v 3.817312 -0.842823 9.221485
v 3.858128 -0.842823 9.221485
v 3.898944 -0.842823 9.221485
v 3.939761 -0.842823 9.221485
v 3.980577 -0.842823 9.221485
v 4.021393 -0.842823 9.221485
v 4.062210 -0.842823 9.221485
v 4.103026 -0.842823 9.221485
v 4.143843 -0.842823 9.221485
v 4.184659 -0.842823 9.221485
v 4.225475 -0.842823 9.221485
v 4.266292 -0.842823 9.221485
v 4.307108 -0.842823 9.221485
v 4.347924 -0.842823 9.221485
v 4.388741 -0.842823 9.221485
v 4.429557 -0.842823 9.221485
v 4.470373 -0.842823 9.221485
v 4.511189 -0.842823 9.221485
v 4.552006 -0.842823 9.221485
v 4.592822 -0.842823 9.221485
v 4.633638 -0.842823 9.221485
v 2.633638 -0.842823 9.180669
v 2.674455 -0.842823 9.180669
v 2.715271 -0.842823 9.180669
v 2.756087 -0.842823 9.180669
v 2.796904 -0.842823 9.180669
v 2.837720 -0.842823 9.180669
v 2.878536 -0.842823 9.180669
v 2.919353 -0.842823 9.180669
v 2.960169 -0.842823 9.180669
v 3.000985 -0.842823 9.180669
v 3.041802 -0.842823 9.180669
v 3.082618 -0.842823 9.180669
v 3.123434 -0.842823 9.180669
v 3.164251 -0.842823 9.180669
v 3.205067 -0.842823 9.180669
v 3.245883 -0.842823 9.180669
v 3.286700 -0.842823 9.180669
v 3.327516 -0.842823 9.180669
v 3.368332 -0.842823 9.180669
v 3.409149 -0.842823 9.180669
v 3.449965 -0.842823 9.180669
v 3.490781 -0.842823 9.180669
v 3.531598 -0.842823 9.180669
v 3.572414 -0.842823 9.180669
v 3.613230 -0.842823 9.180669
v 3.654047 -0.842823 9.180669
v 3.694863 -0.842823 9.180669
v 3.735679 -0.842823 9.180669
v 3.776495 -0.842823 9.180669
v 3.817312 -0.842823 9.180669
v 3.858128 -0.842823 9.180669
v 3.898944 -0.842823 9.180669
v 3.939761 -0.842823 9.180669
v 3.980577 -0.842823 9.180669
v 4.021393 -0.842823 9.180669
v 4.062210 -0.842823 9.180669
v 4.103026 -0.842823 9.180669
v 4.143843 -0.842823 9.180669
v 4.184659 -0.842823 9.180669
v 4.225475 -0.842823 9.180669
v 4.266292 -0.842823 9.180669
v 4.307108 -0.842823 9.180669
v 4.347924 -0.842823 9.180669
v 4.388741 -0.842823 9.180669
v 4.429557 -0.842823 9.180669
v 4.470373 -0.842823 9.180669
v 4.511189 -0.842823 9.180669
v 4.552006 -0.842823 9.180669
v 4.592822 -0.842823 9.180669
v 4.633638 -0.842823 9.180669
v 2.633638 -0.842823 9.139853
v 2.674455 -0.842823 9.139853
v 2.715271 -0.842823 9.139853
v 2.756087 -0.842823 9.139853
v 2.796904 -0.842823 9.139853
v 2.837720 -0.842823 9.139853
v 2.878536 -0.842823 9.139853
v 2.919353 -0.842823 9.139853
v 2.960169 -0.842823 9.139853
v 3.000985 -0.842823 9.139853
v 3.041802 -0.842823 9.139853
v 3.082618 -0.842823 9.139853
v 3.123434 -0.842823 9.139853
v 3.164251 -0.842823 9.139853
v 3.205067 -0.842823 9.139853
v 3.245883 -0.842823 9.139853
v 3.286700 -0.842823 9.139853
v 3.327516 -0.842823 9.139853
v 3.368332 -0.842823 9.139853
v 3.409149 -0.842823 9.139853
v 3.449965 -0.842823 9.139853
v 3.490781 -0.842823 9.139853
v 3.531598 -0.842823 9.139853
v 3.572414 -0.842823 9.139853
v 3.613230 -0.842823 9.139853
v 3.654047 -0.842823 9.139853
v 3.694863 -0.842823 9.139853
v 3.735679 -0.842823 9.139853
v 3.776495 -0.842823 9.139853
v 3.817312 -0.842823 9.139853
v 3.858128 -0.842823 9.139853
v 3.898944 -0.842823 9.139853
v 3.939761 -0.842823 9.139853
v 3.980577 -0.842823 9.139853
v 4.021393 -0.842823 9.139853
v 4.062210 -0.842823 9.139853
v 4.103026 -0.842823 9.139853
v 4.143843 -0.842823 9.139853
v 4.184659 -0.842823 9.139853
v 4.225475 -0.842823 9.139853
v 4.266292 -0.842823 9.139853
v 4.307108 -0.842823 9.139853
v 4.347924 -0.842823 9.139853
v 4.388741 -0.842823 9.139853
v 4.429557 -0.842823 9.139853
v 4.470373 -0.842823 9.139853
v 4.511189 -0.842823 9.139853
v 4.552006 -0.842823 9.139853
v 4.592822 -0.842823 9.139853
v 4.633638 -0.842823 9.139853
v 2.633638 -0.842823 9.099036
v 2.674455 -0.842823 9.099036
v 2.715271 -0.842823 9.099036
v 2.756087 -0.842823 9.099036
v 2.796904 -0.842823 9.099036
v 2.837720 -0.842823 9.099036
v 2.878536 -0.842823 9.099036
v 2.919353 -0.842823 9.099036
v 2.960169 -0.842823 9.099036
v 3.000985 -0.842823 9.099036
v 3.041802 -0.842823 9.099036
v 3.082618 -0.842823 9.099036
v 3.123434 -0.842823 9.099036
v 3.164251 -0.842823 9.099036
v 3.205067 -0.842823 9.099036
v 3.245883 -0.842823 9.099036
v 3.286700 -0.842823 9.099036
v 3.327516 -0.842823 9.099036
v 3.368332 -0.842823 9.099036
v 3.409149 -0.842823 9.099036
v 3.449965 -0.842823 9.099036
v 3.490781 -0.842823 9.099036
v 3.531598 -0.842823 9.099036
v 3.572414 -0.842823 9.099036
v 3.613230 -0.842823 9.099036
v 3.654047 -0.842823 9.099036
v 3.694863 -0.842823 9.099036
v 3.735679 -0.842823 9.099036
v 3.776495 -0.842823 9.099036
v 3.817312 -0.842823 9.099036
v 3.858128 -0.842823 9.099036
v 3.898944 -0.842823 9.099036
v 3.939761 -0.842823 9.099036
v 3.980577 -0.842823 9.099036
v 4.021393 -0.842823 9.099036
v 4.062210 -0.842823 9.099036
v 4.103026 -0.842823 9.099036
v 4.143843 -0.842823 9.099036
v 4.184659 -0.842823 9.099036
v 4.225475 -0.842823 9.099036
v 4.266292 -0.842823 9.099036
v 4.307108 -0.842823 9.099036
v 4.347924 -0.842823 9.099036
v 4.388741 -0.842823 9.099036
v 4.429557 -0.842823 9.099036
v 4.470373 -0.842823 9.099036
v 4.511189 -0.842823 9.099036
v 4.552006 -0.842823 9.099036
v 4.592822 -0.842823 9.099036
v 4.633638 -0.842823 9.099036
v 2.633638 -0.842823 9.058220
v 2.674455 -0.842823 9.058220
v 2.715271 -0.842823 9.058220
v 2.756087 -0.842823 9.058220
v 2.796904 -0.842823 9.058220
v 2.837720 -0.842823 9.058220
v 2.878536 -0.842823 9.058220
v 2.919353 -0.842823 9.058220
v 2.960169 -0.842823 9.058220
v 3.000985 -0.842823 9.058220
v 3.041802 -0.842823 9.058220
v 3.082618 -0.842823 9.058220
v 3.123434 -0.842823 9.058220
v 3.164251 -0.842823 9.058220
v 3.205067 -0.842823 9.058220
v 3.245883 -0.842823 9.058220
v 3.286700 -0.842823 9.058220
v 3.327516 -0.842823 9.058220
v 3.368332 -0.842823 9.058220
v 3.409149 -0.842823 9.058220
v 3.449965 -0.842823 9.058220
v 3.490781 -0.842823 9.058220
v 3.531598 -0.842823 9.058220
v 3.572414 -0.842823 9.058220
v 3.613230 -0.842823 9.058220
v 3.654047 -0.842823 9.058220
v 3.694863 -0.842823 9.058220
v 3.735679 -0.842823 9.058220
v 3.776495 -0.842823 9.058220
v 3.817312 -0.842823 9.058220
v 3.858128 -0.842823 9.058220
v 3.898944 -0.842823 9.058220
v 3.939761 -0.842823 9.058220
v 3.980577 -0.842823 9.058220
v 4.021393 -0.842823 9.058220
v 4.062210 -0.842823 9.058220
v 4.103026 -0.842823 9.058220
v 4.143843 -0.842823 9.058220
v 4.184659 -0.842823 9.058220
v 4.225475 -0.842823 9.058220
v 4.266292 -0.842823 9.058220
v 4.307108 -0.842823 9.058220
v 4.347924 -0.842823 9.058220
v 4.388741 -0.842823 9.058220
v 4.429557 -0.842823 9.058220
v 4.470373 -0.842823 9.058220
v 4.511189 -0.842823 9.058220
v 4.552006 -0.842823 9.058220
v 4.592822 -0.842823 9.058220
v 4.633638 -0.842823 9.058220
v 2.633638 -0.842823 9.017404
v 2.674455 -0.842823 9.017404
v 2.715271 -0.842823 9.017404
v 2.756087 -0.842823 9.017404
v 2.796904 -0.842823 9.017404
v 2.837720 -0.842823 9.017404
v 2.878536 -0.842823 9.017404
v 2.919353 -0.842823 9.017404
v 2.960169 -0.842823 9.017404
v 3.000985 -0.842823 9.017404
v 3.041802 -0.842823 9.017404
v 3.082618 -0.842823 9.017404
v 3.123434 -0.842823 9.017404
v 3.164251 -0.842823 9.017404
v 3.205067 -0.842823 9.017404
v 3.245883 -0.842823 9.017404
v 3.286700 -0.842823 9.017404
v 3.327516 -0.842823 9.017404
v 3.368332 -0.842823 9.017404
v 3.409149 -0.842823 9.017404
v 3.449965 -0.842823 9.017404
v 3.490781 -0.842823 9.017404
v 3.531598 -0.842823 9.017404
v 3.572414 -0.842823 9.017404
v 3.613230 -0.842823 9.017404
v 3.654047 -0.842823 9.017404
v 3.694863 -0.842823 9.017404
v 3.735679 -0.842823 9.017404
v 3.776495 -0.842823 9.017404
v 3.817312 -0.842823 9.017404
v 3.858128 -0.842823 9.017404
v 3.898944 -0.842823 9.017404
v 3.939761 -0.842823 9.017404
v 3.980577 -0.842823 9.017404
v 4.021393 -0.842823 9.017404
v 4.062210 -0.842823 9.017404
v 4.103026 -0.842823 9.017404
v 4.143843 -0.842823 9.017404
v 4.184659 -0.842823 9.017404
v 4.225475 -0.842823 9.017404
v 4.266292 -0.842823 9.017404
v 4.307108 -0.842823 9.017404
v 4.347924 -0.842823 9.017404
v 4.388741 -0.842823 9.017404
v 4.429557 -0.842823 9.017404
v 4.470373 -0.842823 9.017404
v 4.511189 -0.842823 9.017404
v 4.552006 -0.842823 9.017404
v 4.592822 -0.842823 9.017404
v 4.633638 -0.842823 9.017404
v 2.633638 -0.842823 8.976587
v 2.674455 -0.842823 8.976587
v 2.715271 -0.842823 8.976587
v 2.756087 -0.842823 8.976587
v 2.796904 -0.842823 8.976587
v 2.837720 -0.842823 8.976587
v 2.878536 -0.842823 8.976587
v 2.919353 -0.842823 8.976587
v 2.960169 -0.842823 8.976587
v 3.000985 -0.842823 8.976587
v 3.041802 -0.842823 8.976587
v 3.082618 -0.842823 8.976587
v 3.123434 -0.842823 8.976587
v 3.164251 -0.842823 8.976587
v 3.205067 -0.842823 8.976587
v 3.245883 -0.842823 8.976587
v 3.286700 -0.842823 8.976587
v 3.327516 -0.842823 8.976587
v 3.368332 -0.842823 8.976587
v 3.409149 -0.842823 8.976587
v 3.449965 -0.842823 8.976587
v 3.490781 -0.842823 8.976587
v 3.531598 -0.842823 8.976587
v 3.572414 -0.842823 8.976587
v 3.613230 -0.842823 8.976587
v 3.654047 -0.842823 8.976587
v 3.694863 -0.842823 8.976587
v 3.735679 -0.842823 8.976587
v 3.776495 -0.842823 8.976587
v 3.817312 -0.842823 8.976587
v 3.858128 -0.842823 8.976587
v 3.898944 -0.842823 8.976587
v 3.939761 -0.842823 8.976587
v 3.980577 -0.842823 8.976587
v 4.021393 -0.842823 8.976587
v 4.062210 -0.842823 8.976587
v 4.103026 -0.842823 8.976587
v 4.143843 -0.842823 8.976587
v 4.184659 -0.842823 8.976587
v 4.225475 -0.842823 8.976587
v 4.266292 -0.842823 8.976587
v 4.307108 -0.842823 8.976587
v 4.347924 -0.842823 8.976587
v 4.388741 -0.842823 8.976587
v 4.429557 -0.842823 8.976587
v 4.470373 -0.842823 8.976587
v 4.511189 -0.842823 8.976587
v 4.552006 -0.842823 8.976587
v 4.592822 -0.842823 8.976587
v 4.633638 -0.842823 8.976587
v 2.633638 -0.842823 8.935771
v 2.674455 -0.842823 8.935771
v 2.715271 -0.842823 8.935771
v 2.756087 -0.842823 8.935771
v 2.796904 -0.842823 8.935771
v 2.837720 -0.842823 8.935771
v 2.878536 -0.842823 8.935771
v 2.919353 -0.842823 8.935771
v 2.960169 -0.842823 8.935771
v 3.000985 -0.842823 8.935771
v 3.041802 -0.842823 8.935771
v 3.082618 -0.842823 8.935771
v 3.123434 -0.842823 8.935771
v 3.164251 -0.842823 8.935771
v 3.205067 -0.842823 8.935771
v 3.245883 -0.842823 8.935771
v 3.286700 -0.842823 8.935771
v 3.327516 -0.842823 8.935771
v 3.368332 -0.842823 8.935771
v 3.409149 -0.842823 8.935771
v 3.449965 -0.842823 8.935771
v 3.490781 -0.842823 8.935771
v 3.531598 -0.842823 8.935771
v 3.572414 -0.842823 8.935771
v 3.613230 -0.842823 8.935771
v 3.654047 -0.842823 8.935771
v 3.694863 -0.842823 8.935771
v 3.735679 -0.842823 8.935771
v 3.776495 -0.842823 8.935771
v 3.817312 -0.842823 8.935771
v 3.858128 -0.842823 8.935771
v 3.898944 -0.842823 8.935771
v 3.939761 -0.842823 8.935771
v 3.980577 -0.842823 8.935771
v 4.021393 -0.842823 8.935771
v 4.062210 -0.842823 8.935771
v 4.103026 -0.842823 8.935771
v 4.143843 -0.842823 8.935771
v 4.184659 -0.842823 8.935771
v 4.225475 -0.842823 8.935771
v 4.266292 -0.842823 8.935771
v 4.307108 -0.842823 8.935771
v 4.347924 -0.842823 8.935771
v 4.388741 -0.842823 8.935771
v 4.429557 -0.842823 8.935771
v 4.470373 -0.842823 8.935771
v 4.511189 -0.842823 8.935771
v 4.552006 -0.842823 8.935771
v 4.592822 -0.842823 8.935771
v 4.633638 -0.842823 8.935771
v 2.633638 -0.842823 8.894955
v 2.674455 -0.842823 8.894955
v 2.715271 -0.842823 8.894955
v 2.756087 -0.842823 8.894955
v 2.796904 -0.842823 8.894955
v 2.837720 -0.842823 8.894955
v 2.878536 -0.842823 8.894955
v 2.919353 -0.842823 8.894955
v 2.960169 -0.842823 8.894955
v 3.000985 -0.842823 8.894955
v 3.041802 -0.842823 8.894955
v 3.082618 -0.842823 8.894955
v 3.123434 -0.842823 8.894955
v 3.164251 -0.842823 8.894955
v 3.205067 -0.842823 8.894955
v 3.245883 -0.842823 8.894955
v 3.286700 -0.842823 8.894955
v 3.327516 -0.842823 8.894955
v 3.368332 -0.842823 8.894955
v 3.409149 -0.842823 8.894955
v 3.449965 -0.842823 8.894955
v 3.490781 -0.842823 8.894955
v 3.531598 -0.842823 8.894955
v 3.572414 -0.842823 8.894955
v 3.613230 -0.842823 8.894955
v 3.654047 -0.842823 8.894955
v 3.694863 -0.842823 8.894955
v 3.735679 -0.842823 8.894955
v 3.776495 -0.842823 8.894955
v 3.817312 -0.842823 8.894955
v 3.858128 -0.842823 8.894955
v 3.898944 -0.842823 8.894955
v 3.939761 -0.842823 8.894955
v 3.980577 -0.842823 8.894955
v 4.021393 -0.842823 8.894955
v 4.062210 -0.842823 8.894955
v 4.103026 -0.842823 8.894955
v 4.143843 -0.842823 8.894955
v 4.184659 -0.842823 8.894955
v 4.225475 -0.842823 8.894955
v 4.266292 -0.842823 8.894955
v 4.307108 -0.842823 8.894955
v 4.347924 -0.842823 8.894955
v 4.388741 -0.842823 8.894955
v 4.429557 -0.842823 8.894955
v 4.470373 -0.842823 8.894955
v 4.511189 -0.842823 8.894955
v 4.552006 -0.842823 8.894955
v 4.592822 -0.842823 8.894955
v 4.633638 -0.842823 8.894955
v 2.633638 -0.842823 8.854138
v 2.674455 -0.842823 8.854138
v 2.715271 -0.842823 8.854138
v 2.756087 -0.842823 8.854138
v 2.796904 -0.842823 8.854138
v 2.837720 -0.842823 8.854138
v 2.878536 -0.842823 8.854138
v 2.919353 -0.842823 8.854138
v 2.960169 -0.842823 8.854138
v 3.000985 -0.842823 8.854138
v 3.041802 -0.842823 8.854138
v 3.082618 -0.842823 8.854138
v 3.123434 -0.842823 8.854138
v 3.164251 -0.842823 8.854138
v 3.205067 -0.842823 8.854138
v 3.245883 -0.842823 8.854138
v 3.286700 -0.842823 8.854138
v 3.327516 -0.842823 8.854138
v 3.368332 -0.842823 8.854138
v 3.409149 -0.842823 8.854138
v 3.449965 -0.842823 8.854138
v 3.490781 -0.842823 8.854138
v 3.531598 -0.842823 8.854138
v 3.572414 -0.842823 8.854138
v 3.613230 -0.842823 8.854138
v 3.654047 -0.842823 8.854138
v 3.694863 -0.842823 8.854138
v 3.735679 -0.842823 8.854138
v 3.776495 -0.842823 8.854138
v 3.817312 -0.842823 8.854138
v 3.858128 -0.842823 8.854138
v 3.898944 -0.842823 8.854138
v 3.939761 -0.842823 8.854138
v 3.980577 -0.842823 8.854138
v 4.021393 -0.842823 8.854138
v 4.062210 -0.842823 8.854138
v 4.103026 -0.842823 8.854138
v 4.143843 -0.842823 8.854138
v 4.184659 -0.842823 8.854138
v 4.225475 -0.842823 8.854138
v 4.266292 -0.842823 8.854138
v 4.307108 -0.842823 8.854138
v 4.347924 -0.842823 8.854138
v 4.388741 -0.842823 8.854138
v 4.429557 -0.842823 8.854138
v 4.470373 -0.842823 8.854138
v 4.511189 -0.842823 8.854138
v 4.552006 -0.842823 8.854138
v 4.592822 -0.842823 8.854138
v 4.633638 -0.842823 8.854138
v 2.633638 -0.842823 8.813322
v 2.674455 -0.842823 8.813322
v 2.715271 -0.842823 8.813322
v 2.756087 -0.842823 8.813322
v 2.796904 -0.842823 8.813322
v 2.837720 -0.842823 8.813322
v 2.878536 -0.842823 8.813322
v 2.919353 -0.842823 8.813322
v 2.960169 -0.842823 8.813322
v 3.000985 -0.842823 8.813322
v 3.041802 -0.842823 8.813322
v 3.082618 -0.842823 8.813322
v 3.123434 -0.842823 8.813322
v 3.164251 -0.842823 8.813322
v 3.205067 -0.842823 8.813322
v 3.245883 -0.842823 8.813322
v 3.286700 -0.842823 8.813322
v 3.327516 -0.842823 8.813322
v 3.368332 -0.842823 8.813322
v 3.409149 -0.842823 8.813322
v 3.449965 -0.842823 8.813322
v 3.490781 -0.842823 8.813322
v 3.531598 -0.842823 8.813322
v 3.572414 -0.842823 8.813322
v 3.613230 -0.842823 8.813322
v 3.654047 -0.842823 8.813322
v 3.694863 -0.842823 8.813322
v 3.735679 -0.842823 8.813322
v 3.776495 -0.842823 8.813322
v 3.817312 -0.842823 8.813322
v 3.858128 -0.842823 8.813322
v 3.898944 -0.842823 8.813322
v 3.939761 -0.842823 8.813322
v 3.980577 -0.842823 8.813322
v 4.021393 -0.842823 8.813322
v 4.062210 -0.842823 8.813322
v 4.103026 -0.842823 8.813322
v 4.143843 -0.842823 8.813322
v 4.184659 -0.842823 8.813322
v 4.225475 -0.842823 8.813322
v 4.266292 -0.842823 8.813322
v 4.307108 -0.842823 8.813322
v 4.347924 -0.842823 8.813322
v 4.388741 -0.842823 8.813322
v 4.429557 -0.842823 8.813322
v 4.470373 -0.842823 8.813322
v 4.511189 -0.842823 8.813322
v 4.552006 -0.842823 8.813322
v 4.592822 -0.842823 8.813322
v 4.633638 -0.842823 8.813322
v 2.633638 -0.842823 8.772506
v 2.674455 -0.842823 8.772506
v 2.715271 -0.842823 8.772506
v 2.756087 -0.842823 8.772506
v 2.796904 -0.842823 8.772506
v 2.837720 -0.842823 8.772506
v 2.878536 -0.842823 8.772506
v 2.919353 -0.842823 8.772506
v 2.960169 -0.842823 8.772506
v 3.000985 -0.842823 8.772506
v 3.041802 -0.842823 8.772506
v 3.082618 -0.842823 8.772506
v 3.123434 -0.842823 8.772506
v 3.164251 -0.842823 8.772506
v 3.205067 -0.842823 8.772506
v 3.245883 -0.842823 8.772506
v 3.286700 -0.842823 8.772506
v 3.327516 -0.842823 8.772506
v 3.368332 -0.842823 8.772506
v 3.409149 -0.842823 8.772506
v 3.449965 -0.842823 8.772506
v 3.490781 -0.842823 8.772506
v 3.531598 -0.842823 8.772506
v 3.572414 -0.842823 8.772506
v 3.613230 -0.842823 8.772506
v 3.654047 -0.842823 8.772506
v 3.694863 -0.842823 8.772506
v 3.735679 -0.842823 8.772506
v 3.776495 -0.842823 8.772506
v 3.817312 -0.842823 8.772506
v 3.858128 -0.842823 8.772506
v 3.898944 -0.842823 8.772506
v 3.939761 -0.842823 8.772506
v 3.980577 -0.842823 8.772506
v 4.021393 -0.842823 8.772506
v 4.062210 -0.842823 8.772506
v 4.103026 -0.842823 8.772506
v 4.143843 -0.842823 8.772506
v 4.184659 -0.842823 8.772506
v 4.225475 -0.842823 8.772506
v 4.266292 -0.842823 8.772506
v 4.307108 -0.842823 8.772506
v 4.347924 -0.842823 8.772506
v 4.388741 -0.842823 8.772506
v 4.429557 -0.842823 8.772506
v 4.470373 -0.842823 8.772506
v 4.511189 -0.842823 8.772506
v 4.552006 -0.842823 8.772506
v 4.592822 -0.842823 8.772506
v 4.633638 -0.842823 8.772506
v 2.633638 -0.842823 8.731689
v 2.674455 -0.842823 8.731689
v 2.715271 -0.842823 8.731689
v 2.756087 -0.842823 8.731689
v 2.796904 -0.842823 8.731689
v 2.837720 -0.842823 8.731689
v 2.878536 -0.842823 8.731689
v 2.919353 -0.842823 8.731689
v 2.960169 -0.842823 8.731689
v 3.000985 -0.842823 8.731689
v 3.041802 -0.842823 8.731689
v 3.082618 -0.842823 8.731689
v 3.123434 -0.842823 8.731689
v 3.164251 -0.842823 8.731689
v 3.205067 -0.842823 8.731689
v 3.245883 -0.842823 8.731689
v 3.286700 -0.842823 8.731689
v 3.327516 -0.842823 8.731689
v 3.368332 -0.842823 8.731689
v 3.409149 -0.842823 8.731689
v 3.449965 -0.842823 8.731689
v 3.490781 -0.842823 8.731689
v 3.531598 -0.842823 8.731689
v 3.572414 -0.842823 8.731689
v 3.613230 -0.842823 8.731689
v 3.654047 -0.842823 8.731689
v 3.694863 -0.842823 8.731689
v 3.735679 -0.842823 8.731689
v 3.776495 -0.842823 8.731689
v 3.817312 -0.842823 8.731689
v 3.858128 -0.842823 8.731689
v 3.898944 -0.842823 8.731689
v 3.939761 -0.842823 8.731689
v 3.980577 -0.842823 8.731689
v 4.021393 -0.842823 8.731689
v 4.062210 -0.842823 8.731689
v 4.103026 -0.842823 8.731689
v 4.143843 -0.842823 8.731689
v 4.184659 -0.842823 8.731689
v 4.225475 -0.842823 8.731689
v 4.266292 -0.842823 8.731689
v 4.307108 -0.842823 8.731689
v 4.347924 -0.842823 8.731689
v 4.388741 -0.842823 8.731689
v 4.429557 -0.842823 8.731689
v 4.470373 -0.842823 8.731689
v 4.511189 -0.842823 8.731689
v 4.552006 -0.842823 8.731689
v 4.592822 -0.842823 8.731689
v 4.633638 -0.842823 8.731689
v 2.633638 -0.842823 8.690873
v 2.674455 -0.842823 8.690873
v 2.715271 -0.842823 8.690873
v 2.756087 -0.842823 8.690873
v 2.796904 -0.842823 8.690873
v 2.837720 -0.842823 8.690873
v 2.878536 -0.842823 8.690873
v 2.919353 -0.842823 8.690873
v 2.960169 -0.842823 8.690873
v 3.000985 -0.842823 8.690873
v 3.041802 -0.842823 8.690873
v 3.082618 -0.842823 8.690873
v 3.123434 -0.842823 8.690873
v 3.164251 -0.842823 8.690873
v 3.205067 -0.842823 8.690873
v 3.245883 -0.842823 8.690873
v 3.286700 -0.842823 8.690873
v 3.327516 -0.842823 8.690873
v 3.368332 -0.842823 8.690873
v 3.409149 -0.842823 8.690873
v 3.449965 -0.842823 8.690873
v 3.490781 -0.842823 8.690873
v 3.531598 -0.842823 8.690873
v 3.572414 -0.842823 8.690873
v 3.613230 -0.842823 8.690873
v 3.654047 -0.842823 8.690873
v 3.694863 -0.842823 8.690873
v 3.735679 -0.842823 8.690873
v 3.776495 -0.842823 8.690873
v 3.817312 -0.842823 8.690873
v 3.858128 -0.842823 8.690873
v 3.898944 -0.842823 8.690873
v 3.939761 -0.842823 8.690873
v 3.980577 -0.842823 8.690873
v 4.021393 -0.842823 8.690873
v 4.062210 -0.842823 8.690873
v 4.103026 -0.842823 8.690873
v 4.143843 -0.842823 8.690873
v 4.184659 -0.842823 8.690873
v 4.225475 -0.842823 8.690873
v 4.266292 -0.842823 8.690873
v 4.307108 -0.842823 8.690873
v 4.347924 -0.842823 8.690873
v 4.388741 -0.842823 8.690873
v 4.429557 -0.842823 8.690873
v 4.470373 -0.842823 8.690873
v 4.511189 -0.842823 8.690873
v 4.552006 -0.842823 8.690873
v 4.592822 -0.842823 8.690873
v 4.633638 -0.842823 8.690873
v 2.633638 -0.842823 8.650057
v 2.674455 -0.842823 8.650057
v 2.715271 -0.842823 8.650057
v 2.756087 -0.842823 8.650057
v 2.796904 -0.842823 8.650057
v 2.837720 -0.842823 8.650057
v 2.878536 -0.842823 8.650057
v 2.919353 -0.842823 8.650057
v 2.960169 -0.842823 8.650057
v 3.000985 -0.842823 8.650057
v 3.041802 -0.842823 8.650057
v 3.082618 -0.842823 8.650057
v 3.123434 -0.842823 8.650057
v 3.164251 -0.842823 8.650057
v 3.205067 -0.842823 8.650057
v 3.245883 -0.842823 8.650057
v 3.286700 -0.842823 8.650057
v 3.327516 -0.842823 8.650057
v 3.368332 -0.842823 8.650057
v 3.409149 -0.842823 8.650057
v 3.449965 -0.842823 8.650057
v 3.490781 -0.842823 8.650057
v 3.531598 -0.842823 8.650057
v 3.572414 -0.842823 8.650057
v 3.613230 -0.842823 8.650057
v 3.654047 -0.842823 8.650057
v 3.694863 -0.842823 8.650057
v 3.735679 -0.842823 8.650057
v 3.776495 -0.842823 8.650057
v 3.817312 -0.842823 8.650057
v 3.858128 -0.842823 8.650057
v 3.898944 -0.842823 8.650057
v 3.939761 -0.842823 8.650057
v 3.980577 -0.842823 8.650057
v 4.021393 -0.842823 8.650057
v 4.062210 -0.842823 8.650057
v 4.103026 -0.842823 8.650057
v 4.143843 -0.842823 8.650057
v 4.184659 -0.842823 8.650057
v 4.225475 -0.842823 8.650057
v 4.266292 -0.842823 8.650057
v 4.307108 -0.842823 8.650057
v 4.347924 -0.842823 8.650057
v 4.388741 -0.842823 8.650057
v 4.429557 -0.842823 8.650057
v 4.470373 -0.842823 8.650057
v 4.511189 -0.842823 8.650057
v 4.552006 -0.842823 8.650057
v 4.592822 -0.842823 8.650057
v 4.633638 -0.842823 8.650057
v 2.633638 -0.842823 8.609240
v 2.674455 -0.842823 8.609240
v 2.715271 -0.842823 8.609240
v 2.756087 -0.842823 8.609240
v 2.796904 -0.842823 8.609240
v 2.837720 -0.842823 8.609240
v 2.878536 -0.842823 8.609240
v 2.919353 -0.842823 8.609240
v 2.960169 -0.842823 8.609240
v 3.000985 -0.842823 8.609240
v 3.041802 -0.842823 8.609240
v 3.082618 -0.842823 8.609240
v 3.123434 -0.842823 8.609240
v 3.164251 -0.842823 8.609240
v 3.205067 -0.842823 8.609240
v 3.245883 -0.842823 8.609240
v 3.286700 -0.842823 8.609240
v 3.327516 -0.842823 8.609240
v 3.368332 -0.842823 8.609240
v 3.409149 -0.842823 8.609240
v 3.449965 -0.842823 8.609240
v 3.490781 -0.842823 8.609240
v 3.531598 -0.842823 8.609240
v 3.572414 -0.842823 8.609240
v 3.613230 -0.842823 8.609240
v 3.654047 -0.842823 8.609240
v 3.694863 -0.842823 8.609240
v 3.735679 -0.842823 8.609240
v 3.776495 -0.842823 8.609240
v 3.817312 -0.842823 8.609240
v 3.858128 -0.842823 8.609240
v 3.898944 -0.842823 8.609240
v 3.939761 -0.842823 8.609240
v 3.980577 -0.842823 8.609240
v 4.021393 -0.842823 8.609240
v 4.062210 -0.842823 8.609240
v 4.103026 -0.842823 8.609240
v 4.143843 -0.842823 8.609240
v 4.184659 -0.842823 8.609240
v 4.225475 -0.842823 8.609240
v 4.266292 -0.842823 8.609240
v 4.307108 -0.842823 8.609240
v 4.347924 -0.842823 8.609240
v 4.388741 -0.842823 8.609240
v 4.429557 -0.842823 8.609240
v 4.470373 -0.842823 8.609240
v 4.511189 -0.842823 8.609240
v 4.552006 -0.842823 8.609240
v 4.592822 -0.842823 8.609240
v 4.633638 -0.842823 8.609240
v 2.633638 -0.842823 8.568424
v 2.674455 -0.842823 8.568424
v 2.715271 -0.842823 8.568424
v 2.756087 -0.842823 8.568424
v 2.796904 -0.842823 8.568424
v 2.837720 -0.842823 8.568424
v 2.878536 -0.842823 8.568424
v 2.919353 -0.842823 8.568424
v 2.960169 -0.842823 8.568424
v 3.000985 -0.842823 8.568424
v 3.041802 -0.842823 8.568424
v 3.082618 -0.842823 8.568424
v 3.123434 -0.842823 8.568424
v 3.164251 -0.842823 8.568424
v 3.205067 -0.842823 8.568424
v 3.245883 -0.842823 8.568424
v 3.286700 -0.842823 8.568424
v 3.327516 -0.842823 8.568424
v 3.368332 -0.842823 8.568424
v 3.409149 -0.842823 8.568424
v 3.449965 -0.842823 8.568424
v 3.490781 -0.842823 8.568424
v 3.531598 -0.842823 8.568424
v 3.572414 -0.842823 8.568424
v 3.613230 -0.842823 8.568424
v 3.654047 -0.842823 8.568424
v 3.694863 -0.842823 8.568424
v 3.735679 -0.842823 8.568424
v 3.776495 -0.842823 8.568424
v 3.817312 -0.842823 8.568424
v 3.858128 -0.842823 8.568424
v 3.898944 -0.842823 8.568424
v 3.939761 -0.842823 8.568424
v 3.980577 -0.842823 8.568424
v 4.021393 -0.842823 8.568424
v 4.062210 -0.842823 8.568424
v 4.103026 -0.842823 8.568424
v 4.143843 -0.842823 8.568424
v 4.184659 -0.842823 8.568424
v 4.225475 -0.842823 8.568424
v 4.266292 -0.842823 8.568424
v 4.307108 -0.842823 8.568424
v 4.347924 -0.842823 8.568424
v 4.388741 -0.842823 8.568424
v 4.429557 -0.842823 8.568424
v 4.470373 -0.842823 8.568424
v 4.511189 -0.842823 8.568424
v 4.552006 -0.842823 8.568424
v 4.592822 -0.842823 8.568424
v 4.633638 -0.842823 8.568424
v 2.633638 -0.842823 8.527607
v 2.674455 -0.842823 8.527607
v 2.715271 -0.842823 8.527607
v 2.756087 -0.842823 8.527607
v 2.796904 -0.842823 8.527607
v 2.837720 -0.842823 8.527607
v 2.878536 -0.842823 8.527607
v 2.919353 -0.842823 8.527607
v 2.960169 -0.842823 8.527607
v 3.000985 -0.842823 8.527607
v 3.041802 -0.842823 8.527607
v 3.082618 -0.842823 8.527607
v 3.123434 -0.842823 8.527607
v 3.164251 -0.842823 8.527607
v 3.205067 -0.842823 8.527607
v 3.245883 -0.842823 8.527607
v 3.286700 -0.842823 8.527607
v 3.327516 -0.842823 8.527607
v 3.368332 -0.842823 8.527607
v 3.409149 -0.842823 8.527607
v 3.449965 -0.842823 8.527607
v 3.490781 -0.842823 8.527607
v 3.531598 -0.842823 8.527607
v 3.572414 -0.842823 8.527607
v 3.613230 -0.842823 8.527607
v 3.654047 -0.842823 8.527607
v 3.694863 -0.842823 8.527607
v 3.735679 -0.842823 8.527607
v 3.776495 -0.842823 8.527607
v 3.817312 -0.842823 8.527607
v 3.858128 -0.842823 8.527607
v 3.898944 -0.842823 8.527607
v 3.939761 -0.842823 8.527607
v 3.980577 -0.842823 8.527607
v 4.021393 -0.842823 8.527607
v 4.062210 -0.842823 8.527607
v 4.103026 -0.842823 8.527607
v 4.143843 -0.842823 8.527607
v 4.184659 -0.842823 8.527607
v 4.225475 -0.842823 8.527607
v 4.266292 -0.842823 8.527607
v 4.307108 -0.842823 8.527607
v 4.347924 -0.842823 8.527607
v 4.388741 -0.842823 8.527607
v 4.429557 -0.842823 8.527607
v 4.470373 -0.842823 8.527607
v 4.511189 -0.842823 8.527607
v 4.552006 -0.842823 8.527607
v 4.592822 -0.842823 8.527607
v 4.633638 -0.842823 8.527607
v 2.633638 -0.842823 8.486792
v 2.674455 -0.842823 8.486792
v 2.715271 -0.842823 8.486792
v 2.756087 -0.842823 8.486792
v 2.796904 -0.842823 8.486792
v 2.837720 -0.842823 8.486792
v 2.878536 -0.842823 8.486792
v 2.919353 -0.842823 8.486792
v 2.960169 -0.842823 8.486792
v 3.000985 -0.842823 8.486792
v 3.041802 -0.842823 8.486792
v 3.082618 -0.842823 8.486792
v 3.123434 -0.842823 8.486792
v 3.164251 -0.842823 8.486792
v 3.205067 -0.842823 8.486792
v 3.245883 -0.842823 8.486792
v 3.286700 -0.842823 8.486792
v 3.327516 -0.842823 8.486792
v 3.368332 -0.842823 8.486792
v 3.409149 -0.842823 8.486792
v 3.449965 -0.842823 8.486792
v 3.490781 -0.842823 8.486792
v 3.531598 -0.842823 8.486792
v 3.572414 -0.842823 8.486792
v 3.613230 -0.842823 8.486792
v 3.654047 -0.842823 8.486792
v 3.694863 -0.842823 8.486792
v 3.735679 -0.842823 8.486792
v 3.776495 -0.842823 8.486792
v 3.817312 -0.842823 8.486792
v 3.858128 -0.842823 8.486792
v 3.898944 -0.842823 8.486792
v 3.939761 -0.842823 8.486792
v 3.980577 -0.842823 8.486792
v 4.021393 -0.842823 8.486792
v 4.062210 -0.842823 8.486792
v 4.103026 -0.842823 8.486792
v 4.143843 -0.842823 8.486792
v 4.184659 -0.842823 8.486792
v 4.225475 -0.842823 8.486792
v 4.266292 -0.842823 8.486792
v 4.307108 -0.842823 8.486792
v 4.347924 -0.842823 8.486792
v 4.388741 -0.842823 8.486792
v 4.429557 -0.842823 8.486792
v 4.470373 -0.842823 8.486792
v 4.511189 -0.842823 8.486792
v 4.552006 -0.842823 8.486792
v 4.592822 -0.842823 8.486792
v 4.633638 -0.842823 8.486792
v 2.633638 -0.842823 8.445974
v 2.674455 -0.842823 8.445974
v 2.715271 -0.842823 8.445974
v 2.756087 -0.842823 8.445974
v 2.796904 -0.842823 8.445974
v 2.837720 -0.842823 8.445974
v 2.878536 -0.842823 8.445974
v 2.919353 -0.842823 8.445974
v 2.960169 -0.842823 8.445974
v 3.000985 -0.842823 8.445974
v 3.041802 -0.842823 8.445974
v 3.082618 -0.842823 8.445974
v 3.123434 -0.842823 8.445974
v 3.164251 -0.842823 8.445974
v 3.205067 -0.842823 8.445974
v 3.245883 -0.842823 8.445974
v 3.286700 -0.842823 8.445974
v 3.327516 -0.842823 8.445974
v 3.368332 -0.842823 8.445974
v 3.409149 -0.842823 8.445974
v 3.449965 -0.842823 8.445974
v 3.490781 -0.842823 8.445974
v 3.531598 -0.842823 8.445974
v 3.572414 -0.842823 8.445974
v 3.613230 -0.842823 8.445974
v 3.654047 -0.842823 8.445974
v 3.694863 -0.842823 8.445974
v 3.735679 -0.842823 8.445974
v 3.776495 -0.842823 8.445974
v 3.817312 -0.842823 8.445974
v 3.858128 -0.842823 8.445974
v 3.898944 -0.842823 8.445974
v 3.939761 -0.842823 8.445974
v 3.980577 -0.842823 8.445974
v 4.021393 -0.842823 8.445974
v 4.062210 -0.842823 8.445974
v 4.103026 -0.842823 8.445974
v 4.143843 -0.842823 8.445974
v 4.184659 -0.842823 8.445974
v 4.225475 -0.842823 8.445974
v 4.266292 -0.842823 8.445974
v 4.307108 -0.842823 8.445974
v 4.347924 -0.842823 8.445974
v 4.388741 -0.842823 8.445974
v 4.429557 -0.842823 8.445974
v 4.470373 -0.842823 8.445974
v 4.511189 -0.842823 8.445974
v 4.552006 -0.842823 8.445974
v 4.592822 -0.842823 8.445974
v 4.633638 -0.842823 8.445974
v 2.633638 -0.842823 8.405159
v 2.674455 -0.842823 8.405159
v 2.715271 -0.842823 8.405159
v 2.756087 -0.842823 8.405159
v 2.796904 -0.842823 8.405159
v 2.837720 -0.842823 8.405159
v 2.878536 -0.842823 8.405159
v 2.919353 -0.842823 8.405159
v 2.960169 -0.842823 8.405159
v 3.000985 -0.842823 8.405159
v 3.041802 -0.842823 8.405159
v 3.082618 -0.842823 8.405159
v 3.123434 -0.842823 8.405159
v 3.164251 -0.842823 8.405159
v 3.205067 -0.842823 8.405159
v 3.245883 -0.842823 8.405159
v 3.286700 -0.842823 8.405159
v 3.327516 -0.842823 8.405159
v 3.368332 -0.842823 8.405159
v 3.409149 -0.842823 8.405159
v 3.449965 -0.842823 8.405159
v 3.490781 -0.842823 8.405159
v 3.531598 -0.842823 8.405159
v 3.572414 -0.842823 8.405159
v 3.613230 -0.842823 8.405159
v 3.654047 -0.842823 8.405159
v 3.694863 -0.842823 8.405159
v 3.735679 -0.842823 8.405159
v 3.776495 -0.842823 8.405159
v 3.817312 -0.842823 8.405159
v 3.858128 -0.842823 8.405159
v 3.898944 -0.842823 8.405159
v 3.939761 -0.842823 8.405159
v 3.980577 -0.842823 8.405159
v 4.021393 -0.842823 8.405159
v 4.062210 -0.842823 8.405159
v 4.103026 -0.842823 8.405159
v 4.143843 -0.842823 8.405159
v 4.184659 -0.842823 8.405159
v 4.225475 -0.842823 8.405159
v 4.266292 -0.842823 8.405159
v 4.307108 -0.842823 8.405159
v 4.347924 -0.842823 8.405159
v 4.388741 -0.842823 8.405159
v 4.429557 -0.842823 8.405159
v 4.470373 -0.842823 8.405159
v 4.511189 -0.842823 8.405159
v 4.552006 -0.842823 8.405159
v 4.592822 -0.842823 8.405159
v 4.633638 -0.842823 8.405159
v 2.633638 -0.842823 8.364342
v 2.674455 -0.842823 8.364342
v 2.715271 -0.842823 8.364342
v 2.756087 -0.842823 8.364342
v 2.796904 -0.842823 8.364342
v 2.837720 -0.842823 8.364342
v 2.878536 -0.842823 8.364342
v 2.919353 -0.842823 8.364342
v 2.960169 -0.842823 8.364342
v 3.000985 -0.842823 8.364342
v 3.041802 -0.842823 8.364342
v 3.082618 -0.842823 8.364342
v 3.123434 -0.842823 8.364342
v 3.164251 -0.842823 8.364342
v 3.205067 -0.842823 8.364342
v 3.245883 -0.842823 8.364342
v 3.286700 -0.842823 8.364342
v 3.327516 -0.842823 8.364342
v 3.368332 -0.842823 8.364342
v 3.409149 -0.842823 8.364342
v 3.449965 -0.842823 8.364342
v 3.490781 -0.842823 8.364342
v 3.531598 -0.842823 8.364342
v 3.572414 -0.842823 8.364342
v 3.613230 -0.842823 8.364342
v 3.654047 -0.842823 8.364342
v 3.694863 -0.842823 8.364342
v 3.735679 -0.842823 8.364342
v 3.776495 -0.842823 8.364342
v 3.817312 -0.842823 8.364342
v 3.858128 -0.842823 8.364342
v 3.898944 -0.842823 8.364342
v 3.939761 -0.842823 8.364342
v 3.980577 -0.842823 8.364342
v 4.021393 -0.842823 8.364342
v 4.062210 -0.842823 8.364342
v 4.103026 -0.842823 8.364342
v 4.143843 -0.842823 8.364342
v 4.184659 -0.842823 8.364342
v 4.225475 -0.842823 8.364342
v 4.266292 -0.842823 8.364342
v 4.307108 -0.842823 8.364342
v 4.347924 -0.842823 8.364342
v 4.388741 -0.842823 8.364342
v 4.429557 -0.842823 8.364342
v 4.470373 -0.842823 8.364342
v 4.511189 -0.842823 8.364342
v 4.552006 -0.842823 8.364342
v 4.592822 -0.842823 8.364342
v 4.633638 -0.842823 8.364342
v 2.633638 -0.842823 8.323526
v 2.674455 -0.842823 8.323526
v 2.715271 -0.842823 8.323526
v 2.756087 -0.842823 8.323526
v 2.796904 -0.842823 8.323526
v 2.837720 -0.842823 8.323526
v 2.878536 -0.842823 8.323526
v 2.919353 -0.842823 8.323526
v 2.960169 -0.842823 8.323526
v 3.000985 -0.842823 8.323526
v 3.041802 -0.842823 8.323526
v 3.082618 -0.842823 8.323526
v 3.123434 -0.842823 8.323526
v 3.164251 -0.842823 8.323526
v 3.205067 -0.842823 8.323526
v 3.245883 -0.842823 8.323526
v 3.286700 -0.842823 8.323526
v 3.327516 -0.842823 8.323526
v 3.368332 -0.842823 8.323526
v 3.409149 -0.842823 8.323526
v 3.449965 -0.842823 8.323526
v 3.490781 -0.842823 8.323526
v 3.531598 -0.842823 8.323526
v 3.572414 -0.842823 8.323526
v 3.613230 -0.842823 8.323526
v 3.654047 -0.842823 8.323526
v 3.694863 -0.842823 8.323526
v 3.735679 -0.842823 8.323526
v 3.776495 -0.842823 8.323526
v 3.817312 -0.842823 8.323526
v 3.858128 -0.842823 8.323526
v 3.898944 -0.842823 8.323526
v 3.939761 -0.842823 8.323526
v 3.980577 -0.842823 8.323526
v 4.021393 -0.842823 8.323526
v 4.062210 -0.842823 8.323526
v 4.103026 -0.842823 8.323526
v 4.143843 -0.842823 8.323526
v 4.184659 -0.842823 8.323526
v 4.225475 -0.842823 8.323526
v 4.266292 -0.842823 8.323526
v 4.307108 -0.842823 8.323526
v 4.347924 -0.842823 8.323526
v 4.388741 -0.842823 8.323526
v 4.429557 -0.842823 8.323526
v 4.470373 -0.842823 8.323526
v 4.511189 -0.842823 8.323526
v 4.552006 -0.842823 8.323526
v 4.592822 -0.842823 8.323526
v 4.633638 -0.842823 8.323526
v 2.633638 -0.842823 8.282709
v 2.674455 -0.842823 8.282709
v 2.715271 -0.842823 8.282709
v 2.756087 -0.842823 8.282709
v 2.796904 -0.842823 8.282709
v 2.837720 -0.842823 8.282709
v 2.878536 -0.842823 8.282709
v 2.919353 -0.842823 8.282709
v 2.960169 -0.842823 8.282709
v 3.000985 -0.842823 8.282709
v 3.041802 -0.842823 8.282709
v 3.082618 -0.842823 8.282709
v 3.123434 -0.842823 8.282709
v 3.164251 -0.842823 8.282709
v 3.205067 -0.842823 8.282709
v 3.245883 -0.842823 8.282709
v 3.286700 -0.842823 8.282709
v 3.327516 -0.842823 8.282709
v 3.368332 -0.842823 8.282709
v 3.409149 -0.842823 8.282709
v 3.449965 -0.842823 8.282709
v 3.490781 -0.842823 8.282709
v 3.531598 -0.842823 8.282709
v 3.572414 -0.842823 8.282709
v 3.613230 -0.842823 8.282709
v 3.654047 -0.842823 8.282709
v 3.694863 -0.842823 8.282709
v 3.735679 -0.842823 8.282709
v 3.776495 -0.842823 8.282709
v 3.817312 -0.842823 8.282709
v 3.858128 -0.842823 8.282709
v 3.898944 -0.842823 8.282709
v 3.939761 -0.842823 8.282709
v 3.980577 -0.842823 8.282709
v 4.021393 -0.842823 8.282709
v 4.062210 -0.842823 8.282709
v 4.103026 -0.842823 8.282709
v 4.143843 -0.842823 8.282709
v 4.184659 -0.842823 8.282709
v 4.225475 -0.842823 8.282709
v 4.266292 -0.842823 8.282709
v 4.307108 -0.842823 8.282709
v 4.347924 -0.842823 8.282709
v 4.388741 -0.842823 8.282709
v 4.429557 -0.842823 8.282709
v 4.470373 -0.842823 8.282709
v 4.511189 -0.842823 8.282709
v 4.552006 -0.842823 8.282709
v 4.592822 -0.842823 8.282709
v 4.633638 -0.842823 8.282709
v 2.633638 -0.842823 8.241894
v 2.674455 -0.842823 8.241894
v 2.715271 -0.842823 8.241894
v 2.756087 -0.842823 8.241894
v 2.796904 -0.842823 8.241894
v 2.837720 -0.842823 8.241894
v 2.878536 -0.842823 8.241894
v 2.919353 -0.842823 8.241894
v 2.960169 -0.842823 8.241894
v 3.000985 -0.842823 8.241894
v 3.041802 -0.842823 8.241894
v 3.082618 -0.842823 8.241894
v 3.123434 -0.842823 8.241894
v 3.164251 -0.842823 8.241894
v 3.205067 -0.842823 8.241894
v 3.245883 -0.842823 8.241894
v 3.286700 -0.842823 8.241894
v 3.327516 -0.842823 8.241894
v 3.368332 -0.842823 8.241894
v 3.409149 -0.842823 8.241894
v 3.449965 -0.842823 8.241894
v 3.490781 -0.842823 8.241894
v 3.531598 -0.842823 8.241894
v 3.572414 -0.842823 8.241894
v 3.613230 -0.842823 8.241894
v 3.654047 -0.842823 8.241894
v 3.694863 -0.842823 8.241894
v 3.735679 -0.842823 8.241894
v 3.776495 -0.842823 8.241894
v 3.817312 -0.842823 8.241894
v 3.858128 -0.842823 8.241894
v 3.898944 -0.842823 8.241894
v 3.939761 -0.842823 8.241894
v 3.980577 -0.842823 8.241894
v 4.021393 -0.842823 8.241894
v 4.062210 -0.842823 8.241894
v 4.103026 -0.842823 8.241894
v 4.143843 -0.842823 8.241894
v 4.184659 -0.842823 8.241894
v 4.225475 -0.842823 8.241894
v 4.266292 -0.842823 8.241894
v 4.307108 -0.842823 8.241894
v 4.347924 -0.842823 8.241894
v 4.388741 -0.842823 8.241894
v 4.429557 -0.842823 8.241894
v 4.470373 -0.842823 8.241894
v 4.511189 -0.842823 8.241894
v 4.552006 -0.842823 8.241894
v 4.592822 -0.842823 8.241894
v 4.633638 -0.842823 8.241894
v 2.633638 -0.842823 8.201077
v 2.674455 -0.842823 8.201077
v 2.715271 -0.842823 8.201077
v 2.756087 -0.842823 8.201077
v 2.796904 -0.842823 8.201077
v 2.837720 -0.842823 8.201077
v 2.878536 -0.842823 8.201077
v 2.919353 -0.842823 8.201077
v 2.960169 -0.842823 8.201077
v 3.000985 -0.842823 8.201077
v 3.041802 -0.842823 8.201077
v 3.082618 -0.842823 8.201077
v 3.123434 -0.842823 8.201077
v 3.164251 -0.842823 8.201077
v 3.205067 -0.842823 8.201077
v 3.245883 -0.842823 8.201077
v 3.286700 -0.842823 8.201077
v 3.327516 -0.842823 8.201077
v 3.368332 -0.842823 8.201077
v 3.409149 -0.842823 8.201077
v 3.449965 -0.842823 8.201077
v 3.490781 -0.842823 8.201077
v 3.531598 -0.842823 8.201077
v 3.572414 -0.842823 8.201077
v 3.613230 -0.842823 8.201077
v 3.654047 -0.842823 8.201077
v 3.694863 -0.842823 8.201077
v 3.735679 -0.842823 8.201077
v 3.776495 -0.842823 8.201077
v 3.817312 -0.842823 8.201077
v 3.858128 -0.842823 8.201077
v 3.898944 -0.842823 8.201077
v 3.939761 -0.842823 8.201077
v 3.980577 -0.842823 8.201077
v 4.021393 -0.842823 8.201077
v 4.062210 -0.842823 8.201077
v 4.103026 -0.842823 8.201077
v 4.143843 -0.842823 8.201077
v 4.184659 -0.842823 8.201077
v 4.225475 -0.842823 8.201077
v 4.266292 -0.842823 8.201077
v 4.307108 -0.842823 8.201077
v 4.347924 -0.842823 8.201077
v 4.388741 -0.842823 8.201077
v 4.429557 -0.842823 8.201077
v 4.470373 -0.842823 8.201077
v 4.511189 -0.842823 8.201077
v 4.552006 -0.842823 8.201077
v 4.592822 -0.842823 8.201077
v 4.633638 -0.842823 8.201077
v 2.633638 -0.842823 8.160261
v 2.674455 -0.842823 8.160261
v 2.715271 -0.842823 8.160261
v 2.756087 -0.842823 8.160261
v 2.796904 -0.842823 8.160261
v 2.837720 -0.842823 8.160261
v 2.878536 -0.842823 8.160261
v 2.919353 -0.842823 8.160261
v 2.960169 -0.842823 8.160261
v 3.000985 -0.842823 8.160261
v 3.041802 -0.842823 8.160261
v 3.082618 -0.842823 8.160261
v 3.123434 -0.842823 8.160261
v 3.164251 -0.842823 8.160261
v 3.205067 -0.842823 8.160261
v 3.245883 -0.842823 8.160261
v 3.286700 -0.842823 8.160261
v 3.327516 -0.842823 8.160261
v 3.368332 -0.842823 8.160261
v 3.409149 -0.842823 8.160261
v 3.449965 -0.842823 8.160261
v 3.490781 -0.842823 8.160261
v 3.531598 -0.842823 8.160261
v 3.572414 -0.842823 8.160261
v 3.613230 -0.842823 8.160261
v 3.654047 -0.842823 8.160261
v 3.694863 -0.842823 8.160261
v 3.735679 -0.842823 8.160261
v 3.776495 -0.842823 8.160261
v 3.817312 -0.842823 8.160261
v 3.858128 -0.842823 8.160261
v 3.898944 -0.842823 8.160261
v 3.939761 -0.842823 8.160261
v 3.980577 -0.842823 8.160261
v 4.021393 -0.842823 8.160261
v 4.062210 -0.842823 8.160261
v 4.103026 -0.842823 8.160261
v 4.143843 -0.842823 8.160261
v 4.184659 -0.842823 8.160261
v 4.225475 -0.842823 8.160261
v 4.266292 -0.842823 8.160261
v 4.307108 -0.842823 8.160261
v 4.347924 -0.842823 8.160261
v 4.388741 -0.842823 8.160261
v 4.429557 -0.842823 8.160261
v 4.470373 -0.842823 8.160261
v 4.511189 -0.842823 8.160261
v 4.552006 -0.842823 8.160261
v 4.592822 -0.842823 8.160261
v 4.633638 -0.842823 8.160261
v 2.633638 -0.842823 8.119444
v 2.674455 -0.842823 8.119444
v 2.715271 -0.842823 8.119444
v 2.756087 -0.842823 8.119444
v 2.796904 -0.842823 8.119444
v 2.837720 -0.842823 8.119444
v 2.878536 -0.842823 8.119444
v 2.919353 -0.842823 8.119444
v 2.960169 -0.842823 8.119444
v 3.000985 -0.842823 8.119444
v 3.041802 -0.842823 8.119444
v 3.082618 -0.842823 8.119444
v 3.123434 -0.842823 8.119444
v 3.164251 -0.842823 8.119444
v 3.205067 -0.842823 8.119444
v 3.245883 -0.842823 8.119444
v 3.286700 -0.842823 8.119444
v 3.327516 -0.842823 8.119444
v 3.368332 -0.842823 8.119444
v 3.409149 -0.842823 8.119444
v 3.449965 -0.842823 8.119444
v 3.490781 -0.842823 8.119444
v 3.531598 -0.842823 8.119444
v 3.572414 -0.842823 8.119444
v 3.613230 -0.842823 8.119444
v 3.654047 -0.842823 8.119444
v 3.694863 -0.842823 8.119444
v 3.735679 -0.842823 8.119444
v 3.776495 -0.842823 8.119444
v 3.817312 -0.842823 8.119444
v 3.858128 -0.842823 8.119444
v 3.898944 -0.842823 8.119444
v 3.939761 -0.842823 8.119444
v 3.980577 -0.842823 8.119444
v 4.021393 -0.842823 8.119444
v 4.062210 -0.842823 8.119444
v 4.103026 -0.842823 8.119444
v 4.143843 -0.842823 8.119444
v 4.184659 -0.842823 8.119444
v 4.225475 -0.842823 8.119444
v 4.266292 -0.842823 8.119444
v 4.307108 -0.842823 8.119444
v 4.347924 -0.842823 8.119444
v 4.388741 -0.842823 8.119444
v 4.429557 -0.842823 8.119444
v 4.470373 -0.842823 8.119444
v 4.511189 -0.842823 8.119444
v 4.552006 -0.842823 8.119444
v 4.592822 -0.842823 8.119444
v 4.633638 -0.842823 8.119444
v 2.633638 -0.842823 8.078629
v 2.674455 -0.842823 8.078629
v 2.715271 -0.842823 8.078629
v 2.756087 -0.842823 8.078629
v 2.796904 -0.842823 8.078629
v 2.837720 -0.842823 8.078629
v 2.878536 -0.842823 8.078629
v 2.919353 -0.842823 8.078629
v 2.960169 -0.842823 8.078629
v 3.000985 -0.842823 8.078629
v 3.041802 -0.842823 8.078629
v 3.082618 -0.842823 8.078629
v 3.123434 -0.842823 8.078629
v 3.164251 -0.842823 8.078629
v 3.205067 -0.842823 8.078629
v 3.245883 -0.842823 8.078629
v 3.286700 -0.842823 8.078629
v 3.327516 -0.842823 8.078629
v 3.368332 -0.842823 8.078629
v 3.409149 -0.842823 8.078629
v 3.449965 -0.842823 8.078629
v 3.490781 -0.842823 8.078629
v 3.531598 -0.842823 8.078629
v 3.572414 -0.842823 8.078629
v 3.613230 -0.842823 8.078629
v 3.654047 -0.842823 8.078629
v 3.694863 -0.842823 8.078629
v 3.735679 -0.842823 8.078629
v 3.776495 -0.842823 8.078629
v 3.817312 -0.842823 8.078629
v 3.858128 -0.842823 8.078629
v 3.898944 -0.842823 8.078629
v 3.939761 -0.842823 8.078629
v 3.980577 -0.842823 8.078629
v 4.021393 -0.842823 8.078629
v 4.062210 -0.842823 8.078629
v 4.103026 -0.842823 8.078629
v 4.143843 -0.842823 8.078629
v 4.184659 -0.842823 8.078629
v 4.225475 -0.842823 8.078629
v 4.266292 -0.842823 8.078629
v 4.307108 -0.842823 8.078629
v 4.347924 -0.842823 8.078629
v 4.388741 -0.842823 8.078629
v 4.429557 -0.842823 8.078629
v 4.470373 -0.842823 8.078629
v 4.511189 -0.842823 8.078629
v 4.552006 -0.842823 8.078629
v 4.592822 -0.842823 8.078629
v 4.633638 -0.842823 8.078629
v 2.633638 -0.842823 8.037811
v 2.674455 -0.842823 8.037811
v 2.715271 -0.842823 8.037811
v 2.756087 -0.842823 8.037811
v 2.796904 -0.842823 8.037811
v 2.837720 -0.842823 8.037811
v 2.878536 -0.842823 8.037811
v 2.919353 -0.842823 8.037811
v 2.960169 -0.842823 8.037811
v 3.000985 -0.842823 8.037811
v 3.041802 -0.842823 8.037811
v 3.082618 -0.842823 8.037811
v 3.123434 -0.842823 8.037811
v 3.164251 -0.842823 8.037811
v 3.205067 -0.842823 8.037811
v 3.245883 -0.842823 8.037811
v 3.286700 -0.842823 8.037811
v 3.327516 -0.842823 8.037811
v 3.368332 -0.842823 8.037811
v 3.409149 -0.842823 8.037811
v 3.449965 -0.842823 8.037811
v 3.490781 -0.842823 8.037811
v 3.531598 -0.842823 8.037811
v 3.572414 -0.842823 8.037811
v 3.613230 -0.842823 8.037811
v 3.654047 -0.842823 8.037811
v 3.694863 -0.842823 8.037811
v 3.735679 -0.842823 8.037811
v 3.776495 -0.842823 8.037811
v 3.817312 -0.842823 8.037811
v 3.858128 -0.842823 8.037811
v 3.898944 -0.842823 8.037811
v 3.939761 -0.842823 8.037811
v 3.980577 -0.842823 8.037811
v 4.021393 -0.842823 8.037811
v 4.062210 -0.842823 8.037811
v 4.103026 -0.842823 8.037811
v 4.143843 -0.842823 8.037811
v 4.184659 -0.842823 8.037811
v 4.225475 -0.842823 8.037811
v 4.266292 -0.842823 8.037811
v 4.307108 -0.842823 8.037811
v 4.347924 -0.842823 8.037811
v 4.388741 -0.842823 8.037811
v 4.429557 -0.842823 8.037811
v 4.470373 -0.842823 8.037811
v 4.511189 -0.842823 8.037811
v 4.552006 -0.842823 8.037811
v 4.592822 -0.842823 8.037811
v 4.633638 -0.842823 8.037811
v 2.633638 -0.842823 7.996995
v 2.674455 -0.842823 7.996995
v 2.715271 -0.842823 7.996995
v 2.756087 -0.842823 7.996995
v 2.796904 -0.842823 7.996995
v 2.837720 -0.842823 7.996995
v 2.878536 -0.842823 7.996995
v 2.919353 -0.842823 7.996995
v 2.960169 -0.842823 7.996995
v 3.000985 -0.842823 7.996995
v 3.041802 -0.842823 7.996995
v 3.082618 -0.842823 7.996995
v 3.123434 -0.842823 7.996995
v 3.164251 -0.842823 7.996995
v 3.205067 -0.842823 7.996995
v 3.245883 -0.842823 7.996995
v 3.286700 -0.842823 7.996995
v 3.327516 -0.842823 7.996995
v 3.368332 -0.842823 7.996995
v 3.409149 -0.842823 7.996995
v 3.449965 -0.842823 7.996995
v 3.490781 -0.842823 7.996995
v 3.531598 -0.842823 7.996995
v 3.572414 -0.842823 7.996995
v 3.613230 -0.842823 7.996995
v 3.654047 -0.842823 7.996995
v 3.694863 -0.842823 7.996995
v 3.735679 -0.842823 7.996995
v 3.776495 -0.842823 7.996995
v 3.817312 -0.842823 7.996995
v 3.858128 -0.842823 7.996995
v 3.898944 -0.842823 7.996995
v 3.939761 -0.842823 7.996995
v 3.980577 -0.842823 7.996995
v 4.021393 -0.842823 7.996995
v 4.062210 -0.842823 7.996995
v 4.103026 -0.842823 7.996995
v 4.143843 -0.842823 7.996995
v 4.184659 -0.842823 7.996995
v 4.225475 -0.842823 7.996995
v 4.266292 -0.842823 7.996995
v 4.307108 -0.842823 7.996995
v 4.347924 -0.842823 7.996995
v 4.388741 -0.842823 7.996995
v 4.429557 -0.842823 7.996995
v 4.470373 -0.842823 7.996995
v 4.511189 -0.842823 7.996995
v 4.552006 -0.842823 7.996995
v 4.592822 -0.842823 7.996995
v 4.633638 -0.842823 7.996995
v 2.633638 -0.842823 7.956179
v 2.674455 -0.842823 7.956179
v 2.715271 -0.842823 7.956179
v 2.756087 -0.842823 7.956179
v 2.796904 -0.842823 7.956179
v 2.837720 -0.842823 7.956179
v 2.878536 -0.842823 7.956179
v 2.919353 -0.842823 7.956179
v 2.960169 -0.842823 7.956179
v 3.000985 -0.842823 7.956179
v 3.041802 -0.842823 7.956179
v 3.082618 -0.842823 7.956179
v 3.123434 -0.842823 7.956179
v 3.164251 -0.842823 7.956179
v 3.205067 -0.842823 7.956179
v 3.245883 -0.842823 7.956179
v 3.286700 -0.842823 7.956179
v 3.327516 -0.842823 7.956179
v 3.368332 -0.842823 7.956179
v 3.409149 -0.842823 7.956179
v 3.449965 -0.842823 7.956179
v 3.490781 -0.842823 7.956179
v 3.531598 -0.842823 7.956179
v 3.572414 -0.842823 7.956179
v 3.613230 -0.842823 7.956179
v 3.654047 -0.842823 7.956179
v 3.694863 -0.842823 7.956179
v 3.735679 -0.842823 7.956179
v 3.776495 -0.842823 7.956179
v 3.817312 -0.842823 7.956179
v 3.858128 -0.842823 7.956179
v 3.898944 -0.842823 7.956179
v 3.939761 -0.842823 7.956179
v 3.980577 -0.842823 7.956179
v 4.021393 -0.842823 7.956179
v 4.062210 -0.842823 7.956179
v 4.103026 -0.842823 7.956179
v 4.143843 -0.842823 7.956179
v 4.184659 -0.842823 7.956179
v 4.225475 -0.842823 7.956179
v 4.266292 -0.842823 7.956179
v 4.307108 -0.842823 7.956179
v 4.347924 -0.842823 7.956179
v 4.388741 -0.842823 7.956179
v 4.429557 -0.842823 7.956179
v 4.470373 -0.842823 7.956179
v 4.511189 -0.842823 7.956179
v 4.552006 -0.842823 7.956179
v 4.592822 -0.842823 7.956179
v 4.633638 -0.842823 7.956179
v 2.633638 -0.842823 7.915362
v 2.674455 -0.842823 7.915362
v 2.715271 -0.842823 7.915362
v 2.756087 -0.842823 7.915362
v 2.796904 -0.842823 7.915362
v 2.837720 -0.842823 7.915362
v 2.878536 -0.842823 7.915362
v 2.919353 -0.842823 7.915362
v 2.960169 -0.842823 7.915362
v 3.000985 -0.842823 7.915362
v 3.041802 -0.842823 7.915362
v 3.082618 -0.842823 7.915362
v 3.123434 -0.842823 7.915362
v 3.164251 -0.842823 7.915362
v 3.205067 -0.842823 7.915362
v 3.245883 -0.842823 7.915362
v 3.286700 -0.842823 7.915362
v 3.327516 -0.842823 7.915362
v 3.368332 -0.842823 7.915362
v 3.409149 -0.842823 7.915362
v 3.449965 -0.842823 7.915362
v 3.490781 -0.842823 7.915362
v 3.531598 -0.842823 7.915362
v 3.572414 -0.842823 7.915362
v 3.613230 -0.842823 7.915362
v 3.654047 -0.842823 7.915362
v 3.694863 -0.842823 7.915362
v 3.735679 -0.842823 7.915362
v 3.776495 -0.842823 7.915362
v 3.817312 -0.842823 7.915362
v 3.858128 -0.842823 7.915362
v 3.898944 -0.842823 7.915362
v 3.939761 -0.842823 7.915362
v 3.980577 -0.842823 7.915362
v 4.021393 -0.842823 7.915362
v 4.062210 -0.842823 7.915362
v 4.103026 -0.842823 7.915362
v 4.143843 -0.842823 7.915362
v 4.184659 -0.842823 7.915362
v 4.225475 -0.842823 7.915362
v 4.266292 -0.842823 7.915362
v 4.307108 -0.842823 7.915362
v 4.347924 -0.842823 7.915362
v 4.388741 -0.842823 7.915362
v 4.429557 -0.842823 7.915362
v 4.470373 -0.842823 7.915362
v 4.511189 -0.842823 7.915362
v 4.552006 -0.842823 7.915362
v 4.592822 -0.842823 7.915362
v 4.633638 -0.842823 7.915362
v 2.633638 -0.842823 7.874546
v 2.674455 -0.842823 7.874546
v 2.715271 -0.842823 7.874546
v 2.756087 -0.842823 7.874546
v 2.796904 -0.842823 7.874546
v 2.837720 -0.842823 7.874546
v 2.878536 -0.842823 7.874546
v 2.919353 -0.842823 7.874546
v 2.960169 -0.842823 7.874546
v 3.000985 -0.842823 7.874546
v 3.041802 -0.842823 7.874546
v 3.082618 -0.842823 7.874546
v 3.123434 -0.842823 7.874546
v 3.164251 -0.842823 7.874546
v 3.205067 -0.842823 7.874546
v 3.245883 -0.842823 7.874546
v 3.286700 -0.842823 7.874546
v 3.327516 -0.842823 7.874546
v 3.368332 -0.842823 7.874546
v 3.409149 -0.842823 7.874546
v 3.449965 -0.842823 7.874546
v 3.490781 -0.842823 7.874546
v 3.531598 -0.842823 7.874546
v 3.572414 -0.842823 7.874546
v 3.613230 -0.842823 7.874546
v 3.654047 -0.842823 7.874546
v 3.694863 -0.842823 7.874546
v 3.735679 -0.842823 7.874546
v 3.776495 -0.842823 7.874546
v 3.817312 -0.842823 7.874546
v 3.858128 -0.842823 7.874546
v 3.898944 -0.842823 7.874546
v 3.939761 -0.842823 7.874546
v 3.980577 -0.842823 7.874546
v 4.021393 -0.842823 7.874546
v 4.062210 -0.842823 7.874546
v 4.103026 -0.842823 7.874546
v 4.143843 -0.842823 7.874546
v 4.184659 -0.842823 7.874546
v 4.225475 -0.842823 7.874546
v 4.266292 -0.842823 7.874546
v 4.307108 -0.842823 7.874546
v 4.347924 -0.842823 7.874546
v 4.388741 -0.842823 7.874546
v 4.429557 -0.842823 7.874546
v 4.470373 -0.842823 7.874546
v 4.511189 -0.842823 7.874546
v 4.552006 -0.842823 7.874546
v 4.592822 -0.842823 7.874546
v 4.633638 -0.842823 7.874546
v 2.633638 -0.842823 7.833730
v 2.674455 -0.842823 7.833730
v 2.715271 -0.842823 7.833730
v 2.756087 -0.842823 7.833730
v 2.796904 -0.842823 7.833730
v 2.837720 -0.842823 7.833730
v 2.878536 -0.842823 7.833730
v 2.919353 -0.842823 7.833730
v 2.960169 -0.842823 7.833730
v 3.000985 -0.842823 7.833730
v 3.041802 -0.842823 7.833730
v 3.082618 -0.842823 7.833730
v 3.123434 -0.842823 7.833730
v 3.164251 -0.842823 7.833730
v 3.205067 -0.842823 7.833730
v 3.245883 -0.842823 7.833730
v 3.286700 -0.842823 7.833730
v 3.327516 -0.842823 7.833730
v 3.368332 -0.842823 7.833730
v 3.409149 -0.842823 7.833730
v 3.449965 -0.842823 7.833730
v 3.490781 -0.842823 7.833730
v 3.531598 -0.842823 7.833730
v 3.572414 -0.842823 7.833730
v 3.613230 -0.842823 7.833730
v 3.654047 -0.842823 7.833730
v 3.694863 -0.842823 7.833730
v 3.735679 -0.842823 7.833730
v 3.776495 -0.842823 7.833730
v 3.817312 -0.842823 7.833730
v 3.858128 -0.842823 7.833730
v 3.898944 -0.842823 7.833730
v 3.939761 -0.842823 7.833730
v 3.980577 -0.842823 7.833730
v 4.021393 -0.842823 7.833730
v 4.062210 -0.842823 7.833730
v 4.103026 -0.842823 7.833730
v 4.143843 -0.842823 7.833730
v 4.184659 -0.842823 7.833730
v 4.225475 -0.842823 7.833730
v 4.266292 -0.842823 7.833730
v 4.307108 -0.842823 7.833730
v 4.347924 -0.842823 7.833730
v 4.388741 -0.842823 7.833730
v 4.429557 -0.842823 7.833730
v 4.470373 -0.842823 7.833730
v 4.511189 -0.842823 7.833730
v 4.552006 -0.842823 7.833730
v 4.592822 -0.842823 7.833730
v 4.633638 -0.842823 7.833730
v 2.633638 -0.842823 7.792913
v 2.674455 -0.842823 7.792913
v 2.715271 -0.842823 7.792913
v 2.756087 -0.842823 7.792913
v 2.796904 -0.842823 7.792913
v 2.837720 -0.842823 7.792913
v 2.878536 -0.842823 7.792913
v 2.919353 -0.842823 7.792913
v 2.960169 -0.842823 7.792913
v 3.000985 -0.842823 7.792913
v 3.041802 -0.842823 7.792913
v 3.082618 -0.842823 7.792913
v 3.123434 -0.842823 7.792913
v 3.164251 -0.842823 7.792913
v 3.205067 -0.842823 7.792913
v 3.245883 -0.842823 7.792913
v 3.286700 -0.842823 7.792913
v 3.327516 -0.842823 7.792913
v 3.368332 -0.842823 7.792913
v 3.409149 -0.842823 7.792913
v 3.449965 -0.842823 7.792913
v 3.490781 -0.842823 7.792913
v 3.531598 -0.842823 7.792913
v 3.572414 -0.842823 7.792913
v 3.613230 -0.842823 7.792913
v 3.654047 -0.842823 7.792913
v 3.694863 -0.842823 7.792913
v 3.735679 -0.842823 7.792913
v 3.776495 -0.842823 7.792913
v 3.817312 -0.842823 7.792913
v 3.858128 -0.842823 7.792913
v 3.898944 -0.842823 7.792913
v 3.939761 -0.842823 7.792913
v 3.980577 -0.842823 7.792913
v 4.021393 -0.842823 7.792913
v 4.062210 -0.842823 7.792913
v 4.103026 -0.842823 7.792913
v 4.143843 -0.842823 7.792913
v 4.184659 -0.842823 7.792913
v 4.225475 -0.842823 7.792913
v 4.266292 -0.842823 7.792913
v 4.307108 -0.842823 7.792913
v 4.347924 -0.842823 7.792913
v 4.388741 -0.842823 7.792913
v 4.429557 -0.842823 7.792913
v 4.470373 -0.842823 7.792913
v 4.511189 -0.842823 7.792913
v 4.552006 -0.842823 7.792913
v 4.592822 -0.842823 7.792913
v 4.633638 -0.842823 7.792913
v 2.633638 -0.842823 7.752097
v 2.674455 -0.842823 7.752097
v 2.715271 -0.842823 7.752097
v 2.756087 -0.842823 7.752097
v 2.796904 -0.842823 7.752097
v 2.837720 -0.842823 7.752097
v 2.878536 -0.842823 7.752097
v 2.919353 -0.842823 7.752097
v 2.960169 -0.842823 7.752097
v 3.000985 -0.842823 7.752097
v 3.041802 -0.842823 7.752097
v 3.082618 -0.842823 7.752097
v 3.123434 -0.842823 7.752097
v 3.164251 -0.842823 7.752097
v 3.205067 -0.842823 7.752097
v 3.245883 -0.842823 7.752097
v 3.286700 -0.842823 7.752097
v 3.327516 -0.842823 7.752097
v 3.368332 -0.842823 7.752097
v 3.409149 -0.842823 7.752097
v 3.449965 -0.842823 7.752097
v 3.490781 -0.842823 7.752097
v 3.531598 -0.842823 7.752097
v 3.572414 -0.842823 7.752097
v 3.613230 -0.842823 7.752097
v 3.654047 -0.842823 7.752097
v 3.694863 -0.842823 7.752097
v 3.735679 -0.842823 7.752097
v 3.776495 -0.842823 7.752097
v 3.817312 -0.842823 7.752097
v 3.858128 -0.842823 7.752097
v 3.898944 -0.842823 7.752097
v 3.939761 -0.842823 7.752097
v 3.980577 -0.842823 7.752097
v 4.021393 -0.842823 7.752097
v 4.062210 -0.842823 7.752097
v 4.103026 -0.842823 7.752097
v 4.143843 -0.842823 7.752097
v 4.184659 -0.842823 7.752097
v 4.225475 -0.842823 7.752097
v 4.266292 -0.842823 7.752097
v 4.307108 -0.842823 7.752097
v 4.347924 -0.842823 7.752097
v 4.388741 -0.842823 7.752097
v 4.429557 -0.842823 7.752097
v 4.470373 -0.842823 7.752097
v 4.511189 -0.842823 7.752097
v 4.552006 -0.842823 7.752097
v 4.592822 -0.842823 7.752097
v 4.633638 -0.842823 7.752097
v 2.633638 -0.842823 7.711281
v 2.674455 -0.842823 7.711281
v 2.715271 -0.842823 7.711281
v 2.756087 -0.842823 7.711281
v 2.796904 -0.842823 7.711281
v 2.837720 -0.842823 7.711281
v 2.878536 -0.842823 7.711281
v 2.919353 -0.842823 7.711281
v 2.960169 -0.842823 7.711281
v 3.000985 -0.842823 7.711281
v 3.041802 -0.842823 7.711281
v 3.082618 -0.842823 7.711281
v 3.123434 -0.842823 7.711281
v 3.164251 -0.842823 7.711281
v 3.205067 -0.842823 7.711281
v 3.245883 -0.842823 7.711281
v 3.286700 -0.842823 7.711281
v 3.327516 -0.842823 7.711281
v 3.368332 -0.842823 7.711281
v 3.409149 -0.842823 7.711281
v 3.449965 -0.842823 7.711281
v 3.490781 -0.842823 7.711281
v 3.531598 -0.842823 7.711281
v 3.572414 -0.842823 7.711281
v 3.613230 -0.842823 7.711281
v 3.654047 -0.842823 7.711281
v 3.694863 -0.842823 7.711281
v 3.735679 -0.842823 7.711281
v 3.776495 -0.842823 7.711281
v 3.817312 -0.842823 7.711281
v 3.858128 -0.842823 7.711281
v 3.898944 -0.842823 7.711281
v 3.939761 -0.842823 7.711281
v 3.980577 -0.842823 7.711281
v 4.021393 -0.842823 7.711281
v 4.062210 -0.842823 7.711281
v 4.103026 -0.842823 7.711281
v 4.143843 -0.842823 7.711281
v 4.184659 -0.842823 7.711281
v 4.225475 -0.842823 7.711281
v 4.266292 -0.842823 7.711281
v 4.307108 -0.842823 7.711281
v 4.347924 -0.842823 7.711281
v 4.388741 -0.842823 7.711281
v 4.429557 -0.842823 7.711281
v 4.470373 -0.842823 7.711281
v 4.511189 -0.842823 7.711281
v 4.552006 -0.842823 7.711281
v 4.592822 -0.842823 7.711281
v 4.633638 -0.842823 7.711281
v 2.633638 -0.842823 7.670465
v 2.674455 -0.842823 7.670465
v 2.715271 -0.842823 7.670465
v 2.756087 -0.842823 7.670465
v 2.796904 -0.842823 7.670465
v 2.837720 -0.842823 7.670465
v 2.878536 -0.842823 7.670465
v 2.919353 -0.842823 7.670465
v 2.960169 -0.842823 7.670465
v 3.000985 -0.842823 7.670465
v 3.041802 -0.842823 7.670465
v 3.082618 -0.842823 7.670465
v 3.123434 -0.842823 7.670465
v 3.164251 -0.842823 7.670465
v 3.205067 -0.842823 7.670465
v 3.245883 -0.842823 7.670465
v 3.286700 -0.842823 7.670465
v 3.327516 -0.842823 7.670465
v 3.368332 -0.842823 7.670465
v 3.409149 -0.842823 7.670465
v 3.449965 -0.842823 7.670465
v 3.490781 -0.842823 7.670465
v 3.531598 -0.842823 7.670465
v 3.572414 -0.842823 7.670465
v 3.613230 -0.842823 7.670465
v 3.654047 -0.842823 7.670465
v 3.694863 -0.842823 7.670465
v 3.735679 -0.842823 7.670465
v 3.776495 -0.842823 7.670465
v 3.817312 -0.842823 7.670465
v 3.858128 -0.842823 7.670465
v 3.898944 -0.842823 7.670465
v 3.939761 -0.842823 7.670465
v 3.980577 -0.842823 7.670465
v 4.021393 -0.842823 7.670465
v 4.062210 -0.842823 7.670465
v 4.103026 -0.842823 7.670465
v 4.143843 -0.842823 7.670465
v 4.184659 -0.842823 7.670465
v 4.225475 -0.842823 7.670465
v 4.266292 -0.842823 7.670465
v 4.307108 -0.842823 7.670465
v 4.347924 -0.842823 7.670465
v 4.388741 -0.842823 7.670465
v 4.429557 -0.842823 7.670465
v 4.470373 -0.842823 7.670465
v 4.511189 -0.842823 7.670465
v 4.552006 -0.842823 7.670465
v 4.592822 -0.842823 7.670465
v 4.633638 -0.842823 7.670465
v 2.633638 -0.842823 7.629648
v 2.674455 -0.842823 7.629648
v 2.715271 -0.842823 7.629648
v 2.756087 -0.842823 7.629648
v 2.796904 -0.842823 7.629648
v 2.837720 -0.842823 7.629648
v 2.878536 -0.842823 7.629648
v 2.919353 -0.842823 7.629648
v 2.960169 -0.842823 7.629648
v 3.000985 -0.842823 7.629648
v 3.041802 -0.842823 7.629648
v 3.082618 -0.842823 7.629648
v 3.123434 -0.842823 7.629648
v 3.164251 -0.842823 7.629648
v 3.205067 -0.842823 7.629648
v 3.245883 -0.842823 7.629648
v 3.286700 -0.842823 7.629648
v 3.327516 -0.842823 7.629648
v 3.368332 -0.842823 7.629648
v 3.409149 -0.842823 7.629648
v 3.449965 -0.842823 7.629648
v 3.490781 -0.842823 7.629648
v 3.531598 -0.842823 7.629648
v 3.572414 -0.842823 7.629648
v 3.613230 -0.842823 7.629648
v 3.654047 -0.842823 7.629648
v 3.694863 -0.842823 7.629648
v 3.735679 -0.842823 7.629648
v 3.776495 -0.842823 7.629648
v 3.817312 -0.842823 7.629648
v 3.858128 -0.842823 7.629648
v 3.898944 -0.842823 7.629648
v 3.939761 -0.842823 7.629648
v 3.980577 -0.842823 7.629648
v 4.021393 -0.842823 7.629648
v 4.062210 -0.842823 7.629648
v 4.103026 -0.842823 7.629648
v 4.143843 -0.842823 7.629648
v 4.184659 -0.842823 7.629648
v 4.225475 -0.842823 7.629648
v 4.266292 -0.842823 7.629648
v 4.307108 -0.842823 7.629648
v 4.347924 -0.842823 7.629648
v 4.388741 -0.842823 7.629648
v 4.429557 -0.842823 7.629648
v 4.470373 -0.842823 7.629648
v 4.511189 -0.842823 7.629648
v 4.552006 -0.842823 7.629648
v 4.592822 -0.842823 7.629648
v 4.633638 -0.842823 7.629648
v 2.633638 -0.842823 7.588832
v 2.674455 -0.842823 7.588832
v 2.715271 -0.842823 7.588832
v 2.756087 -0.842823 7.588832
v 2.796904 -0.842823 7.588832
v 2.837720 -0.842823 7.588832
v 2.878536 -0.842823 7.588832
v 2.919353 -0.842823 7.588832
v 2.960169 -0.842823 7.588832
v 3.000985 -0.842823 7.588832
v 3.041802 -0.842823 7.588832
v 3.082618 -0.842823 7.588832
v 3.123434 -0.842823 7.588832
v 3.164251 -0.842823 7.588832
v 3.205067 -0.842823 7.588832
v 3.245883 -0.842823 7.588832
v 3.286700 -0.842823 7.588832
v 3.327516 -0.842823 7.588832
v 3.368332 -0.842823 7.588832
v 3.409149 -0.842823 7.588832
v 3.449965 -0.842823 7.588832
v 3.490781 -0.842823 7.588832
v 3.531598 -0.842823 7.588832
v 3.572414 -0.842823 7.588832
v 3.613230 -0.842823 7.588832
v 3.654047 -0.842823 7.588832
v 3.694863 -0.842823 7.588832
v 3.735679 -0.842823 7.588832
v 3.776495 -0.842823 7.588832
v 3.817312 -0.842823 7.588832
v 3.858128 -0.842823 7.588832
v 3.898944 -0.842823 7.588832
v 3.939761 -0.842823 7.588832
v 3.980577 -0.842823 7.588832
v 4.021393 -0.842823 7.588832
v 4.062210 -0.842823 7.588832
v 4.103026 -0.842823 7.588832
v 4.143843 -0.842823 7.588832
v 4.184659 -0.842823 7.588832
v 4.225475 -0.842823 7.588832
v 4.266292 -0.842823 7.588832
v 4.307108 -0.842823 7.588832
v 4.347924 -0.842823 7.588832
v 4.388741 -0.842823 7.588832
v 4.429557 -0.842823 7.588832
v 4.470373 -0.842823 7.588832
v 4.511189 -0.842823 7.588832
v 4.552006 -0.842823 7.588832
v 4.592822 -0.842823 7.588832
v 4.633638 -0.842823 7.588832
v 2.633638 -0.842823 7.548016
v 2.674455 -0.842823 7.548016
v 2.715271 -0.842823 7.548016
v 2.756087 -0.842823 7.548016
v 2.796904 -0.842823 7.548016
v 2.837720 -0.842823 7.548016
v 2.878536 -0.842823 7.548016
v 2.919353 -0.842823 7.548016
v 2.960169 -0.842823 7.548016
v 3.000985 -0.842823 7.548016
v 3.041802 -0.842823 7.548016
v 3.082618 -0.842823 7.548016
v 3.123434 -0.842823 7.548016
v 3.164251 -0.842823 7.548016
v 3.205067 -0.842823 7.548016
v 3.245883 -0.842823 7.548016
v 3.286700 -0.842823 7.548016
v 3.327516 -0.842823 7.548016
v 3.368332 -0.842823 7.548016
v 3.409149 -0.842823 7.548016
v 3.449965 -0.842823 7.548016
v 3.490781 -0.842823 7.548016
v 3.531598 -0.842823 7.548016
v 3.572414 -0.842823 7.548016
v 3.613230 -0.842823 7.548016
v 3.654047 -0.842823 7.548016
v 3.694863 -0.842823 7.548016
v 3.735679 -0.842823 7.548016
v 3.776495 -0.842823 7.548016
v 3.817312 -0.842823 7.548016
v 3.858128 -0.842823 7.548016
v 3.898944 -0.842823 7.548016
v 3.939761 -0.842823 7.548016
v 3.980577 -0.842823 7.548016
v 4.021393 -0.842823 7.548016
v 4.062210 -0.842823 7.548016
v 4.103026 -0.842823 7.548016
v 4.143843 -0.842823 7.548016
v 4.184659 -0.842823 7.548016
v 4.225475 -0.842823 7.548016
v 4.266292 -0.842823 7.548016
v 4.307108 -0.842823 7.548016
v 4.347924 -0.842823 7.548016
v 4.388741 -0.842823 7.548016
v 4.429557 -0.842823 7.548016
v 4.470373 -0.842823 7.548016
v 4.511189 -0.842823 7.548016
v 4.552006 -0.842823 7.548016
v 4.592822 -0.842823 7.548016
v 4.633638 -0.842823 7.548016
v 2.633638 -0.842823 7.507199
v 2.674455 -0.842823 7.507199
v 2.715271 -0.842823 7.507199
v 2.756087 -0.842823 7.507199
v 2.796904 -0.842823 7.507199
v 2.837720 -0.842823 7.507199
v 2.878536 -0.842823 7.507199
v 2.919353 -0.842823 7.507199
v 2.960169 -0.842823 7.507199
v 3.000985 -0.842823 7.507199
v 3.041802 -0.842823 7.507199
v 3.082618 -0.842823 7.507199
v 3.123434 -0.842823 7.507199
v 3.164251 -0.842823 7.507199
v 3.205067 -0.842823 7.507199
v 3.245883 -0.842823 7.507199
v 3.286700 -0.842823 7.507199
v 3.327516 -0.842823 7.507199
v 3.368332 -0.842823 7.507199
v 3.409149 -0.842823 7.507199
v 3.449965 -0.842823 7.507199
v 3.490781 -0.842823 7.507199
v 3.531598 -0.842823 7.507199
v 3.572414 -0.842823 7.507199
v 3.613230 -0.842823 7.507199
v 3.654047 -0.842823 7.507199
v 3.694863 -0.842823 7.507199
v 3.735679 -0.842823 7.507199
v 3.776495 -0.842823 7.507199
v 3.817312 -0.842823 7.507199
v 3.858128 -0.842823 7.507199
v 3.898944 -0.842823 7.507199
v 3.939761 -0.842823 7.507199
v 3.980577 -0.842823 7.507199
v 4.021393 -0.842823 7.507199
v 4.062210 -0.842823 7.507199
v 4.103026 -0.842823 7.507199
v 4.143843 -0.842823 7.507199
v 4.184659 -0.842823 7.507199
v 4.225475 -0.842823 7.507199
v 4.266292 -0.842823 7.507199
v 4.307108 -0.842823 7.507199
v 4.347924 -0.842823 7.507199
v 4.388741 -0.842823 7.507199
v 4.429557 -0.842823 7.507199
v 4.470373 -0.842823 7.507199
v 4.511189 -0.842823 7.507199
v 4.552006 -0.842823 7.507199
v 4.592822 -0.842823 7.507199
v 4.633638 -0.842823 7.507199
v 2.633638 -0.842823 7.466383
v 2.674455 -0.842823 7.466383
v 2.715271 -0.842823 7.466383
v 2.756087 -0.842823 7.466383
v 2.796904 -0.842823 7.466383
v 2.837720 -0.842823 7.466383
v 2.878536 -0.842823 7.466383
v 2.919353 -0.842823 7.466383
v 2.960169 -0.842823 7.466383
v 3.000985 -0.842823 7.466383
v 3.041802 -0.842823 7.466383
v 3.082618 -0.842823 7.466383
v 3.123434 -0.842823 7.466383
v 3.164251 -0.842823 7.466383
v 3.205067 -0.842823 7.466383
v 3.245883 -0.842823 7.466383
v 3.286700 -0.842823 7.466383
v 3.327516 -0.842823 7.466383
v 3.368332 -0.842823 7.466383
v 3.409149 -0.842823 7.466383
v 3.449965 -0.842823 7.466383
v 3.490781 -0.842823 7.466383
v 3.531598 -0.842823 7.466383
v 3.572414 -0.842823 7.466383
v 3.613230 -0.842823 7.466383
v 3.654047 -0.842823 7.466383
v 3.694863 -0.842823 7.466383
v 3.735679 -0.842823 7.466383
v 3.776495 -0.842823 7.466383
v 3.817312 -0.842823 7.466383
v 3.858128 -0.842823 7.466383
v 3.898944 -0.842823 7.466383
v 3.939761 -0.842823 7.466383
v 3.980577 -0.842823 7.466383
v 4.021393 -0.842823 7.466383
v 4.062210 -0.842823 7.466383
v 4.103026 -0.842823 7.466383
v 4.143843 -0.842823 7.466383
v 4.184659 -0.842823 7.466383
v 4.225475 -0.842823 7.466383
v 4.266292 -0.842823 7.466383
v 4.307108 -0.842823 7.466383
v 4.347924 -0.842823 7.466383
v 4.388741 -0.842823 7.466383
v 4.429557 -0.842823 7.466383
v 4.470373 -0.842823 7.466383
v 4.511189 -0.842823 7.466383
v 4.552006 -0.842823 7.466383
v 4.592822 -0.842823 7.466383
v 4.633638 -0.842823 7.466383
v 2.919353 -0.806249 9.466383
v 2.878536 -0.806249 9.466383
v 2.837720 -0.806249 9.466383
v 2.796904 -0.806249 9.466383
v 2.756087 -0.806249 9.466383
v 2.715271 -0.806249 9.466383
v 2.674455 -0.806249 9.466383
v 2.633638 -0.806249 9.466383
v 2.960169 -0.806249 9.466383
v 3.000985 -0.806249 9.466383
v 3.041802 -0.806249 9.466383
v 3.082618 -0.806249 9.466383
v 3.123434 -0.806249 9.466383
v 3.164251 -0.806249 9.466383
v 3.205067 -0.806249 9.466383
v 3.245883 -0.806249 9.466383
v 3.286700 -0.806249 9.466383
v 3.327516 -0.806249 9.466383
v 3.368332 -0.806249 9.466383
v 3.409149 -0.806249 9.466383
v 3.449965 -0.806249 9.466383
v 3.490781 -0.806249 9.466383
v 3.531598 -0.806249 9.466383
v 3.572414 -0.806249 9.466383
v 3.613230 -0.806249 9.466383
v 3.654047 -0.806249 9.466383
v 3.694863 -0.806249 9.466383
v 3.735679 -0.806249 9.466383
v 3.776495 -0.806249 9.466383
v 3.817312 -0.806249 9.466383
v 3.858128 -0.806249 9.466383
v 3.898944 -0.806249 9.466383
v 3.939761 -0.806249 9.466383
v 3.980577 -0.806249 9.466383
v 4.021393 -0.806249 9.466383
v 4.062210 -0.806249 9.466383
v 4.103026 -0.806249 9.466383
v 4.143843 -0.806249 9.466383
v 4.184659 -0.806249 9.466383
v 4.225475 -0.806249 9.466383
v 4.266292 -0.806249 9.466383
v 4.307108 -0.806249 9.466383
v 4.347924 -0.806249 9.466383
v 4.388741 -0.806249 9.466383
v 4.429557 -0.806249 9.466383
v 4.470373 -0.806249 9.466383
v 4.511189 -0.806249 9.466383
v 4.552006 -0.806249 9.466383
v 4.592822 -0.806249 9.466383
v 4.633638 -0.806249 9.466383
v 2.633638 -0.806249 9.425567
v 2.674455 -0.806249 9.425567
v 2.715271 -0.806249 9.425567
v 2.756087 -0.806249 9.425567
v 2.796904 -0.806249 9.425567
v 2.837720 -0.806249 9.425567
v 2.878536 -0.806249 9.425567
v 2.919353 -0.806249 9.425567
v 2.960169 -0.806249 9.425567
v 3.000985 -0.806249 9.425567
v 3.041802 -0.806249 9.425567
v 3.082618 -0.806249 9.425567
v 3.123434 -0.806249 9.425567
v 3.164251 -0.806249 9.425567
v 3.205067 -0.806249 9.425567
v 3.245883 -0.806249 9.425567
v 3.286700 -0.806249 9.425567
v 3.327516 -0.806249 9.425567
v 3.368332 -0.806249 9.425567
v 3.409149 -0.806249 9.425567
v 3.449965 -0.806249 9.425567
v 3.490781 -0.806249 9.425567
v 3.531598 -0.806249 9.425567
v 3.572414 -0.806249 9.425567
v 3.613230 -0.806249 9.425567
v 3.654047 -0.806249 9.425567
v 3.694863 -0.806249 9.425567
v 3.735679 -0.806249 9.425567
v 3.776495 -0.806249 9.425567
v 3.817312 -0.806249 9.425567
v 3.858128 -0.806249 9.425567
v 3.898944 -0.806249 9.425567
v 3.939761 -0.806249 9.425567
v 3.980577 -0.806249 9.425567
v 4.021393 -0.806249 9.425567
v 4.062210 -0.806249 9.425567
v 4.103026 -0.806249 9.425567
v 4.143843 -0.806249 9.425567
v 4.184659 -0.806249 9.425567
v 4.225475 -0.806249 9.425567
v 4.266292 -0.806249 9.425567
v 4.307108 -0.806249 9.425567
v 4.347924 -0.806249 9.425567
v 4.388741 -0.806249 9.425567
v 4.429557 -0.806249 9.425567
v 4.470373 -0.806249 9.425567
v 4.511189 -0.806249 9.425567
v 4.552006 -0.806249 9.425567
v 4.592822 -0.806249 9.425567
v 4.633638 -0.806249 9.425567
v 2.633638 -0.806249 9.384750
v 2.674455 -0.806249 9.384750
v 2.715271 -0.806249 9.384750
v 2.756087 -0.806249 9.384750
v 2.796904 -0.806249 9.384750
v 2.837720 -0.806249 9.384750
v 2.878536 -0.806249 9.384750
v 2.919353 -0.806249 9.384750
v 2.960169 -0.806249 9.384750
v 3.000985 -0.806249 9.384750
v 3.041802 -0.806249 9.384750
v 3.082618 -0.806249 9.384750
v 3.123434 -0.806249 9.384750
v 3.164251 -0.806249 9.384750
v 3.205067 -0.806249 9.384750
v 3.245883 -0.806249 9.384750
v 3.286700 -0.806249 9.384750
v 3.327516 -0.806249 9.384750
v 3.368332 -0.806249 9.384750
v 3.409149 -0.806249 9.384750
v 3.449965 -0.806249 9.384750
v 3.490781 -0.806249 9.384750
v 3.531598 -0.806249 9.384750
v 3.572414 -0.806249 9.384750
v 3.613230 -0.806249 9.384750
v 3.654047 -0.806249 9.384750
v 3.694863 -0.806249 9.384750
v 3.735679 -0.806249 9.384750
v 3.776495 -0.806249 9.384750
v 3.817312 -0.806249 9.384750
v 3.858128 -0.806249 9.384750
v 3.898944 -0.806249 9.384750
v 3.939761 -0.806249 9.384750
v 3.980577 -0.806249 9.384750
v 4.021393 -0.806249 9.384750
v 4.062210 -0.806249 9.384750
v 4.103026 -0.806249 9.384750
v 4.143843 -0.806249 9.384750
v 4.184659 -0.806249 9.384750
v 4.225475 -0.806249 9.384750
v 4.266292 -0.806249 9.384750
v 4.307108 -0.806249 9.384750
v 4.347924 -0.806249 9.384750
v 4.388741 -0.806249 9.384750
v 4.429557 -0.806249 9.384750
v 4.470373 -0.806249 9.384750
v 4.511189 -0.806249 9.384750
v 4.552006 -0.806249 9.384750
v 4.592822 -0.806249 9.384750
v 4.633638 -0.806249 9.384750
v 2.633638 -0.806249 9.343934
v 2.674455 -0.806249 9.343934
v 2.715271 -0.806249 9.343934
v 2.756087 -0.806249 9.343934
v 2.796904 -0.806249 9.343934
v 2.837720 -0.806249 9.343934
v 2.878536 -0.806249 9.343934
v 2.919353 -0.806249 9.343934
v 2.960169 -0.806249 9.343934
v 3.000985 -0.806249 9.343934
v 3.041802 -0.806249 9.343934
v 3.082618 -0.806249 9.343934
v 3.123434 -0.806249 9.343934
v 3.164251 -0.806249 9.343934
v 3.205067 -0.806249 9.343934
v 3.245883 -0.806249 9.343934
v 3.286700 -0.806249 9.343934
v 3.327516 -0.806249 9.343934
v 3.368332 -0.806249 9.343934
v 3.409149 -0.806249 9.343934
v 3.449965 -0.806249 9.343934
v 3.490781 -0.806249 9.343934
v 3.531598 -0.806249 9.343934
v 3.572414 -0.806249 9.343934
v 3.613230 -0.806249 9.343934
v 3.654047 -0.806249 9.343934
v 3.694863 -0.806249 9.343934
v 3.735679 -0.806249 9.343934
v 3.776495 -0.806249 9.343934
v 3.817312 -0.806249 9.343934
v 3.858128 -0.806249 9.343934
v 3.898944 -0.806249 9.343934
v 3.939761 -0.806249 9.343934
v 3.980577 -0.806249 9.343934
v 4.021393 -0.806249 9.343934
v 4.062210 -0.806249 9.343934
v 4.103026 -0.806249 9.343934
v 4.143843 -0.806249 9.343934
v 4.184659 -0.806249 9.343934
v 4.225475 -0.806249 9.343934
v 4.266292 -0.806249 9.343934
v 4.307108 -0.806249 9.343934
v 4.347924 -0.806249 9.343934
v 4.388741 -0.806249 9.343934
v 4.429557 -0.806249 9.343934
v 4.470373 -0.806249 9.343934
v 4.511189 -0.806249 9.343934
v 4.552006 -0.806249 9.343934
v 4.592822 -0.806249 9.343934
v 4.633638 -0.806249 9.343934
v 2.633638 -0.806249 9.303118
v 2.674455 -0.806249 9.303118
v 2.715271 -0.806249 9.303118
v 2.756087 -0.806249 9.303118
v 2.796904 -0.806249 9.303118
v 2.837720 -0.806249 9.303118
v 2.878536 -0.806249 9.303118
v 2.919353 -0.806249 9.303118
v 2.960169 -0.806249 9.303118
v 3.000985 -0.806249 9.303118
v 3.041802 -0.806249 9.303118
v 3.082618 -0.806249 9.303118
v 3.123434 -0.806249 9.303118
v 3.164251 -0.806249 9.303118
v 3.205067 -0.806249 9.303118
v 3.245883 -0.806249 9.303118
v 3.286700 -0.806249 9.303118
v 3.327516 -0.806249 9.303118
v 3.368332 -0.806249 9.303118
v 3.409149 -0.806249 9.303118
v 3.449965 -0.806249 9.303118
v 3.490781 -0.806249 9.303118
v 3.531598 -0.806249 9.303118
v 3.572414 -0.806249 9.303118
v 3.613230 -0.806249 9.303118
v 3.654047 -0.806249 9.303118
v 3.694863 -0.806249 9.303118
v 3.735679 -0.806249 9.303118
v 3.776495 -0.806249 9.303118
v 3.817312 -0.806249 9.303118
v 3.858128 -0.806249 9.303118
v 3.898944 -0.806249 9.303118
v 3.939761 -0.806249 9.303118
v 3.980577 -0.806249 9.303118
v 4.021393 -0.806249 9.303118
v 4.062210 -0.806249 9.303118
v 4.103026 -0.806249 9.303118
v 4.143843 -0.806249 9.303118
v 4.184659 -0.806249 9.303118
v 4.225475 -0.806249 9.303118
v 4.266292 -0.806249 9.303118
v 4.307108 -0.806249 9.303118
v 4.347924 -0.806249 9.303118
v 4.388741 -0.806249 9.303118
v 4.429557 -0.806249 9.303118
v 4.470373 -0.806249 9.303118
v 4.511189 -0.806249 9.303118
v 4.552006 -0.806249 9.303118
v 4.592822 -0.806249 9.303118
v 4.633638 -0.806249 9.303118
v 2.633638 -0.806249 9.262301
v 2.674455 -0.806249 9.262301
v 2.715271 -0.806249 9.262301
v 2.756087 -0.806249 9.262301
v 2.796904 -0.806249 9.262301
v 2.837720 -0.806249 9.262301
v 2.878536 -0.806249 9.262301
v 2.919353 -0.806249 9.262301
v 2.960169 -0.806249 9.262301
v 3.000985 -0.806249 9.262301
v 3.041802 -0.806249 9.262301
v 3.082618 -0.806249 9.262301
v 3.123434 -0.806249 9.262301
v 3.164251 -0.806249 9.262301
v 3.205067 -0.806249 9.262301
v 3.245883 -0.806249 9.262301
v 3.286700 -0.806249 9.262301
v 3.327516 -0.806249 9.262301
v 3.368332 -0.806249 9.262301
v 3.409149 -0.806249 9.262301
v 3.449965 -0.806249 9.262301
v 3.490781 -0.806249 9.262301
v 3.531598 -0.806249 9.262301
v 3.572414 -0.806249 9.262301
v 3.613230 -0.806249 9.262301
v 3.654047 -0.806249 9.262301
v 3.694863 -0.806249 9.262301
v 3.735679 -0.806249 9.262301
v 3.776495 -0.806249 9.262301
v 3.817312 -0.806249 9.262301
v 3.858128 -0.806249 9.262301
v 3.898944 -0.806249 9.262301
v 3.939761 -0.806249 9.262301
v 3.980577 -0.806249 9.262301
v 4.021393 -0.806249 9.262301
v 4.062210 -0.806249 9.262301
v 4.103026 -0.806249 9.262301
v 4.143843 -0.806249 9.262301
v 4.184659 -0.806249 9.262301
v 4.225475 -0.806249 9.262301
v 4.266292 -0.806249 9.262301
v 4.307108 -0.806249 9.262301
v 4.347924 -0.806249 9.262301
v 4.388741 -0.806249 9.262301
v 4.429557 -0.806249 9.262301
v 4.470373 -0.806249 9.262301
v 4.511189 -0.806249 9.262301
v 4.552006 -0.806249 9.262301
v 4.592822 -0.806249 9.262301
v 4.633638 -0.806249 9.262301
v 2.633638 -0.806249 9.221485
v 2.674455 -0.806249 9.221485
v 2.715271 -0.806249 9.221485
v 2.756087 -0.806249 9.221485
v 2.796904 -0.806249 9.221485
v 2.837720 -0.806249 9.221485
v 2.878536 -0.806249 9.221485
v 2.919353 -0.806249 9.221485
v 2.960169 -0.806249 9.221485
v 3.000985 -0.806249 9.221485
v 3.041802 -0.806249 9.221485
v 3.082618 -0.806249 9.221485
v 3.123434 -0.806249 9.221485
v 3.164251 -0.806249 9.221485
v 3.205067 -0.806249 9.221485
v 3.245883 -0.806249 9.221485
v 3.286700 -0.806249 9.221485
v 3.327516 -0.806249 9.221485
v 3.368332 -0.806249 9.221485
v 3.409149 -0.806249 9.221485
v 3.449965 -0.806249 9.221485
v 3.490781 -0.806249 9.221485
v 3.531598 -0.806249 9.221485
v 3.572414 -0.806249 9.221485
v 3.613230 -0.806249 9.221485
v 3.654047 -0.806249 9.221485
v 3.694863 -0.806249 9.221485
v 3.735679 -0.806249 9.221485
v 3.776495 -0.806249 9.221485
v 3.817312 -0.806249 9.221485
v 3.858128 -0.806249 9.221485
v 3.898944 -0.806249 9.221485
v 3.939761 -0.806249 9.221485
v 3.980577 -0.806249 9.221485
v 4.021393 -0.806249 9.221485
v 4.062210 -0.806249 9.221485
v 4.103026 -0.806249 9.221485
v 4.143843 -0.806249 9.221485
v 4.184659 -0.806249 9.221485
v 4.225475 -0.806249 9.221485
v 4.266292 -0.806249 9.221485
v 4.307108 -0.806249 9.221485
v 4.347924 -0.806249 9.221485
v 4.388741 -0.806249 9.221485
v 4.429557 -0.806249 9.221485
v 4.470373 -0.806249 9.221485
v 4.511189 -0.806249 9.221485
v 4.552006 -0.806249 9.221485
v 4.592822 -0.806249 9.221485
v 4.633638 -0.806249 9.221485
v 2.633638 -0.806249 9.180669
v 2.674455 -0.806249 9.180669
v 2.715271 -0.806249 9.180669
v 2.756087 -0.806249 9.180669
v 2.796904 -0.806249 9.180669
v 2.837720 -0.806249 9.180669
v 2.878536 -0.806249 9.180669
v 2.919353 -0.806249 9.180669
v 2.960169 -0.806249 9.180669
v 3.000985 -0.806249 9.180669
v 3.041802 -0.806249 9.180669
v 3.082618 -0.806249 9.180669
v 3.123434 -0.806249 9.180669
v 3.164251 -0.806249 9.180669
v 3.205067 -0.806249 9.180669
v 3.245883 -0.806249 9.180669
v 3.286700 -0.806249 9.180669
v 3.327516 -0.806249 9.180669
v 3.368332 -0.806249 9.180669
v 3.409149 -0.806249 9.180669
v 3.449965 -0.806249 9.180669
v 3.490781 -0.806249 9.180669
v 3.531598 -0.806249 9.180669
v 3.572414 -0.806249 9.180669
v 3.613230 -0.806249 9.180669
v 3.654047 -0.806249 9.180669
v 3.694863 -0.806249 9.180669
v 3.735679 -0.806249 9.180669
v 3.776495 -0.806249 9.180669
v 3.817312 -0.806249 9.180669
v 3.858128 -0.806249 9.180669
v 3.898944 -0.806249 9.180669
v 3.939761 -0.806249 9.180669
v 3.980577 -0.806249 9.180669
v 4.021393 -0.806249 9.180669
v 4.062210 -0.806249 9.180669
v 4.103026 -0.806249 9.180669
v 4.143843 -0.806249 9.180669
v 4.184659 -0.806249 9.180669
v 4.225475 -0.806249 9.180669
v 4.266292 -0.806249 9.180669
v 4.307108 -0.806249 9.180669
v 4.347924 -0.806249 9.180669
v 4.388741 -0.806249 9.180669
v 4.429557 -0.806249 9.180669
v 4.470373 -0.806249 9.180669
v 4.511189 -0.806249 9.180669
v 4.552006 -0.806249 9.180669
v 4.592822 -0.806249 9.180669
v 4.633638 -0.806249 9.180669
v 2.633638 -0.806249 9.139853
v 2.674455 -0.806249 9.139853
v 2.715271 -0.806249 9.139853
v 2.756087 -0.806249 9.139853
v 2.796904 -0.806249 9.139853
v 2.837720 -0.806249 9.139853
v 2.878536 -0.806249 9.139853
v 2.919353 -0.806249 9.139853
v 2.960169 -0.806249 9.139853
v 3.000985 -0.806249 9.139853
v 3.041802 -0.806249 9.139853
v 3.082618 -0.806249 9.139853
v 3.123434 -0.806249 9.139853
v 3.164251 -0.806249 9.139853
v 3.205067 -0.806249 9.139853
v 3.245883 -0.806249 9.139853
v 3.286700 -0.806249 9.139853
v 3.327516 -0.806249 9.139853
v 3.368332 -0.806249 9.139853
v 3.409149 -0.806249 9.139853
v 3.449965 -0.806249 9.139853
v 3.490781 -0.806249 9.139853
v 3.531598 -0.806249 9.139853
v 3.572414 -0.806249 9.139853
v 3.613230 -0.806249 9.139853
v 3.654047 -0.806249 9.139853
v 3.694863 -0.806249 9.139853
v 3.735679 -0.806249 9.139853
v 3.776495 -0.806249 9.139853
v 3.817312 -0.806249 9.139853
v 3.858128 -0.806249 9.139853
v 3.898944 -0.806249 9.139853
v 3.939761 -0.806249 9.139853
v 3.980577 -0.806249 9.139853
v 4.021393 -0.806249 9.139853
v 4.062210 -0.806249 9.139853
v 4.103026 -0.806249 9.139853
v 4.143843 -0.806249 9.139853
v 4.184659 -0.806249 9.139853
v 4.225475 -0.806249 9.139853
v 4.266292 -0.806249 9.139853
v 4.307108 -0.806249 9.139853
v 4.347924 -0.806249 9.139853
v 4.388741 -0.806249 9.139853
v 4.429557 -0.806249 9.139853
v 4.470373 -0.806249 9.139853
v 4.511189 -0.806249 9.139853
v 4.552006 -0.806249 9.139853
v 4.592822 -0.806249 9.139853
v 4.633638 -0.806249 9.139853
v 2.633638 -0.806249 9.099036
v 2.674455 -0.806249 9.099036
v 2.715271 -0.806249 9.099036
v 2.756087 -0.806249 9.099036
v 2.796904 -0.806249 9.099036
v 2.837720 -0.806249 9.099036
v 2.878536 -0.806249 9.099036
v 2.919353 -0.806249 9.099036
v 2.960169 -0.806249 9.099036
v 3.000985 -0.806249 9.099036
v 3.041802 -0.806249 9.099036
v 3.082618 -0.806249 9.099036
v 3.123434 -0.806249 9.099036
v 3.164251 -0.806249 9.099036
v 3.205067 -0.806249 9.099036
v 3.245883 -0.806249 9.099036
v 3.286700 -0.806249 9.099036
v 3.327516 -0.806249 9.099036
v 3.368332 -0.806249 9.099036
v 3.409149 -0.806249 9.099036
v 3.449965 -0.806249 9.099036
v 3.490781 -0.806249 9.099036
v 3.531598 -0.806249 9.099036
v 3.572414 -0.806249 9.099036
v 3.613230 -0.806249 9.099036
v 3.654047 -0.806249 9.099036
v 3.694863 -0.806249 9.099036
v 3.735679 -0.806249 9.099036
v 3.776495 -0.806249 9.099036
v 3.817312 -0.806249 9.099036
v 3.858128 -0.806249 9.099036
v 3.898944 -0.806249 9.099036
v 3.939761 -0.806249 9.099036
v 3.980577 -0.806249 9.099036
v 4.021393 -0.806249 9.099036
v 4.062210 -0.806249 9.099036
v 4.103026 -0.806249 9.099036
v 4.143843 -0.806249 9.099036
v 4.184659 -0.806249 9.099036
v 4.225475 -0.806249 9.099036
v 4.266292 -0.806249 9.099036
v 4.307108 -0.806249 9.099036
v 4.347924 -0.806249 9.099036
v 4.388741 -0.806249 9.099036
v 4.429557 -0.806249 9.099036
v 4.470373 -0.806249 9.099036
v 4.511189 -0.806249 9.099036
v 4.552006 -0.806249 9.099036
v 4.592822 -0.806249 9.099036
v 4.633638 -0.806249 9.099036
v 2.633638 -0.806249 9.058220
v 2.674455 -0.806249 9.058220
v 2.715271 -0.806249 9.058220
v 2.756087 -0.806249 9.058220
v 2.796904 -0.806249 9.058220
v 2.837720 -0.806249 9.058220
v 2.878536 -0.806249 9.058220
v 2.919353 -0.806249 9.058220
v 2.960169 -0.806249 9.058220
v 3.000985 -0.806249 9.058220
v 3.041802 -0.806249 9.058220
v 3.082618 -0.806249 9.058220
v 3.123434 -0.806249 9.058220
v 3.164251 -0.806249 9.058220
v 3.205067 -0.806249 9.058220
v 3.245883 -0.806249 9.058220
v 3.286700 -0.806249 9.058220
v 3.327516 -0.806249 9.058220
v 3.368332 -0.806249 9.058220
v 3.409149 -0.806249 9.058220
v 3.449965 -0.806249 9.058220
v 3.490781 -0.806249 9.058220
v 3.531598 -0.806249 9.058220
v 3.572414 -0.806249 9.058220
v 3.613230 -0.806249 9.058220
v 3.654047 -0.806249 9.058220
v 3.694863 -0.806249 9.058220
v 3.735679 -0.806249 9.058220
v 3.776495 -0.806249 9.058220
v 3.817312 -0.806249 9.058220
v 3.858128 -0.806249 9.058220
v 3.898944 -0.806249 9.058220
v 3.939761 -0.806249 9.058220
v 3.980577 -0.806249 9.058220
v 4.021393 -0.806249 9.058220
v 4.062210 -0.806249 9.058220
v 4.103026 -0.806249 9.058220
v 4.143843 -0.806249 9.058220
v 4.184659 -0.806249 9.058220
v 4.225475 -0.806249 9.058220
v 4.266292 -0.806249 9.058220
v 4.307108 -0.806249 9.058220
v 4.347924 -0.806249 9.058220
v 4.388741 -0.806249 9.058220
v 4.429557 -0.806249 9.058220
v 4.470373 -0.806249 9.058220
v 4.511189 -0.806249 9.058220
v 4.552006 -0.806249 9.058220
v 4.592822 -0.806249 9.058220
v 4.633638 -0.806249 9.058220
v 2.633638 -0.806249 9.017404
v 2.674455 -0.806249 9.017404
v 2.715271 -0.806249 9.017404
v 2.756087 -0.806249 9.017404
v 2.796904 -0.806249 9.017404
v 2.837720 -0.806249 9.017404
v 2.878536 -0.806249 9.017404
v 2.919353 -0.806249 9.017404
v 2.960169 -0.806249 9.017404
v 3.000985 -0.806249 9.017404
v 3.041802 -0.806249 9.017404
v 3.082618 -0.806249 9.017404
v 3.123434 -0.806249 9.017404
v 3.164251 -0.806249 9.017404
v 3.205067 -0.806249 9.017404
v 3.245883 -0.806249 9.017404
v 3.286700 -0.806249 9.017404
v 3.327516 -0.806249 9.017404
v 3.368332 -0.806249 9.017404
v 3.409149 -0.806249 9.017404
v 3.449965 -0.806249 9.017404
v 3.490781 -0.806249 9.017404
v 3.531598 -0.806249 9.017404
v 3.572414 -0.806249 9.017404
v 3.613230 -0.806249 9.017404
v 3.654047 -0.806249 9.017404
v 3.694863 -0.806249 9.017404
v 3.735679 -0.806249 9.017404
v 3.776495 -0.806249 9.017404
v 3.817312 -0.806249 9.017404
v 3.858128 -0.806249 9.017404
v 3.898944 -0.806249 9.017404
v 3.939761 -0.806249 9.017404
v 3.980577 -0.806249 9.017404
v 4.021393 -0.806249 9.017404
v 4.062210 -0.806249 9.017404
v 4.103026 -0.806249 9.017404
v 4.143843 -0.806249 9.017404
v 4.184659 -0.806249 9.017404
v 4.225475 -0.806249 9.017404
v 4.266292 -0.806249 9.017404
v 4.307108 -0.806249 9.017404
v 4.347924 -0.806249 9.017404
v 4.388741 -0.806249 9.017404
v 4.429557 -0.806249 9.017404
v 4.470373 -0.806249 9.017404
v 4.511189 -0.806249 9.017404
v 4.552006 -0.806249 9.017404
v 4.592822 -0.806249 9.017404
v 4.633638 -0.806249 9.017404
v 2.633638 -0.806249 8.976587
v 2.674455 -0.806249 8.976587
v 2.715271 -0.806249 8.976587
v 2.756087 -0.806249 8.976587
v 2.796904 -0.806249 8.976587
v 2.837720 -0.806249 8.976587
v 2.878536 -0.806249 8.976587
v 2.919353 -0.806249 8.976587
v 2.960169 -0.806249 8.976587
v 3.000985 -0.806249 8.976587
v 3.041802 -0.806249 8.976587
v 3.082618 -0.806249 8.976587
v 3.123434 -0.806249 8.976587
v 3.164251 -0.806249 8.976587
v 3.205067 -0.806249 8.976587
v 3.245883 -0.806249 8.976587
v 3.286700 -0.806249 8.976587
v 3.327516 -0.806249 8.976587
v 3.368332 -0.806249 8.976587
v 3.409149 -0.806249 8.976587
v 3.449965 -0.806249 8.976587
v 3.490781 -0.806249 8.976587
v 3.531598 -0.806249 8.976587
v 3.572414 -0.806249 8.976587
v 3.613230 -0.806249 8.976587
v 3.654047 -0.806249 8.976587
v 3.694863 -0.806249 8.976587
v 3.735679 -0.806249 8.976587
v 3.776495 -0.806249 8.976587
v 3.817312 -0.806249 8.976587
v 3.858128 -0.806249 8.976587
v 3.898944 -0.806249 8.976587
v 3.939761 -0.806249 8.976587
v 3.980577 -0.806249 8.976587
v 4.021393 -0.806249 8.976587
v 4.062210 -0.806249 8.976587
v 4.103026 -0.806249 8.976587
v 4.143843 -0.806249 8.976587
v 4.184659 -0.806249 8.976587
v 4.225475 -0.806249 8.976587
v 4.266292 -0.806249 8.976587
v 4.307108 -0.806249 8.976587
v 4.347924 -0.806249 8.976587
v 4.388741 -0.806249 8.976587
v 4.429557 -0.806249 8.976587
v 4.470373 -0.806249 8.976587
v 4.511189 -0.806249 8.976587
v 4.552006 -0.806249 8.976587
v 4.592822 -0.806249 8.976587
v 4.633638 -0.806249 8.976587
v 2.633638 -0.806249 8.935771
v 2.674455 -0.806249 8.935771
v 2.715271 -0.806249 8.935771
v 2.756087 -0.806249 8.935771
v 2.796904 -0.806249 8.935771
v 2.837720 -0.806249 8.935771
v 2.878536 -0.806249 8.935771
v 2.919353 -0.806249 8.935771
v 2.960169 -0.806249 8.935771
v 3.000985 -0.806249 8.935771
v 3.041802 -0.806249 8.935771
v 3.082618 -0.806249 8.935771
v 3.123434 -0.806249 8.935771
v 3.164251 -0.806249 8.935771
v 3.205067 -0.806249 8.935771
v 3.245883 -0.806249 8.935771
v 3.286700 -0.806249 8.935771
v 3.327516 -0.806249 8.935771
v 3.368332 -0.806249 8.935771
v 3.409149 -0.806249 8.935771
v 3.449965 -0.806249 8.935771
v 3.490781 -0.806249 8.935771
v 3.531598 -0.806249 8.935771
v 3.572414 -0.806249 8.935771
v 3.613230 -0.806249 8.935771
v 3.654047 -0.806249 8.935771
v 3.694863 -0.806249 8.935771
v 3.735679 -0.806249 8.935771
v 3.776495 -0.806249 8.935771
v 3.817312 -0.806249 8.935771
v 3.858128 -0.806249 8.935771
v 3.898944 -0.806249 8.935771
v 3.939761 -0.806249 8.935771
v 3.980577 -0.806249 8.935771
v 4.021393 -0.806249 8.935771
v 4.062210 -0.806249 8.935771
v 4.103026 -0.806249 8.935771
v 4.143843 -0.806249 8.935771
v 4.184659 -0.806249 8.935771
v 4.225475 -0.806249 8.935771
v 4.266292 -0.806249 8.935771
v 4.307108 -0.806249 8.935771
v 4.347924 -0.806249 8.935771
v 4.388741 -0.806249 8.935771
v 4.429557 -0.806249 8.935771
v 4.470373 -0.806249 8.935771
v 4.511189 -0.806249 8.935771
v 4.552006 -0.806249 8.935771
v 4.592822 -0.806249 8.935771
v 4.633638 -0.806249 8.935771
v 2.633638 -0.806249 8.894955
v 2.674455 -0.806249 8.894955
v 2.715271 -0.806249 8.894955
v 2.756087 -0.806249 8.894955
v 2.796904 -0.806249 8.894955
v 2.837720 -0.806249 8.894955
v 2.878536 -0.806249 8.894955
v 2.919353 -0.806249 8.894955
v 2.960169 -0.806249 8.894955
v 3.000985 -0.806249 8.894955
v 3.041802 -0.806249 8.894955
v 3.082618 -0.806249 8.894955
v 3.123434 -0.806249 8.894955
v 3.164251 -0.806249 8.894955
v 3.205067 -0.806249 8.894955
v 3.245883 -0.806249 8.894955
v 3.286700 -0.806249 8.894955
v 3.327516 -0.806249 8.894955
v 3.368332 -0.806249 8.894955
v 3.409149 -0.806249 8.894955
v 3.449965 -0.806249 8.894955
v 3.490781 -0.806249 8.894955
v 3.531598 -0.806249 8.894955
v 3.572414 -0.806249 8.894955
v 3.613230 -0.806249 8.894955
v 3.654047 -0.806249 8.894955
v 3.694863 -0.806249 8.894955
v 3.735679 -0.806249 8.894955
v 3.776495 -0.806249 8.894955
v 3.817312 -0.806249 8.894955
v 3.858128 -0.806249 8.894955
v 3.898944 -0.806249 8.894955
v 3.939761 -0.806249 8.894955
v 3.980577 -0.806249 8.894955
v 4.021393 -0.806249 8.894955
v 4.062210 -0.806249 8.894955
v 4.103026 -0.806249 8.894955
v 4.143843 -0.806249 8.894955
v 4.184659 -0.806249 8.894955
v 4.225475 -0.806249 8.894955
v 4.266292 -0.806249 8.894955
v 4.307108 -0.806249 8.894955
v 4.347924 -0.806249 8.894955
v 4.388741 -0.806249 8.894955
v 4.429557 -0.806249 8.894955
v 4.470373 -0.806249 8.894955
v 4.511189 -0.806249 8.894955
v 4.552006 -0.806249 8.894955
v 4.592822 -0.806249 8.894955
v 4.633638 -0.806249 8.894955
v 2.633638 -0.806249 8.854138
v 2.674455 -0.806249 8.854138
v 2.715271 -0.806249 8.854138
v 2.756087 -0.806249 8.854138
v 2.796904 -0.806249 8.854138
v 2.837720 -0.806249 8.854138
v 2.878536 -0.806249 8.854138
v 2.919353 -0.806249 8.854138
v 2.960169 -0.806249 8.854138
v 3.000985 -0.806249 8.854138
v 3.041802 -0.806249 8.854138
v 3.082618 -0.806249 8.854138
v 3.123434 -0.806249 8.854138
v 3.164251 -0.806249 8.854138
v 3.205067 -0.806249 8.854138
v 3.245883 -0.806249 8.854138
v 3.286700 -0.806249 8.854138
v 3.327516 -0.806249 8.854138
v 3.368332 -0.806249 8.854138
v 3.409149 -0.806249 8.854138
v 3.449965 -0.806249 8.854138
v 3.490781 -0.806249 8.854138
v 3.531598 -0.806249 8.854138
v 3.572414 -0.806249 8.854138
v 3.613230 -0.806249 8.854138
v 3.654047 -0.806249 8.854138
v 3.694863 -0.806249 8.854138
v 3.735679 -0.806249 8.854138
v 3.776495 -0.806249 8.854138
v 3.817312 -0.806249 8.854138
v 3.858128 -0.806249 8.854138
v 3.898944 -0.806249 8.854138
v 3.939761 -0.806249 8.854138
v 3.980577 -0.806249 8.854138
v 4.021393 -0.806249 8.854138
v 4.062210 -0.806249 8.854138
v 4.103026 -0.806249 8.854138
v 4.143843 -0.806249 8.854138
v 4.184659 -0.806249 8.854138
v 4.225475 -0.806249 8.854138
v 4.266292 -0.806249 8.854138
v 4.307108 -0.806249 8.854138
v 4.347924 -0.806249 8.854138
v 4.388741 -0.806249 8.854138
v 4.429557 -0.806249 8.854138
v 4.470373 -0.806249 8.854138
v 4.511189 -0.806249 8.854138
v 4.552006 -0.806249 8.854138
v 4.592822 -0.806249 8.854138
v 4.633638 -0.806249 8.854138
v 2.633638 -0.806249 8.813322
v 2.674455 -0.806249 8.813322
v 2.715271 -0.806249 8.813322
v 2.756087 -0.806249 8.813322
v 2.796904 -0.806249 8.813322
v 2.837720 -0.806249 8.813322
v 2.878536 -0.806249 8.813322
v 2.919353 -0.806249 8.813322
v 2.960169 -0.806249 8.813322
v 3.000985 -0.806249 8.813322
v 3.041802 -0.806249 8.813322
v 3.082618 -0.806249 8.813322
v 3.123434 -0.806249 8.813322
v 3.164251 -0.806249 8.813322
v 3.205067 -0.806249 8.813322
v 3.245883 -0.806249 8.813322
v 3.286700 -0.806249 8.813322
v 3.327516 -0.806249 8.813322
v 3.368332 -0.806249 8.813322
v 3.409149 -0.806249 8.813322
v 3.449965 -0.806249 8.813322
v 3.490781 -0.806249 8.813322
v 3.531598 -0.806249 8.813322
v 3.572414 -0.806249 8.813322
v 3.613230 -0.806249 8.813322
v 3.654047 -0.806249 8.813322
v 3.694863 -0.806249 8.813322
v 3.735679 -0.806249 8.813322
v 3.776495 -0.806249 8.813322
v 3.817312 -0.806249 8.813322
v 3.858128 -0.806249 8.813322
v 3.898944 -0.806249 8.813322
v 3.939761 -0.806249 8.813322
v 3.980577 -0.806249 8.813322
v 4.021393 -0.806249 8.813322
v 4.062210 -0.806249 8.813322
v 4.103026 -0.806249 8.813322
v 4.143843 -0.806249 8.813322
v 4.184659 -0.806249 8.813322
v 4.225475 -0.806249 8.813322
v 4.266292 -0.806249 8.813322
v 4.307108 -0.806249 8.813322
v 4.347924 -0.806249 8.813322
v 4.388741 -0.806249 8.813322
v 4.429557 -0.806249 8.813322
v 4.470373 -0.806249 8.813322
v 4.511189 -0.806249 8.813322
v 4.552006 -0.806249 8.813322
v 4.592822 -0.806249 8.813322
v 4.633638 -0.806249 8.813322
v 2.633638 -0.806249 8.772506
v 2.674455 -0.806249 8.772506
v 2.715271 -0.806249 8.772506
v 2.756087 -0.806249 8.772506
v 2.796904 -0.806249 8.772506
v 2.837720 -0.806249 8.772506
v 2.878536 -0.806249 8.772506
v 2.919353 -0.806249 8.772506
v 2.960169 -0.806249 8.772506
v 3.000985 -0.806249 8.772506
v 3.041802 -0.806249 8.772506
v 3.082618 -0.806249 8.772506
v 3.123434 -0.806249 8.772506
v 3.164251 -0.806249 8.772506
v 3.205067 -0.806249 8.772506
v 3.245883 -0.806249 8.772506
v 3.286700 -0.806249 8.772506
v 3.327516 -0.806249 8.772506
v 3.368332 -0.806249 8.772506
v 3.409149 -0.806249 8.772506
v 3.449965 -0.806249 8.772506
v 3.490781 -0.806249 8.772506
v 3.531598 -0.806249 8.772506
v 3.572414 -0.806249 8.772506
v 3.613230 -0.806249 8.772506
v 3.654047 -0.806249 8.772506
v 3.694863 -0.806249 8.772506
v 3.735679 -0.806249 8.772506
v 3.776495 -0.806249 8.772506
v 3.817312 -0.806249 8.772506
v 3.858128 -0.806249 8.772506
v 3.898944 -0.806249 8.772506
v 3.939761 -0.806249 8.772506
v 3.980577 -0.806249 8.772506
v 4.021393 -0.806249 8.772506
v 4.062210 -0.806249 8.772506
v 4.103026 -0.806249 8.772506
v 4.143843 -0.806249 8.772506
v 4.184659 -0.806249 8.772506
v 4.225475 -0.806249 8.772506
v 4.266292 -0.806249 8.772506
v 4.307108 -0.806249 8.772506
v 4.347924 -0.806249 8.772506
v 4.388741 -0.806249 8.772506
v 4.429557 -0.806249 8.772506
v 4.470373 -0.806249 8.772506
v 4.511189 -0.806249 8.772506
v 4.552006 -0.806249 8.772506
v 4.592822 -0.806249 8.772506
v 4.633638 -0.806249 8.772506
v 2.633638 -0.806249 8.731689
v 2.674455 -0.806249 8.731689
v 2.715271 -0.806249 8.731689
v 2.756087 -0.806249 8.731689
v 2.796904 -0.806249 8.731689
v 2.837720 -0.806249 8.731689
v 2.878536 -0.806249 8.731689
v 2.919353 -0.806249 8.731689
v 2.960169 -0.806249 8.731689
v 3.000985 -0.806249 8.731689
v 3.041802 -0.806249 8.731689
v 3.082618 -0.806249 8.731689
v 3.123434 -0.806249 8.731689
v 3.164251 -0.806249 8.731689
v 3.205067 -0.806249 8.731689
v 3.245883 -0.806249 8.731689
v 3.286700 -0.806249 8.731689
v 3.327516 -0.806249 8.731689
v 3.368332 -0.806249 8.731689
v 3.409149 -0.806249 8.731689
v 3.449965 -0.806249 8.731689
v 3.490781 -0.806249 8.731689
v 3.531598 -0.806249 8.731689
v 3.572414 -0.806249 8.731689
v 3.613230 -0.806249 8.731689
v 3.654047 -0.806249 8.731689
v 3.694863 -0.806249 8.731689
v 3.735679 -0.806249 8.731689
v 3.776495 -0.806249 8.731689
v 3.817312 -0.806249 8.731689
v 3.858128 -0.806249 8.731689
v 3.898944 -0.806249 8.731689
v 3.939761 -0.806249 8.731689
v 3.980577 -0.806249 8.731689
v 4.021393 -0.806249 8.731689
v 4.062210 -0.806249 8.731689
v 4.103026 -0.806249 8.731689
v 4.143843 -0.806249 8.731689
v 4.184659 -0.806249 8.731689
v 4.225475 -0.806249 8.731689
v 4.266292 -0.806249 8.731689
v 4.307108 -0.806249 8.731689
v 4.347924 -0.806249 8.731689
v 4.388741 -0.806249 8.731689
v 4.429557 -0.806249 8.731689
v 4.470373 -0.806249 8.731689
v 4.511189 -0.806249 8.731689
v 4.552006 -0.806249 8.731689
v 4.592822 -0.806249 8.731689
v 4.633638 -0.806249 8.731689
v 2.633638 -0.806249 8.690873
v 2.674455 -0.806249 8.690873
v 2.715271 -0.806249 8.690873
v 2.756087 -0.806249 8.690873
v 2.796904 -0.806249 8.690873
v 2.837720 -0.806249 8.690873
v 2.878536 -0.806249 8.690873
v 2.919353 -0.806249 8.690873
v 2.960169 -0.806249 8.690873
v 3.000985 -0.806249 8.690873
v 3.041802 -0.806249 8.690873
v 3.082618 -0.806249 8.690873
v 3.123434 -0.806249 8.690873
v 3.164251 -0.806249 8.690873
v 3.205067 -0.806249 8.690873
v 3.245883 -0.806249 8.690873
v 3.286700 -0.806249 8.690873
v 3.327516 -0.806249 8.690873
v 3.368332 -0.806249 8.690873
v 3.409149 -0.806249 8.690873
v 3.449965 -0.806249 8.690873
v 3.490781 -0.806249 8.690873
v 3.531598 -0.806249 8.690873
v 3.572414 -0.806249 8.690873
v 3.613230 -0.806249 8.690873
v 3.654047 -0.806249 8.690873
v 3.694863 -0.806249 8.690873
v 3.735679 -0.806249 8.690873
v 3.776495 -0.806249 8.690873
v 3.817312 -0.806249 8.690873
v 3.858128 -0.806249 8.690873
v 3.898944 -0.806249 8.690873
v 3.939761 -0.806249 8.690873
v 3.980577 -0.806249 8.690873
v 4.021393 -0.806249 8.690873
v 4.062210 -0.806249 8.690873
v 4.103026 -0.806249 8.690873
v 4.143843 -0.806249 8.690873
v 4.184659 -0.806249 8.690873
v 4.225475 -0.806249 8.690873
v 4.266292 -0.806249 8.690873
v 4.307108 -0.806249 8.690873
v 4.347924 -0.806249 8.690873
v 4.388741 -0.806249 8.690873
v 4.429557 -0.806249 8.690873
v 4.470373 -0.806249 8.690873
v 4.511189 -0.806249 8.690873
v 4.552006 -0.806249 8.690873
v 4.592822 -0.806249 8.690873
v 4.633638 -0.806249 8.690873
v 2.633638 -0.806249 8.650057
v 2.674455 -0.806249 8.650057
v 2.715271 -0.806249 8.650057
v 2.756087 -0.806249 8.650057
v 2.796904 -0.806249 8.650057
v 2.837720 -0.806249 8.650057
v 2.878536 -0.806249 8.650057
v 2.919353 -0.806249 8.650057
v 2.960169 -0.806249 8.650057
v 3.000985 -0.806249 8.650057
v 3.041802 -0.806249 8.650057
v 3.082618 -0.806249 8.650057
v 3.123434 -0.806249 8.650057
v 3.164251 -0.806249 8.650057
v 3.205067 -0.806249 8.650057
v 3.245883 -0.806249 8.650057
v 3.286700 -0.806249 8.650057
v 3.327516 -0.806249 8.650057
v 3.368332 -0.806249 8.650057
v 3.409149 -0.806249 8.650057
v 3.449965 -0.806249 8.650057
v 3.490781 -0.806249 8.650057
v 3.531598 -0.806249 8.650057
v 3.572414 -0.806249 8.650057
v 3.613230 -0.806249 8.650057
v 3.654047 -0.806249 8.650057
v 3.694863 -0.806249 8.650057
v 3.735679 -0.806249 8.650057
v 3.776495 -0.806249 8.650057
v 3.817312 -0.806249 8.650057
v 3.858128 -0.806249 8.650057
v 3.898944 -0.806249 8.650057
v 3.939761 -0.806249 8.650057
v 3.980577 -0.806249 8.650057
v 4.021393 -0.806249 8.650057
v 4.062210 -0.806249 8.650057
v 4.103026 -0.806249 8.650057
v 4.143843 -0.806249 8.650057
v 4.184659 -0.806249 8.650057
v 4.225475 -0.806249 8.650057
v 4.266292 -0.806249 8.650057
v 4.307108 -0.806249 8.650057
v 4.347924 -0.806249 8.650057
v 4.388741 -0.806249 8.650057
v 4.429557 -0.806249 8.650057
v 4.470373 -0.806249 8.650057
v 4.511189 -0.806249 8.650057
v 4.552006 -0.806249 8.650057
v 4.592822 -0.806249 8.650057
v 4.633638 -0.806249 8.650057
v 2.633638 -0.806249 8.609240
v 2.674455 -0.806249 8.609240
v 2.715271 -0.806249 8.609240
v 2.756087 -0.806249 8.609240
v 2.796904 -0.806249 8.609240
v 2.837720 -0.806249 8.609240
v 2.878536 -0.806249 8.609240
v 2.919353 -0.806249 8.609240
v 2.960169 -0.806249 8.609240
v 3.000985 -0.806249 8.609240
v 3.041802 -0.806249 8.609240
v 3.082618 -0.806249 8.609240
v 3.123434 -0.806249 8.609240
v 3.164251 -0.806249 8.609240
v 3.205067 -0.806249 8.609240
v 3.245883 -0.806249 8.609240
v 3.286700 -0.806249 8.609240
v 3.327516 -0.806249 8.609240
v 3.368332 -0.806249 8.609240
v 3.409149 -0.806249 8.609240
v 3.449965 -0.806249 8.609240
v 3.490781 -0.806249 8.609240
v 3.531598 -0.806249 8.609240
v 3.572414 -0.806249 8.609240
v 3.613230 -0.806249 8.609240
v 3.654047 -0.806249 8.609240
v 3.694863 -0.806249 8.609240
v 3.735679 -0.806249 8.609240
v 3.776495 -0.806249 8.609240
v 3.817312 -0.806249 8.609240
v 3.858128 -0.806249 8.609240
v 3.898944 -0.806249 8.609240
v 3.939761 -0.806249 8.609240
v 3.980577 -0.806249 8.609240
v 4.021393 -0.806249 8.609240
v 4.062210 -0.806249 8.609240
v 4.103026 -0.806249 8.609240
v 4.143843 -0.806249 8.609240
v 4.184659 -0.806249 8.609240
v 4.225475 -0.806249 8.609240
v 4.266292 -0.806249 8.609240
v 4.307108 -0.806249 8.609240
v 4.347924 -0.806249 8.609240
v 4.388741 -0.806249 8.609240
v 4.429557 -0.806249 8.609240
v 4.470373 -0.806249 8.609240
v 4.511189 -0.806249 8.609240
v 4.552006 -0.806249 8.609240
v 4.592822 -0.806249 8.609240
v 4.633638 -0.806249 8.609240
v 2.633638 -0.806249 8.568424
v 2.674455 -0.806249 8.568424
v 2.715271 -0.806249 8.568424
v 2.756087 -0.806249 8.568424
v 2.796904 -0.806249 8.568424
v 2.837720 -0.806249 8.568424
v 2.878536 -0.806249 8.568424
v 2.919353 -0.806249 8.568424
v 2.960169 -0.806249 8.568424
v 3.000985 -0.806249 8.568424
v 3.041802 -0.806249 8.568424
v 3.082618 -0.806249 8.568424
v 3.123434 -0.806249 8.568424
v 3.164251 -0.806249 8.568424
v 3.205067 -0.806249 8.568424
v 3.245883 -0.806249 8.568424
v 3.286700 -0.806249 8.568424
v 3.327516 -0.806249 8.568424
v 3.368332 -0.806249 8.568424
v 3.409149 -0.806249 8.568424
v 3.449965 -0.806249 8.568424
v 3.490781 -0.806249 8.568424
v 3.531598 -0.806249 8.568424
v 3.572414 -0.806249 8.568424
v 3.613230 -0.806249 8.568424
v 3.654047 -0.806249 8.568424
v 3.694863 -0.806249 8.568424
v 3.735679 -0.806249 8.568424
v 3.776495 -0.806249 8.568424
v 3.817312 -0.806249 8.568424
v 3.858128 -0.806249 8.568424
v 3.898944 -0.806249 8.568424
v 3.939761 -0.806249 8.568424
v 3.980577 -0.806249 8.568424
v 4.021393 -0.806249 8.568424
v 4.062210 -0.806249 8.568424
v 4.103026 -0.806249 8.568424
v 4.143843 -0.806249 8.568424
v 4.184659 -0.806249 8.568424
v 4.225475 -0.806249 8.568424
v 4.266292 -0.806249 8.568424
v 4.307108 -0.806249 8.568424
v 4.347924 -0.806249 8.568424
v 4.388741 -0.806249 8.568424
v 4.429557 -0.806249 8.568424
v 4.470373 -0.806249 8.568424
v 4.511189 -0.806249 8.568424
v 4.552006 -0.806249 8.568424
v 4.592822 -0.806249 8.568424
v 4.633638 -0.806249 8.568424
v 2.633638 -0.806249 8.527607
v 2.674455 -0.806249 8.527607
v 2.715271 -0.806249 8.527607
v 2.756087 -0.806249 8.527607
v 2.796904 -0.806249 8.527607
v 2.837720 -0.806249 8.527607
v 2.878536 -0.806249 8.527607
v 2.919353 -0.806249 8.527607
v 2.960169 -0.806249 8.527607
v 3.000985 -0.806249 8.527607
v 3.041802 -0.806249 8.527607
v 3.082618 -0.806249 8.527607
v 3.123434 -0.806249 8.527607
v 3.164251 -0.806249 8.527607
v 3.205067 -0.806249 8.527607
v 3.245883 -0.806249 8.527607
v 3.286700 -0.806249 8.527607
v 3.327516 -0.806249 8.527607
v 3.368332 -0.806249 8.527607
v 3.409149 -0.806249 8.527607
v 3.449965 -0.806249 8.527607
v 3.490781 -0.806249 8.527607
v 3.531598 -0.806249 8.527607
v 3.572414 -0.806249 8.527607
v 3.613230 -0.806249 8.527607
v 3.654047 -0.806249 8.527607
v 3.694863 -0.806249 8.527607
v 3.735679 -0.806249 8.527607
v 3.776495 -0.806249 8.527607
v 3.817312 -0.806249 8.527607
v 3.858128 -0.806249 8.527607
v 3.898944 -0.806249 8.527607
v 3.939761 -0.806249 8.527607
v 3.980577 -0.806249 8.527607
v 4.021393 -0.806249 8.527607
v 4.062210 -0.806249 8.527607
v 4.103026 -0.806249 8.527607
v 4.143843 -0.806249 8.527607
v 4.184659 -0.806249 8.527607
v 4.225475 -0.806249 8.527607
v 4.266292 -0.806249 8.527607
v 4.307108 -0.806249 8.527607
v 4.347924 -0.806249 8.527607
v 4.388741 -0.806249 8.527607
v 4.429557 -0.806249 8.527607
v 4.470373 -0.806249 8.527607
v 4.511189 -0.806249 8.527607
v 4.552006 -0.806249 8.527607
v 4.592822 -0.806249 8.527607
v 4.633638 -0.806249 8.527607
v 2.633638 -0.806249 8.486792
v 2.674455 -0.806249 8.486792
v 2.715271 -0.806249 8.486792
v 2.756087 -0.806249 8.486792
v 2.796904 -0.806249 8.486792
v 2.837720 -0.806249 8.486792
v 2.878536 -0.806249 8.486792
v 2.919353 -0.806249 8.486792
v 2.960169 -0.806249 8.486792
v 3.000985 -0.806249 8.486792
v 3.041802 -0.806249 8.486792
v 3.082618 -0.806249 8.486792
v 3.123434 -0.806249 8.486792
v 3.164251 -0.806249 8.486792
v 3.205067 -0.806249 8.486792
v 3.245883 -0.806249 8.486792
v 3.286700 -0.806249 8.486792
v 3.327516 -0.806249 8.486792
v 3.368332 -0.806249 8.486792
v 3.409149 -0.806249 8.486792
v 3.449965 -0.806249 8.486792
v 3.490781 -0.806249 8.486792
v 3.531598 -0.806249 8.486792
v 3.572414 -0.806249 8.486792
v 3.613230 -0.806249 8.486792
v 3.654047 -0.806249 8.486792
v 3.694863 -0.806249 8.486792
v 3.735679 -0.806249 8.486792
v 3.776495 -0.806249 8.486792
v 3.817312 -0.806249 8.486792
v 3.858128 -0.806249 8.486792
v 3.898944 -0.806249 8.486792
v 3.939761 -0.806249 8.486792
v 3.980577 -0.806249 8.486792
v 4.021393 -0.806249 8.486792
v 4.062210 -0.806249 8.486792
v 4.103026 -0.806249 8.486792
v 4.143843 -0.806249 8.486792
v 4.184659 -0.806249 8.486792
v 4.225475 -0.806249 8.486792
v 4.266292 -0.806249 8.486792
v 4.307108 -0.806249 8.486792
v 4.347924 -0.806249 8.486792
v 4.388741 -0.806249 8.486792
v 4.429557 -0.806249 8.486792
v 4.470373 -0.806249 8.486792
v 4.511189 -0.806249 8.486792
v 4.552006 -0.806249 8.486792
v 4.592822 -0.806249 8.486792
v 4.633638 -0.806249 8.486792
v 2.633638 -0.806249 8.445974
v 2.674455 -0.806249 8.445974
v 2.715271 -0.806249 8.445974
v 2.756087 -0.806249 8.445974
v 2.796904 -0.806249 8.445974
v 2.837720 -0.806249 8.445974
v 2.878536 -0.806249 8.445974
v 2.919353 -0.806249 8.445974
v 2.960169 -0.806249 8.445974
v 3.000985 -0.806249 8.445974
v 3.041802 -0.806249 8.445974
v 3.082618 -0.806249 8.445974
v 3.123434 -0.806249 8.445974
v 3.164251 -0.806249 8.445974
v 3.205067 -0.806249 8.445974
v 3.245883 -0.806249 8.445974
v 3.286700 -0.806249 8.445974
v 3.327516 -0.806249 8.445974
v 3.368332 -0.806249 8.445974
v 3.409149 -0.806249 8.445974
v 3.449965 -0.806249 8.445974
v 3.490781 -0.806249 8.445974
v 3.531598 -0.806249 8.445974
v 3.572414 -0.806249 8.445974
v 3.613230 -0.806249 8.445974
v 3.654047 -0.806249 8.445974
v 3.694863 -0.806249 8.445974
v 3.735679 -0.806249 8.445974
v 3.776495 -0.806249 8.445974
v 3.817312 -0.806249 8.445974
v 3.858128 -0.806249 8.445974
v 3.898944 -0.806249 8.445974
v 3.939761 -0.806249 8.445974
v 3.980577 -0.806249 8.445974
v 4.021393 -0.806249 8.445974
v 4.062210 -0.806249 8.445974
v 4.103026 -0.806249 8.445974
v 4.143843 -0.806249 8.445974
v 4.184659 -0.806249 8.445974
v 4.225475 -0.806249 8.445974
v 4.266292 -0.806249 8.445974
v 4.307108 -0.806249 8.445974
v 4.347924 -0.806249 8.445974
v 4.388741 -0.806249 8.445974
v 4.429557 -0.806249 8.445974
v 4.470373 -0.806249 8.445974
v 4.511189 -0.806249 8.445974
v 4.552006 -0.806249 8.445974
v 4.592822 -0.806249 8.445974
v 4.633638 -0.806249 8.445974
v 2.633638 -0.806249 8.405159
v 2.674455 -0.806249 8.405159
v 2.715271 -0.806249 8.405159
v 2.756087 -0.806249 8.405159
v 2.796904 -0.806249 8.405159
v 2.837720 -0.806249 8.405159
v 2.878536 -0.806249 8.405159
v 2.919353 -0.806249 8.405159
v 2.960169 -0.806249 8.405159
v 3.000985 -0.806249 8.405159
v 3.041802 -0.806249 8.405159
v 3.082618 -0.806249 8.405159
v 3.123434 -0.806249 8.405159
v 3.164251 -0.806249 8.405159
v 3.205067 -0.806249 8.405159
v 3.245883 -0.806249 8.405159
v 3.286700 -0.806249 8.405159
v 3.327516 -0.806249 8.405159
v 3.368332 -0.806249 8.405159
v 3.409149 -0.806249 8.405159
v 3.449965 -0.806249 8.405159
v 3.490781 -0.806249 8.405159
v 3.531598 -0.806249 8.405159
v 3.572414 -0.806249 8.405159
v 3.613230 -0.806249 8.405159
v 3.654047 -0.806249 8.405159
v 3.694863 -0.806249 8.405159
v 3.735679 -0.806249 8.405159
v 3.776495 -0.806249 8.405159
v 3.817312 -0.806249 8.405159
v 3.858128 -0.806249 8.405159
v 3.898944 -0.806249 8.405159
v 3.939761 -0.806249 8.405159
v 3.980577 -0.806249 8.405159
v 4.021393 -0.806249 8.405159
v 4.062210 -0.806249 8.405159
v 4.103026 -0.806249 8.405159
v 4.143843 -0.806249 8.405159
v 4.184659 -0.806249 8.405159
v 4.225475 -0.806249 8.405159
v 4.266292 -0.806249 8.405159
v 4.307108 -0.806249 8.405159
v 4.347924 -0.806249 8.405159
v 4.388741 -0.806249 8.405159
v 4.429557 -0.806249 8.405159
v 4.470373 -0.806249 8.405159
v 4.511189 -0.806249 8.405159
v 4.552006 -0.806249 8.405159
v 4.592822 -0.806249 8.405159
v 4.633638 -0.806249 8.405159
v 2.633638 -0.806249 8.364342
v 2.674455 -0.806249 8.364342
v 2.715271 -0.806249 8.364342
v 2.756087 -0.806249 8.364342
v 2.796904 -0.806249 8.364342
v 2.837720 -0.806249 8.364342
v 2.878536 -0.806249 8.364342
v 2.919353 -0.806249 8.364342
v 2.960169 -0.806249 8.364342
v 3.000985 -0.806249 8.364342
v 3.041802 -0.806249 8.364342
v 3.082618 -0.806249 8.364342
v 3.123434 -0.806249 8.364342
v 3.164251 -0.806249 8.364342
v 3.205067 -0.806249 8.364342
v 3.245883 -0.806249 8.364342
v 3.286700 -0.806249 8.364342
v 3.327516 -0.806249 8.364342
v 3.368332 -0.806249 8.364342
v 3.409149 -0.806249 8.364342
v 3.449965 -0.806249 8.364342
v 3.490781 -0.806249 8.364342
v 3.531598 -0.806249 8.364342
v 3.572414 -0.806249 8.364342
v 3.613230 -0.806249 8.364342
v 3.654047 -0.806249 8.364342
v 3.694863 -0.806249 8.364342
v 3.735679 -0.806249 8.364342
v 3.776495 -0.806249 8.364342
v 3.817312 -0.806249 8.364342
v 3.858128 -0.806249 8.364342
v 3.898944 -0.806249 8.364342
v 3.939761 -0.806249 8.364342
v 3.980577 -0.806249 8.364342
v 4.021393 -0.806249 8.364342
v 4.062210 -0.806249 8.364342
v 4.103026 -0.806249 8.364342
v 4.143843 -0.806249 8.364342
v 4.184659 -0.806249 8.364342
v 4.225475 -0.806249 8.364342
v 4.266292 -0.806249 8.364342
v 4.307108 -0.806249 8.364342
v 4.347924 -0.806249 8.364342
v 4.388741 -0.806249 8.364342
v 4.429557 -0.806249 8.364342
v 4.470373 -0.806249 8.364342
v 4.511189 -0.806249 8.364342
v 4.552006 -0.806249 8.364342
v 4.592822 -0.806249 8.364342
v 4.633638 -0.806249 8.364342
v 2.633638 -0.806249 8.323526
v 2.674455 -0.806249 8.323526
v 2.715271 -0.806249 8.323526
v 2.756087 -0.806249 8.323526
v 2.796904 -0.806249 8.323526
v 2.837720 -0.806249 8.323526
v 2.878536 -0.806249 8.323526
v 2.919353 -0.806249 8.323526
v 2.960169 -0.806249 8.323526
v 3.000985 -0.806249 8.323526
v 3.041802 -0.806249 8.323526
v 3.082618 -0.806249 8.323526
v 3.123434 -0.806249 8.323526
v 3.164251 -0.806249 8.323526
v 3.205067 -0.806249 8.323526
v 3.245883 -0.806249 8.323526
v 3.286700 -0.806249 8.323526
v 3.327516 -0.806249 8.323526
v 3.368332 -0.806249 8.323526
v 3.409149 -0.806249 8.323526
v 3.449965 -0.806249 8.323526
v 3.490781 -0.806249 8.323526
v 3.531598 -0.806249 8.323526
v 3.572414 -0.806249 8.323526
v 3.613230 -0.806249 8.323526
v 3.654047 -0.806249 8.323526
v 3.694863 -0.806249 8.323526
v 3.735679 -0.806249 8.323526
v 3.776495 -0.806249 8.323526
v 3.817312 -0.806249 8.323526
v 3.858128 -0.806249 8.323526
v 3.898944 -0.806249 8.323526
v 3.939761 -0.806249 8.323526
v 3.980577 -0.806249 8.323526
v 4.021393 -0.806249 8.323526
v 4.062210 -0.806249 8.323526
v 4.103026 -0.806249 8.323526
v 4.143843 -0.806249 8.323526
v 4.184659 -0.806249 8.323526
v 4.225475 -0.806249 8.323526
v 4.266292 -0.806249 8.323526
v 4.307108 -0.806249 8.323526
v 4.347924 -0.806249 8.323526
v 4.388741 -0.806249 8.323526
v 4.429557 -0.806249 8.323526
v 4.470373 -0.806249 8.323526
v 4.511189 -0.806249 8.323526
v 4.552006 -0.806249 8.323526
v 4.592822 -0.806249 8.323526
v 4.633638 -0.806249 8.323526
v 2.633638 -0.806249 8.282709
v 2.674455 -0.806249 8.282709
v 2.715271 -0.806249 8.282709
v 2.756087 -0.806249 8.282709
v 2.796904 -0.806249 8.282709
v 2.837720 -0.806249 8.282709
v 2.878536 -0.806249 8.282709
v 2.919353 -0.806249 8.282709
v 2.960169 -0.806249 8.282709
v 3.000985 -0.806249 8.282709
v 3.041802 -0.806249 8.282709
v 3.082618 -0.806249 8.282709
v 3.123434 -0.806249 8.282709
v 3.164251 -0.806249 8.282709
v 3.205067 -0.806249 8.282709
v 3.245883 -0.806249 8.282709
v 3.286700 -0.806249 8.282709
v 3.327516 -0.806249 8.282709
v 3.368332 -0.806249 8.282709
v 3.409149 -0.806249 8.282709
v 3.449965 -0.806249 8.282709
v 3.490781 -0.806249 8.282709
v 3.531598 -0.806249 8.282709
v 3.572414 -0.806249 8.282709
v 3.613230 -0.806249 8.282709
v 3.654047 -0.806249 8.282709
v 3.694863 -0.806249 8.282709
v 3.735679 -0.806249 8.282709
v 3.776495 -0.806249 8.282709
v 3.817312 -0.806249 8.282709
v 3.858128 -0.806249 8.282709
v 3.898944 -0.806249 8.282709
v 3.939761 -0.806249 8.282709
v 3.980577 -0.806249 8.282709
v 4.021393 -0.806249 8.282709
v 4.062210 -0.806249 8.282709
v 4.103026 -0.806249 8.282709
v 4.143843 -0.806249 8.282709
v 4.184659 -0.806249 8.282709
v 4.225475 -0.806249 8.282709
v 4.266292 -0.806249 8.282709
v 4.307108 -0.806249 8.282709
v 4.347924 -0.806249 8.282709
v 4.388741 -0.806249 8.282709
v 4.429557 -0.806249 8.282709
v 4.470373 -0.806249 8.282709
v 4.511189 -0.806249 8.282709
v 4.552006 -0.806249 8.282709
v 4.592822 -0.806249 8.282709
v 4.633638 -0.806249 8.282709
v 2.633638 -0.806249 8.241894
v 2.674455 -0.806249 8.241894
v 2.715271 -0.806249 8.241894
v 2.756087 -0.806249 8.241894
v 2.796904 -0.806249 8.241894
v 2.837720 -0.806249 8.241894
v 2.878536 -0.806249 8.241894
v 2.919353 -0.806249 8.241894
v 2.960169 -0.806249 8.241894
v 3.000985 -0.806249 8.241894
v 3.041802 -0.806249 8.241894
v 3.082618 -0.806249 8.241894
v 3.123434 -0.806249 8.241894
v 3.164251 -0.806249 8.241894
v 3.205067 -0.806249 8.241894
v 3.245883 -0.806249 8.241894
v 3.286700 -0.806249 8.241894
v 3.327516 -0.806249 8.241894
v 3.368332 -0.806249 8.241894
v 3.409149 -0.806249 8.241894
v 3.449965 -0.806249 8.241894
v 3.490781 -0.806249 8.241894
v 3.531598 -0.806249 8.241894
v 3.572414 -0.806249 8.241894
v 3.613230 -0.806249 8.241894
v 3.654047 -0.806249 8.241894
v 3.694863 -0.806249 8.241894
v 3.735679 -0.806249 8.241894
v 3.776495 -0.806249 8.241894
v 3.817312 -0.806249 8.241894
v 3.858128 -0.806249 8.241894
v 3.898944 -0.806249 8.241894
v 3.939761 -0.806249 8.241894
v 3.980577 -0.806249 8.241894
v 4.021393 -0.806249 8.241894
v 4.062210 -0.806249 8.241894
v 4.103026 -0.806249 8.241894
v 4.143843 -0.806249 8.241894
v 4.184659 -0.806249 8.241894
v 4.225475 -0.806249 8.241894
v 4.266292 -0.806249 8.241894
v 4.307108 -0.806249 8.241894
v 4.347924 -0.806249 8.241894
v 4.388741 -0.806249 8.241894
v 4.429557 -0.806249 8.241894
v 4.470373 -0.806249 8.241894
v 4.511189 -0.806249 8.241894
v 4.552006 -0.806249 8.241894
v 4.592822 -0.806249 8.241894
v 4.633638 -0.806249 8.241894
v 2.633638 -0.806249 8.201077
v 2.674455 -0.806249 8.201077
v 2.715271 -0.806249 8.201077
v 2.756087 -0.806249 8.201077
v 2.796904 -0.806249 8.201077
v 2.837720 -0.806249 8.201077
v 2.878536 -0.806249 8.201077
v 2.919353 -0.806249 8.201077
v 2.960169 -0.806249 8.201077
v 3.000985 -0.806249 8.201077
v 3.041802 -0.806249 8.201077
v 3.082618 -0.806249 8.201077
v 3.123434 -0.806249 8.201077
v 3.164251 -0.806249 8.201077
v 3.205067 -0.806249 8.201077
v 3.245883 -0.806249 8.201077
v 3.286700 -0.806249 8.201077
v 3.327516 -0.806249 8.201077
v 3.368332 -0.806249 8.201077
v 3.409149 -0.806249 8.201077
v 3.449965 -0.806249 8.201077
v 3.490781 -0.806249 8.201077
v 3.531598 -0.806249 8.201077
v 3.572414 -0.806249 8.201077
v 3.613230 -0.806249 8.201077
v 3.654047 -0.806249 8.201077
v 3.694863 -0.806249 8.201077
v 3.735679 -0.806249 8.201077
v 3.776495 -0.806249 8.201077
v 3.817312 -0.806249 8.201077
v 3.858128 -0.806249 8.201077
v 3.898944 -0.806249 8.201077
v 3.939761 -0.806249 8.201077
v 3.980577 -0.806249 8.201077
v 4.021393 -0.806249 8.201077
v 4.062210 -0.806249 8.201077
v 4.103026 -0.806249 8.201077
v 4.143843 -0.806249 8.201077
v 4.184659 -0.806249 8.201077
v 4.225475 -0.806249 8.201077
v 4.266292 -0.806249 8.201077
v 4.307108 -0.806249 8.201077
v 4.347924 -0.806249 8.201077
v 4.388741 -0.806249 8.201077
v 4.429557 -0.806249 8.201077
v 4.470373 -0.806249 8.201077
v 4.511189 -0.806249 8.201077
v 4.552006 -0.806249 8.201077
v 4.592822 -0.806249 8.201077
v 4.633638 -0.806249 8.201077
v 2.633638 -0.806249 8.160261
v 2.674455 -0.806249 8.160261
v 2.715271 -0.806249 8.160261
v 2.756087 -0.806249 8.160261
v 2.796904 -0.806249 8.160261
v 2.837720 -0.806249 8.160261
v 2.878536 -0.806249 8.160261
v 2.919353 -0.806249 8.160261
v 2.960169 -0.806249 8.160261
v 3.000985 -0.806249 8.160261
v 3.041802 -0.806249 8.160261
v 3.082618 -0.806249 8.160261
v 3.123434 -0.806249 8.160261
v 3.164251 -0.806249 8.160261
v 3.205067 -0.806249 8.160261
v 3.245883 -0.806249 8.160261
v 3.286700 -0.806249 8.160261
v 3.327516 -0.806249 8.160261
v 3.368332 -0.806249 8.160261
v 3.409149 -0.806249 8.160261
v 3.449965 -0.806249 8.160261
v 3.490781 -0.806249 8.160261
v 3.531598 -0.806249 8.160261
v 3.572414 -0.806249 8.160261
v 3.613230 -0.806249 8.160261
v 3.654047 -0.806249 8.160261
v 3.694863 -0.806249 8.160261
v 3.735679 -0.806249 8.160261
v 3.776495 -0.806249 8.160261
v 3.817312 -0.806249 8.160261
v 3.858128 -0.806249 8.160261
v 3.898944 -0.806249 8.160261
v 3.939761 -0.806249 8.160261
v 3.980577 -0.806249 8.160261
v 4.021393 -0.806249 8.160261
v 4.062210 -0.806249 8.160261
v 4.103026 -0.806249 8.160261
v 4.143843 -0.806249 8.160261
v 4.184659 -0.806249 8.160261
v 4.225475 -0.806249 8.160261
v 4.266292 -0.806249 8.160261
v 4.307108 -0.806249 8.160261
v 4.347924 -0.806249 8.160261
v 4.388741 -0.806249 8.160261
v 4.429557 -0.806249 8.160261
v 4.470373 -0.806249 8.160261
v 4.511189 -0.806249 8.160261
v 4.552006 -0.806249 8.160261
v 4.592822 -0.806249 8.160261
v 4.633638 -0.806249 8.160261
v 2.633638 -0.806249 8.119444
v 2.674455 -0.806249 8.119444
v 2.715271 -0.806249 8.119444
v 2.756087 -0.806249 8.119444
v 2.796904 -0.806249 8.119444
v 2.837720 -0.806249 8.119444
v 2.878536 -0.806249 8.119444
v 2.919353 -0.806249 8.119444
v 2.960169 -0.806249 8.119444
v 3.000985 -0.806249 8.119444
v 3.041802 -0.806249 8.119444
v 3.082618 -0.806249 8.119444
v 3.123434 -0.806249 8.119444
v 3.164251 -0.806249 8.119444
v 3.205067 -0.806249 8.119444
v 3.245883 -0.806249 8.119444
v 3.286700 -0.806249 8.119444
v 3.327516 -0.806249 8.119444
v 3.368332 -0.806249 8.119444
v 3.409149 -0.806249 8.119444
v 3.449965 -0.806249 8.119444
v 3.490781 -0.806249 8.119444
v 3.531598 -0.806249 8.119444
v 3.572414 -0.806249 8.119444
v 3.613230 -0.806249 8.119444
v 3.654047 -0.806249 8.119444
v 3.694863 -0.806249 8.119444
v 3.735679 -0.806249 8.119444
v 3.776495 -0.806249 8.119444
v 3.817312 -0.806249 8.119444
v 3.858128 -0.806249 8.119444
v 3.898944 -0.806249 8.119444
v 3.939761 -0.806249 8.119444
v 3.980577 -0.806249 8.119444
v 4.021393 -0.806249 8.119444
v 4.062210 -0.806249 8.119444
v 4.103026 -0.806249 8.119444
v 4.143843 -0.806249 8.119444
v 4.184659 -0.806249 8.119444
v 4.225475 -0.806249 8.119444
v 4.266292 -0.806249 8.119444
v 4.307108 -0.806249 8.119444
v 4.347924 -0.806249 8.119444
v 4.388741 -0.806249 8.119444
v 4.429557 -0.806249 8.119444
v 4.470373 -0.806249 8.119444
v 4.511189 -0.806249 8.119444
v 4.552006 -0.806249 8.119444
v 4.592822 -0.806249 8.119444
v 4.633638 -0.806249 8.119444
v 2.633638 -0.806249 8.078629
v 2.674455 -0.806249 8.078629
v 2.715271 -0.806249 8.078629
v 2.756087 -0.806249 8.078629
v 2.796904 -0.806249 8.078629
v 2.837720 -0.806249 8.078629
v 2.878536 -0.806249 8.078629
v 2.919353 -0.806249 8.078629
v 2.960169 -0.806249 8.078629
v 3.000985 -0.806249 8.078629
v 3.041802 -0.806249 8.078629
v 3.082618 -0.806249 8.078629
v 3.123434 -0.806249 8.078629
v 3.164251 -0.806249 8.078629
v 3.205067 -0.806249 8.078629
v 3.245883 -0.806249 8.078629
v 3.286700 -0.806249 8.078629
v 3.327516 -0.806249 8.078629
v 3.368332 -0.806249 8.078629
v 3.409149 -0.806249 8.078629
v 3.449965 -0.806249 8.078629
v 3.490781 -0.806249 8.078629
v 3.531598 -0.806249 8.078629
v 3.572414 -0.806249 8.078629
v 3.613230 -0.806249 8.078629
v 3.654047 -0.806249 8.078629
v 3.694863 -0.806249 8.078629
v 3.735679 -0.806249 8.078629
v 3.776495 -0.806249 8.078629
v 3.817312 -0.806249 8.078629
v 3.858128 -0.806249 8.078629
v 3.898944 -0.806249 8.078629
v 3.939761 -0.806249 8.078629
v 3.980577 -0.806249 8.078629
v 4.021393 -0.806249 8.078629
v 4.062210 -0.806249 8.078629
v 4.103026 -0.806249 8.078629
v 4.143843 -0.806249 8.078629
v 4.184659 -0.806249 8.078629
v 4.225475 -0.806249 8.078629
v 4.266292 -0.806249 8.078629
v 4.307108 -0.806249 8.078629
v 4.347924 -0.806249 8.078629
v 4.388741 -0.806249 8.078629
v 4.429557 -0.806249 8.078629
v 4.470373 -0.806249 8.078629
v 4.511189 -0.806249 8.078629
v 4.552006 -0.806249 8.078629
v 4.592822 -0.806249 8.078629
v 4.633638 -0.806249 8.078629
v 2.633638 -0.806249 8.037811
v 2.674455 -0.806249 8.037811
v 2.715271 -0.806249 8.037811
v 2.756087 -0.806249 8.037811
v 2.796904 -0.806249 8.037811
v 2.837720 -0.806249 8.037811
v 2.878536 -0.806249 8.037811
v 2.919353 -0.806249 8.037811
v 2.960169 -0.806249 8.037811
v 3.000985 -0.806249 8.037811
v 3.041802 -0.806249 8.037811
v 3.082618 -0.806249 8.037811
v 3.123434 -0.806249 8.037811
v 3.164251 -0.806249 8.037811
v 3.205067 -0.806249 8.037811
v 3.245883 -0.806249 8.037811
v 3.286700 -0.806249 8.037811
v 3.327516 -0.806249 8.037811
v 3.368332 -0.806249 8.037811
v 3.409149 -0.806249 8.037811
v 3.449965 -0.806249 8.037811
v 3.490781 -0.806249 8.037811
v 3.531598 -0.806249 8.037811
v 3.572414 -0.806249 8.037811
v 3.613230 -0.806249 8.037811
v 3.654047 -0.806249 8.037811
v 3.694863 -0.806249 8.037811
v 3.735679 -0.806249 8.037811
v 3.776495 -0.806249 8.037811
v 3.817312 -0.806249 8.037811
v 3.858128 -0.806249 8.037811
v 3.898944 -0.806249 8.037811
v 3.939761 -0.806249 8.037811
v 3.980577 -0.806249 8.037811
v 4.021393 -0.806249 8.037811
v 4.062210 -0.806249 8.037811
v 4.103026 -0.806249 8.037811
v 4.143843 -0.806249 8.037811
v 4.184659 -0.806249 8.037811
v 4.225475 -0.806249 8.037811
v 4.266292 -0.806249 8.037811
v 4.307108 -0.806249 8.037811
v 4.347924 -0.806249 8.037811
v 4.388741 -0.806249 8.037811
v 4.429557 -0.806249 8.037811
v 4.470373 -0.806249 8.037811
v 4.511189 -0.806249 8.037811
v 4.552006 -0.806249 8.037811
v 4.592822 -0.806249 8.037811
v 4.633638 -0.806249 8.037811
v 2.633638 -0.806249 7.996995
v 2.674455 -0.806249 7.996995
v 2.715271 -0.806249 7.996995
v 2.756087 -0.806249 7.996995
v 2.796904 -0.806249 7.996995
v 2.837720 -0.806249 7.996995
v 2.878536 -0.806249 7.996995
v 2.919353 -0.806249 7.996995
v 2.960169 -0.806249 7.996995
v 3.000985 -0.806249 7.996995
v 3.041802 -0.806249 7.996995
v 3.082618 -0.806249 7.996995
v 3.123434 -0.806249 7.996995
v 3.164251 -0.806249 7.996995
v 3.205067 -0.806249 7.996995
v 3.245883 -0.806249 7.996995
v 3.286700 -0.806249 7.996995
v 3.327516 -0.806249 7.996995
v 3.368332 -0.806249 7.996995
v 3.409149 -0.806249 7.996995
v 3.449965 -0.806249 7.996995
v 3.490781 -0.806249 7.996995
v 3.531598 -0.806249 7.996995
v 3.572414 -0.806249 7.996995
v 3.613230 -0.806249 7.996995
v 3.654047 -0.806249 7.996995
v 3.694863 -0.806249 7.996995
v 3.735679 -0.806249 7.996995
v 3.776495 -0.806249 7.996995
v 3.817312 -0.806249 7.996995
v 3.858128 -0.806249 7.996995
v 3.898944 -0.806249 7.996995
v 3.939761 -0.806249 7.996995
v 3.980577 -0.806249 7.996995
v 4.021393 -0.806249 7.996995
v 4.062210 -0.806249 7.996995
v 4.103026 -0.806249 7.996995
v 4.143843 -0.806249 7.996995
v 4.184659 -0.806249 7.996995
v 4.225475 -0.806249 7.996995
v 4.266292 -0.806249 7.996995
v 4.307108 -0.806249 7.996995
v 4.347924 -0.806249 7.996995
v 4.388741 -0.806249 7.996995
v 4.429557 -0.806249 7.996995
v 4.470373 -0.806249 7.996995
v 4.511189 -0.806249 7.996995
v 4.552006 -0.806249 7.996995
v 4.592822 -0.806249 7.996995
v 4.633638 -0.806249 7.996995
v 2.633638 -0.806249 7.956179
v 2.674455 -0.806249 7.956179
v 2.715271 -0.806249 7.956179
v 2.756087 -0.806249 7.956179
v 2.796904 -0.806249 7.956179
v 2.837720 -0.806249 7.956179
v 2.878536 -0.806249 7.956179
v 2.919353 -0.806249 7.956179
v 2.960169 -0.806249 7.956179
v 3.000985 -0.806249 7.956179
v 3.041802 -0.806249 7.956179
v 3.082618 -0.806249 7.956179
v 3.123434 -0.806249 7.956179
v 3.164251 -0.806249 7.956179
v 3.205067 -0.806249 7.956179
v 3.245883 -0.806249 7.956179
v 3.286700 -0.806249 7.956179
v 3.327516 -0.806249 7.956179
v 3.368332 -0.806249 7.956179
v 3.409149 -0.806249 7.956179
v 3.449965 -0.806249 7.956179
v 3.490781 -0.806249 7.956179
v 3.531598 -0.806249 7.956179
v 3.572414 -0.806249 7.956179
v 3.613230 -0.806249 7.956179
v 3.654047 -0.806249 7.956179
v 3.694863 -0.806249 7.956179
v 3.735679 -0.806249 7.956179
v 3.776495 -0.806249 7.956179
v 3.817312 -0.806249 7.956179
v 3.858128 -0.806249 7.956179
v 3.898944 -0.806249 7.956179
v 3.939761 -0.806249 7.956179
v 3.980577 -0.806249 7.956179
v 4.021393 -0.806249 7.956179
v 4.062210 -0.806249 7.956179
v 4.103026 -0.806249 7.956179
v 4.143843 -0.806249 7.956179
v 4.184659 -0.806249 7.956179
v 4.225475 -0.806249 7.956179
v 4.266292 -0.806249 7.956179
v 4.307108 -0.806249 7.956179
v 4.347924 -0.806249 7.956179
v 4.388741 -0.806249 7.956179
v 4.429557 -0.806249 7.956179
v 4.470373 -0.806249 7.956179
v 4.511189 -0.806249 7.956179
v 4.552006 -0.806249 7.956179
v 4.592822 -0.806249 7.956179
v 4.633638 -0.806249 7.956179
v 2.633638 -0.806249 7.915362
v 2.674455 -0.806249 7.915362
v 2.715271 -0.806249 7.915362
v 2.756087 -0.806249 7.915362
v 2.796904 -0.806249 7.915362
v 2.837720 -0.806249 7.915362
v 2.878536 -0.806249 7.915362
v 2.919353 -0.806249 7.915362
v 2.960169 -0.806249 7.915362
v 3.000985 -0.806249 7.915362
v 3.041802 -0.806249 7.915362
v 3.082618 -0.806249 7.915362
v 3.123434 -0.806249 7.915362
v 3.164251 -0.806249 7.915362
v 3.205067 -0.806249 7.915362
v 3.245883 -0.806249 7.915362
v 3.286700 -0.806249 7.915362
v 3.327516 -0.806249 7.915362
v 3.368332 -0.806249 7.915362
v 3.409149 -0.806249 7.915362
v 3.449965 -0.806249 7.915362
v 3.490781 -0.806249 7.915362
v 3.531598 -0.806249 7.915362
v 3.572414 -0.806249 7.915362
v 3.613230 -0.806249 7.915362
v 3.654047 -0.806249 7.915362
v 3.694863 -0.806249 7.915362
v 3.735679 -0.806249 7.915362
v 3.776495 -0.806249 7.915362
v 3.817312 -0.806249 7.915362
v 3.858128 -0.806249 7.915362
v 3.898944 -0.806249 7.915362
v 3.939761 -0.806249 7.915362
v 3.980577 -0.806249 7.915362
v 4.021393 -0.806249 7.915362
v 4.062210 -0.806249 7.915362
v 4.103026 -0.806249 7.915362
v 4.143843 -0.806249 7.915362
v 4.184659 -0.806249 7.915362
v 4.225475 -0.806249 7.915362
v 4.266292 -0.806249 7.915362
v 4.307108 -0.806249 7.915362
v 4.347924 -0.806249 7.915362
v 4.388741 -0.806249 7.915362
v 4.429557 -0.806249 7.915362
v 4.470373 -0.806249 7.915362
v 4.511189 -0.806249 7.915362
v 4.552006 -0.806249 7.915362
v 4.592822 -0.806249 7.915362
v 4.633638 -0.806249 7.915362
v 2.633638 -0.806249 7.874546
v 2.674455 -0.806249 7.874546
v 2.715271 -0.806249 7.874546
v 2.756087 -0.806249 7.874546
v 2.796904 -0.806249 7.874546
v 2.837720 -0.806249 7.874546
v 2.878536 -0.806249 7.874546
v 2.919353 -0.806249 7.874546
v 2.960169 -0.806249 7.874546
v 3.000985 -0.806249 7.874546
v 3.041802 -0.806249 7.874546
v 3.082618 -0.806249 7.874546
v 3.123434 -0.806249 7.874546
v 3.164251 -0.806249 7.874546
v 3.205067 -0.806249 7.874546
v 3.245883 -0.806249 7.874546
v 3.286700 -0.806249 7.874546
v 3.327516 -0.806249 7.874546
v 3.368332 -0.806249 7.874546
v 3.409149 -0.806249 7.874546
v 3.449965 -0.806249 7.874546
v 3.490781 -0.806249 7.874546
v 3.531598 -0.806249 7.874546
v 3.572414 -0.806249 7.874546
v 3.613230 -0.806249 7.874546
v 3.654047 -0.806249 7.874546
v 3.694863 -0.806249 7.874546
v 3.735679 -0.806249 7.874546
v 3.776495 -0.806249 7.874546
v 3.817312 -0.806249 7.874546
v 3.858128 -0.806249 7.874546
v 3.898944 -0.806249 7.874546
v 3.939761 -0.806249 7.874546
v 3.980577 -0.806249 7.874546
v 4.021393 -0.806249 7.874546
v 4.062210 -0.806249 7.874546
v 4.103026 -0.806249 7.874546
v 4.143843 -0.806249 7.874546
v 4.184659 -0.806249 7.874546
v 4.225475 -0.806249 7.874546
v 4.266292 -0.806249 7.874546
v 4.307108 -0.806249 7.874546
v 4.347924 -0.806249 7.874546
v 4.388741 -0.806249 7.874546
v 4.429557 -0.806249 7.874546
v 4.470373 -0.806249 7.874546
v 4.511189 -0.806249 7.874546
v 4.552006 -0.806249 7.874546
v 4.592822 -0.806249 7.874546
v 4.633638 -0.806249 7.874546
v 2.633638 -0.806249 7.833730
v 2.674455 -0.806249 7.833730
v 2.715271 -0.806249 7.833730
v 2.756087 -0.806249 7.833730
v 2.796904 -0.806249 7.833730
v 2.837720 -0.806249 7.833730
v 2.878536 -0.806249 7.833730
v 2.919353 -0.806249 7.833730
v 2.960169 -0.806249 7.833730
v 3.000985 -0.806249 7.833730
v 3.041802 -0.806249 7.833730
v 3.082618 -0.806249 7.833730
v 3.123434 -0.806249 7.833730
v 3.164251 -0.806249 7.833730
v 3.205067 -0.806249 7.833730
v 3.245883 -0.806249 7.833730
v 3.286700 -0.806249 7.833730
v 3.327516 -0.806249 7.833730
v 3.368332 -0.806249 7.833730
v 3.409149 -0.806249 7.833730
v 3.449965 -0.806249 7.833730
v 3.490781 -0.806249 7.833730
v 3.531598 -0.806249 7.833730
v 3.572414 -0.806249 7.833730
v 3.613230 -0.806249 7.833730
v 3.654047 -0.806249 7.833730
v 3.694863 -0.806249 7.833730
v 3.735679 -0.806249 7.833730
v 3.776495 -0.806249 7.833730
v 3.817312 -0.806249 7.833730
v 3.858128 -0.806249 7.833730
v 3.898944 -0.806249 7.833730
v 3.939761 -0.806249 7.833730
v 3.980577 -0.806249 7.833730
v 4.021393 -0.806249 7.833730
v 4.062210 -0.806249 7.833730
v 4.103026 -0.806249 7.833730
v 4.143843 -0.806249 7.833730
v 4.184659 -0.806249 7.833730
v 4.225475 -0.806249 7.833730
v 4.266292 -0.806249 7.833730
v 4.307108 -0.806249 7.833730
v 4.347924 -0.806249 7.833730
v 4.388741 -0.806249 7.833730
v 4.429557 -0.806249 7.833730
v 4.470373 -0.806249 7.833730
v 4.511189 -0.806249 7.833730
v 4.552006 -0.806249 7.833730
v 4.592822 -0.806249 7.833730
v 4.633638 -0.806249 7.833730
v 2.633638 -0.806249 7.792913
v 2.674455 -0.806249 7.792913
v 2.715271 -0.806249 7.792913
v 2.756087 -0.806249 7.792913
v 2.796904 -0.806249 7.792913
v 2.837720 -0.806249 7.792913
v 2.878536 -0.806249 7.792913
v 2.919353 -0.806249 7.792913
v 2.960169 -0.806249 7.792913
v 3.000985 -0.806249 7.792913
v 3.041802 -0.806249 7.792913
v 3.082618 -0.806249 7.792913
v 3.123434 -0.806249 7.792913
v 3.164251 -0.806249 7.792913
v 3.205067 -0.806249 7.792913
v 3.245883 -0.806249 7.792913
v 3.286700 -0.806249 7.792913
v 3.327516 -0.806249 7.792913
v 3.368332 -0.806249 7.792913
v 3.409149 -0.806249 7.792913
v 3.449965 -0.806249 7.792913
v 3.490781 -0.806249 7.792913
v 3.531598 -0.806249 7.792913
v 3.572414 -0.806249 7.792913
v 3.613230 -0.806249 7.792913
v 3.654047 -0.806249 7.792913
v 3.694863 -0.806249 7.792913
v 3.735679 -0.806249 7.792913
v 3.776495 -0.806249 7.792913
v 3.817312 -0.806249 7.792913
v 3.858128 -0.806249 7.792913
v 3.898944 -0.806249 7.792913
v 3.939761 -0.806249 7.792913
v 3.980577 -0.806249 7.792913
v 4.021393 -0.806249 7.792913
v 4.062210 -0.806249 7.792913
v 4.103026 -0.806249 7.792913
v 4.143843 -0.806249 7.792913
v 4.184659 -0.806249 7.792913
v 4.225475 -0.806249 7.792913
v 4.266292 -0.806249 7.792913
v 4.307108 -0.806249 7.792913
v 4.347924 -0.806249 7.792913
v 4.388741 -0.806249 7.792913
v 4.429557 -0.806249 7.792913
v 4.470373 -0.806249 7.792913
v 4.511189 -0.806249 7.792913
v 4.552006 -0.806249 7.792913
v 4.592822 -0.806249 7.792913
v 4.633638 -0.806249 7.792913
v 2.633638 -0.806249 7.752097
v 2.674455 -0.806249 7.752097
v 2.715271 -0.806249 7.752097
v 2.756087 -0.806249 7.752097
v 2.796904 -0.806249 7.752097
v 2.837720 -0.806249 7.752097
v 2.878536 -0.806249 7.752097
v 2.919353 -0.806249 7.752097
v 2.960169 -0.806249 7.752097
v 3.000985 -0.806249 7.752097
v 3.041802 -0.806249 7.752097
v 3.082618 -0.806249 7.752097
v 3.123434 -0.806249 7.752097
v 3.164251 -0.806249 7.752097
v 3.205067 -0.806249 7.752097
v 3.245883 -0.806249 7.752097
v 3.286700 -0.806249 7.752097
v 3.327516 -0.806249 7.752097
v 3.368332 -0.806249 7.752097
v 3.409149 -0.806249 7.752097
v 3.449965 -0.806249 7.752097
v 3.490781 -0.806249 7.752097
v 3.531598 -0.806249 7.752097
v 3.572414 -0.806249 7.752097
v 3.613230 -0.806249 7.752097
v 3.654047 -0.806249 7.752097
v 3.694863 -0.806249 7.752097
v 3.735679 -0.806249 7.752097
v 3.776495 -0.806249 7.752097
v 3.817312 -0.806249 7.752097
v 3.858128 -0.806249 7.752097
v 3.898944 -0.806249 7.752097
v 3.939761 -0.806249 7.752097
v 3.980577 -0.806249 7.752097
v 4.021393 -0.806249 7.752097
v 4.062210 -0.806249 7.752097
v 4.103026 -0.806249 7.752097
v 4.143843 -0.806249 7.752097
v 4.184659 -0.806249 7.752097
v 4.225475 -0.806249 7.752097
v 4.266292 -0.806249 7.752097
v 4.307108 -0.806249 7.752097
v 4.347924 -0.806249 7.752097
v 4.388741 -0.806249 7.752097
v 4.429557 -0.806249 7.752097
v 4.470373 -0.806249 7.752097
v 4.511189 -0.806249 7.752097
v 4.552006 -0.806249 7.752097
v 4.592822 -0.806249 7.752097
v 4.633638 -0.806249 7.752097
v 2.633638 -0.806249 7.711281
v 2.674455 -0.806249 7.711281
v 2.715271 -0.806249 7.711281
v 2.756087 -0.806249 7.711281
v 2.796904 -0.806249 7.711281
v 2.837720 -0.806249 7.711281
v 2.878536 -0.806249 7.711281
v 2.919353 -0.806249 7.711281
v 2.960169 -0.806249 7.711281
v 3.000985 -0.806249 7.711281
v 3.041802 -0.806249 7.711281
v 3.082618 -0.806249 7.711281
v 3.123434 -0.806249 7.711281
v 3.164251 -0.806249 7.711281
v 3.205067 -0.806249 7.711281
v 3.245883 -0.806249 7.711281
v 3.286700 -0.806249 7.711281
v 3.327516 -0.806249 7.711281
v 3.368332 -0.806249 7.711281
v 3.409149 -0.806249 7.711281
v 3.449965 -0.806249 7.711281
v 3.490781 -0.806249 7.711281
v 3.531598 -0.806249 7.711281
v 3.572414 -0.806249 7.711281
v 3.613230 -0.806249 7.711281
v 3.654047 -0.806249 7.711281
v 3.694863 -0.806249 7.711281
v 3.735679 -0.806249 7.711281
v 3.776495 -0.806249 7.711281
v 3.817312 -0.806249 7.711281
v 3.858128 -0.806249 7.711281
v 3.898944 -0.806249 7.711281
v 3.939761 -0.806249 7.711281
v 3.980577 -0.806249 7.711281
v 4.021393 -0.806249 7.711281
v 4.062210 -0.806249 7.711281
v 4.103026 -0.806249 7.711281
v 4.143843 -0.806249 7.711281
v 4.184659 -0.806249 7.711281
v 4.225475 -0.806249 7.711281
v 4.266292 -0.806249 7.711281
v 4.307108 -0.806249 7.711281
v 4.347924 -0.806249 7.711281
v 4.388741 -0.806249 7.711281
v 4.429557 -0.806249 7.711281
v 4.470373 -0.806249 7.711281
v 4.511189 -0.806249 7.711281
v 4.552006 -0.806249 7.711281
v 4.592822 -0.806249 7.711281
v 4.633638 -0.806249 7.711281
v 2.633638 -0.806249 7.670465
v 2.674455 -0.806249 7.670465
v 2.715271 -0.806249 7.670465
v 2.756087 -0.806249 7.670465
v 2.796904 -0.806249 7.670465
v 2.837720 -0.806249 7.670465
v 2.878536 -0.806249 7.670465
v 2.919353 -0.806249 7.670465
v 2.960169 -0.806249 7.670465
v 3.000985 -0.806249 7.670465
v 3.041802 -0.806249 7.670465
v 3.082618 -0.806249 7.670465
v 3.123434 -0.806249 7.670465
v 3.164251 -0.806249 7.670465
v 3.205067 -0.806249 7.670465
v 3.245883 -0.806249 7.670465
v 3.286700 -0.806249 7.670465
v 3.327516 -0.806249 7.670465
v 3.368332 -0.806249 7.670465
v 3.409149 -0.806249 7.670465
v 3.449965 -0.806249 7.670465
v 3.490781 -0.806249 7.670465
v 3.531598 -0.806249 7.670465
v 3.572414 -0.806249 7.670465
v 3.613230 -0.806249 7.670465
v 3.654047 -0.806249 7.670465
v 3.694863 -0.806249 7.670465
v 3.735679 -0.806249 7.670465
v 3.776495 -0.806249 7.670465
v 3.817312 -0.806249 7.670465
v 3.858128 -0.806249 7.670465
v 3.898944 -0.806249 7.670465
v 3.939761 -0.806249 7.670465
v 3.980577 -0.806249 7.670465
v 4.021393 -0.806249 7.670465
v 4.062210 -0.806249 7.670465
v 4.103026 -0.806249 7.670465
v 4.143843 -0.806249 7.670465
v 4.184659 -0.806249 7.670465
v 4.225475 -0.806249 7.670465
v 4.266292 -0.806249 7.670465
v 4.307108 -0.806249 7.670465
v 4.347924 -0.806249 7.670465
v 4.388741 -0.806249 7.670465
v 4.429557 -0.806249 7.670465
v 4.470373 -0.806249 7.670465
v 4.511189 -0.806249 7.670465
v 4.552006 -0.806249 7.670465
v 4.592822 -0.806249 7.670465
v 4.633638 -0.806249 7.670465
v 2.633638 -0.806249 7.629648
v 2.674455 -0.806249 7.629648
v 2.715271 -0.806249 7.629648
v 2.756087 -0.806249 7.629648
v 2.796904 -0.806249 7.629648
v 2.837720 -0.806249 7.629648
v 2.878536 -0.806249 7.629648
v 2.919353 -0.806249 7.629648
v 2.960169 -0.806249 7.629648
v 3.000985 -0.806249 7.629648
v 3.041802 -0.806249 7.629648
v 3.082618 -0.806249 7.629648
v 3.123434 -0.806249 7.629648
v 3.164251 -0.806249 7.629648
v 3.205067 -0.806249 7.629648
v 3.245883 -0.806249 7.629648
v 3.286700 -0.806249 7.629648
v 3.327516 -0.806249 7.629648
v 3.368332 -0.806249 7.629648
v 3.409149 -0.806249 7.629648
v 3.449965 -0.806249 7.629648
v 3.490781 -0.806249 7.629648
v 3.531598 -0.806249 7.629648
v 3.572414 -0.806249 7.629648
v 3.613230 -0.806249 7.629648
v 3.654047 -0.806249 7.629648
v 3.694863 -0.806249 7.629648
v 3.735679 -0.806249 7.629648
v 3.776495 -0.806249 7.629648
v 3.817312 -0.806249 7.629648
v 3.858128 -0.806249 7.629648
v 3.898944 -0.806249 7.629648
v 3.939761 -0.806249 7.629648
v 3.980577 -0.806249 7.629648
v 4.021393 -0.806249 7.629648
v 4.062210 -0.806249 7.629648
v 4.103026 -0.806249 7.629648
v 4.143843 -0.806249 7.629648
v 4.184659 -0.806249 7.629648
v 4.225475 -0.806249 7.629648
v 4.266292 -0.806249 7.629648
v 4.307108 -0.806249 7.629648
v 4.347924 -0.806249 7.629648
v 4.388741 -0.806249 7.629648
v 4.429557 -0.806249 7.629648
v 4.470373 -0.806249 7.629648
v 4.511189 -0.806249 7.629648
v 4.552006 -0.806249 7.629648
v 4.592822 -0.806249 7.629648
v 4.633638 -0.806249 7.629648
v 2.633638 -0.806249 7.588832
v 2.674455 -0.806249 7.588832
v 2.715271 -0.806249 7.588832
v 2.756087 -0.806249 7.588832
v 2.796904 -0.806249 7.588832
v 2.837720 -0.806249 7.588832
v 2.878536 -0.806249 7.588832
v 2.919353 -0.806249 7.588832
v 2.960169 -0.806249 7.588832
v 3.000985 -0.806249 7.588832
v 3.041802 -0.806249 7.588832
v 3.082618 -0.806249 7.588832
v 3.123434 -0.806249 7.588832
v 3.164251 -0.806249 7.588832
v 3.205067 -0.806249 7.588832
v 3.245883 -0.806249 7.588832
v 3.286700 -0.806249 7.588832
v 3.327516 -0.806249 7.588832
v 3.368332 -0.806249 7.588832
v 3.409149 -0.806249 7.588832
v 3.449965 -0.806249 7.588832
v 3.490781 -0.806249 7.588832
v 3.531598 -0.806249 7.588832
v 3.572414 -0.806249 7.588832
v 3.613230 -0.806249 7.588832
v 3.654047 -0.806249 7.588832
v 3.694863 -0.806249 7.588832
v 3.735679 -0.806249 7.588832
v 3.776495 -0.806249 7.588832
v 3.817312 -0.806249 7.588832
v 3.858128 -0.806249 7.588832
v 3.898944 -0.806249 7.588832
v 3.939761 -0.806249 7.588832
v 3.980577 -0.806249 7.588832
v 4.021393 -0.806249 7.588832
v 4.062210 -0.806249 7.588832
v 4.103026 -0.806249 7.588832
v 4.143843 -0.806249 7.588832
v 4.184659 -0.806249 7.588832
v 4.225475 -0.806249 7.588832
v 4.266292 -0.806249 7.588832
v 4.307108 -0.806249 7.588832
v 4.347924 -0.806249 7.588832
v 4.388741 -0.806249 7.588832
v 4.429557 -0.806249 7.588832
v 4.470373 -0.806249 7.588832
v 4.511189 -0.806249 7.588832
v 4.552006 -0.806249 7.588832
v 4.592822 -0.806249 7.588832
v 4.633638 -0.806249 7.588832
v 2.633638 -0.806249 7.548016
v 2.674455 -0.806249 7.548016
v 2.715271 -0.806249 7.548016
v 2.756087 -0.806249 7.548016
v 2.796904 -0.806249 7.548016
v 2.837720 -0.806249 7.548016
v 2.878536 -0.806249 7.548016
v 2.919353 -0.806249 7.548016
v 2.960169 -0.806249 7.548016
v 3.000985 -0.806249 7.548016
v 3.041802 -0.806249 7.548016
v 3.082618 -0.806249 7.548016
v 3.123434 -0.806249 7.548016
v 3.164251 -0.806249 7.548016
v 3.205067 -0.806249 7.548016
v 3.245883 -0.806249 7.548016
v 3.286700 -0.806249 7.548016
v 3.327516 -0.806249 7.548016
v 3.368332 -0.806249 7.548016
v 3.409149 -0.806249 7.548016
v 3.449965 -0.806249 7.548016
v 3.490781 -0.806249 7.548016
v 3.531598 -0.806249 7.548016
v 3.572414 -0.806249 7.548016
v 3.613230 -0.806249 7.548016
v 3.654047 -0.806249 7.548016
v 3.694863 -0.806249 7.548016
v 3.735679 -0.806249 7.548016
v 3.776495 -0.806249 7.548016
v 3.817312 -0.806249 7.548016
v 3.858128 -0.806249 7.548016
v 3.898944 -0.806249 7.548016
v 3.939761 -0.806249 7.548016
v 3.980577 -0.806249 7.548016
v 4.021393 -0.806249 7.548016
v 4.062210 -0.806249 7.548016
v 4.103026 -0.806249 7.548016
v 4.143843 -0.806249 7.548016
v 4.184659 -0.806249 7.548016
v 4.225475 -0.806249 7.548016
v 4.266292 -0.806249 7.548016
v 4.307108 -0.806249 7.548016
v 4.347924 -0.806249 7.548016
v 4.388741 -0.806249 7.548016
v 4.429557 -0.806249 7.548016
v 4.470373 -0.806249 7.548016
v 4.511189 -0.806249 7.548016
v 4.552006 -0.806249 7.548016
v 4.592822 -0.806249 7.548016
v 4.633638 -0.806249 7.548016
v 2.633638 -0.806249 7.507199
v 2.674455 -0.806249 7.507199
v 2.715271 -0.806249 7.507199
v 2.756087 -0.806249 7.507199
v 2.796904 -0.806249 7.507199
v 2.837720 -0.806249 7.507199
v 2.878536 -0.806249 7.507199
v 2.919353 -0.806249 7.507199
v 2.960169 -0.806249 7.507199
v 3.000985 -0.806249 7.507199
v 3.041802 -0.806249 7.507199
v 3.082618 -0.806249 7.507199
v 3.123434 -0.806249 7.507199
v 3.164251 -0.806249 7.507199
v 3.205067 -0.806249 7.507199
v 3.245883 -0.806249 7.507199
v 3.286700 -0.806249 7.507199
v 3.327516 -0.806249 7.507199
v 3.368332 -0.806249 7.507199
v 3.409149 -0.806249 7.507199
v 3.449965 -0.806249 7.507199
v 3.490781 -0.806249 7.507199
v 3.531598 -0.806249 7.507199
v 3.572414 -0.806249 7.507199
v 3.613230 -0.806249 7.507199
v 3.654047 -0.806249 7.507199
v 3.694863 -0.806249 7.507199
v 3.735679 -0.806249 7.507199
v 3.776495 -0.806249 7.507199
v 3.817312 -0.806249 7.507199
v 3.858128 -0.806249 7.507199
v 3.898944 -0.806249 7.507199
v 3.939761 -0.806249 7.507199
v 3.980577 -0.806249 7.507199
v 4.021393 -0.806249 7.507199
v 4.062210 -0.806249 7.507199
v 4.103026 -0.806249 7.507199
v 4.143843 -0.806249 7.507199
v 4.184659 -0.806249 7.507199
v 4.225475 -0.806249 7.507199
v 4.266292 -0.806249 7.507199
v 4.307108 -0.806249 7.507199
v 4.347924 -0.806249 7.507199
v 4.388741 -0.806249 7.507199
v 4.429557 -0.806249 7.507199
v 4.470373 -0.806249 7.507199
v 4.511189 -0.806249 7.507199
v 4.552006 -0.806249 7.507199
v 4.592822 -0.806249 7.507199
v 4.633638 -0.806249 7.507199
v 2.633638 -0.806249 7.466383
v 2.674455 -0.806249 7.466383
v 2.715271 -0.806249 7.466383
v 2.756087 -0.806249 7.466383
v 2.796904 -0.806249 7.466383
v 2.837720 -0.806249 7.466383
v 2.878536 -0.806249 7.466383
v 2.919353 -0.806249 7.466383
v 2.960169 -0.806249 7.466383
v 3.000985 -0.806249 7.466383
v 3.041802 -0.806249 7.466383
v 3.082618 -0.806249 7.466383
v 3.123434 -0.806249 7.466383
v 3.164251 -0.806249 7.466383
v 3.205067 -0.806249 7.466383
v 3.245883 -0.806249 7.466383
v 3.286700 -0.806249 7.466383
v 3.327516 -0.806249 7.466383
v 3.368332 -0.806249 7.466383
v 3.409149 -0.806249 7.466383
v 3.449965 -0.806249 7.466383
v 3.490781 -0.806249 7.466383
v 3.531598 -0.806249 7.466383
v 3.572414 -0.806249 7.466383
v 3.613230 -0.806249 7.466383
v 3.654047 -0.806249 7.466383
v 3.694863 -0.806249 7.466383
v 3.735679 -0.806249 7.466383
v 3.776495 -0.806249 7.466383
v 3.817312 -0.806249 7.466383
v 3.858128 -0.806249 7.466383
v 3.898944 -0.806249 7.466383
v 3.939761 -0.806249 7.466383
v 3.980577 -0.806249 7.466383
v 4.021393 -0.806249 7.466383
v 4.062210 -0.806249 7.466383
v 4.103026 -0.806249 7.466383
v 4.143843 -0.806249 7.466383
v 4.184659 -0.806249 7.466383
v 4.225475 -0.806249 7.466383
v 4.266292 -0.806249 7.466383
v 4.307108 -0.806249 7.466383
v 4.347924 -0.806249 7.466383
v 4.388741 -0.806249 7.466383
v 4.429557 -0.806249 7.466383
v 4.470373 -0.806249 7.466383
v 4.511189 -0.806249 7.466383
v 4.552006 -0.806249 7.466383
v 4.592822 -0.806249 7.466383
v 4.633638 -0.806249 7.466383
v 2.919353 -0.768686 9.466383
v 2.878536 -0.768686 9.466383
v 2.837720 -0.768686 9.466383
v 2.796904 -0.768686 9.466383
v 2.756087 -0.768686 9.466383
v 2.715271 -0.768686 9.466383
v 2.674455 -0.768686 9.466383
v 2.633638 -0.768686 9.466383
v 2.960169 -0.768686 9.466383
v 3.000985 -0.768686 9.466383
v 3.041802 -0.768686 9.466383
v 3.082618 -0.768686 9.466383
v 3.123434 -0.768686 9.466383
v 3.164251 -0.768686 9.466383
v 3.205067 -0.768686 9.466383
v 3.245883 -0.768686 9.466383
v 3.286700 -0.768686 9.466383
v 3.327516 -0.768686 9.466383
v 3.368332 -0.768686 9.466383
v 3.409149 -0.768686 9.466383
v 3.449965 -0.768686 9.466383
v 3.490781 -0.768686 9.466383
v 3.531598 -0.768686 9.466383
v 3.572414 -0.768686 9.466383
v 3.613230 -0.768686 9.466383
v 3.654047 -0.768686 9.466383
v 3.694863 -0.768686 9.466383
v 3.735679 -0.768686 9.466383
v 3.776495 -0.768686 9.466383
v 3.817312 -0.768686 9.466383
v 3.858128 -0.768686 9.466383
v 3.898944 -0.768686 9.466383
v 3.939761 -0.768686 9.466383
v 3.980577 -0.768686 9.466383
v 4.021393 -0.768686 9.466383
v 4.062210 -0.768686 9.466383
v 4.103026 -0.768686 9.466383
v 4.143843 -0.768686 9.466383
v 4.184659 -0.768686 9.466383
v 4.225475 -0.768686 9.466383
v 4.266292 -0.768686 9.466383
v 4.307108 -0.768686 9.466383
v 4.347924 -0.768686 9.466383
v 4.388741 -0.768686 9.466383
v 4.429557 -0.768686 9.466383
v 4.470373 -0.768686 9.466383
v 4.511189 -0.768686 9.466383
v 4.552006 -0.768686 9.466383
v 4.592822 -0.768686 9.466383
v 4.633638 -0.768686 9.466383
v 2.633638 -0.768686 9.425567
v 2.674455 -0.768686 9.425567
v 2.715271 -0.768686 9.425567
v 2.756087 -0.768686 9.425567
v 2.796904 -0.768686 9.425567
v 2.837720 -0.768686 9.425567
v 2.878536 -0.768686 9.425567
v 2.919353 -0.768686 9.425567
v 2.960169 -0.768686 9.425567
v 3.000985 -0.768686 9.425567
v 3.041802 -0.768686 9.425567
v 3.082618 -0.768686 9.425567
v 3.123434 -0.768686 9.425567
v 3.164251 -0.768686 9.425567
v 3.205067 -0.768686 9.425567
v 3.245883 -0.768686 9.425567
v 3.286700 -0.768686 9.425567
v 3.327516 -0.768686 9.425567
v 3.368332 -0.768686 9.425567
v 3.409149 -0.768686 9.425567
v 3.449965 -0.768686 9.425567
v 3.490781 -0.768686 9.425567
v 3.531598 -0.768686 9.425567
v 3.572414 -0.768686 9.425567
v 3.613230 -0.768686 9.425567
v 3.654047 -0.768686 9.425567
v 3.694863 -0.768686 9.425567
v 3.735679 -0.768686 9.425567
v 3.776495 -0.768686 9.425567
v 3.817312 -0.768686 9.425567
v 3.858128 -0.768686 9.425567
v 3.898944 -0.768686 9.425567
v 3.939761 -0.768686 9.425567
v 3.980577 -0.768686 9.425567
v 4.021393 -0.768686 9.425567
v 4.062210 -0.768686 9.425567
v 4.103026 -0.768686 9.425567
v 4.143843 -0.768686 9.425567
v 4.184659 -0.768686 9.425567
v 4.225475 -0.768686 9.425567
v 4.266292 -0.768686 9.425567
v 4.307108 -0.768686 9.425567
v 4.347924 -0.768686 9.425567
v 4.388741 -0.768686 9.425567
v 4.429557 -0.768686 9.425567
v 4.470373 -0.768686 9.425567
v 4.511189 -0.768686 9.425567
v 4.552006 -0.768686 9.425567
v 4.592822 -0.768686 9.425567
v 4.633638 -0.768686 9.425567
v 2.633638 -0.768686 9.384750
v 2.674455 -0.768686 9.384750
v 2.715271 -0.768686 9.384750
v 2.756087 -0.768686 9.384750
v 2.796904 -0.768686 9.384750
v 2.837720 -0.768686 9.384750
v 2.878536 -0.768686 9.384750
v 2.919353 -0.768686 9.384750
v 2.960169 -0.768686 9.384750
v 3.000985 -0.768686 9.384750
v 3.041802 -0.768686 9.384750
v 3.082618 -0.768686 9.384750
v 3.123434 -0.768686 9.384750
v 3.164251 -0.768686 9.384750
v 3.205067 -0.768686 9.384750
v 3.245883 -0.768686 9.384750
v 3.286700 -0.768686 9.384750
v 3.327516 -0.768686 9.384750
v 3.368332 -0.768686 9.384750
v 3.409149 -0.768686 9.384750
v 3.449965 -0.768686 9.384750
v 3.490781 -0.768686 9.384750
v 3.531598 -0.768686 9.384750
v 3.572414 -0.768686 9.384750
v 3.613230 -0.768686 9.384750
v 3.654047 -0.768686 9.384750
v 3.694863 -0.768686 9.384750
v 3.735679 -0.768686 9.384750
v 3.776495 -0.768686 9.384750
v 3.817312 -0.768686 9.384750
v 3.858128 -0.768686 9.384750
v 3.898944 -0.768686 9.384750
v 3.939761 -0.768686 9.384750
v 3.980577 -0.768686 9.384750
v 4.021393 -0.768686 9.384750
v 4.062210 -0.768686 9.384750
v 4.103026 -0.768686 9.384750
v 4.143843 -0.768686 9.384750
v 4.184659 -0.768686 9.384750
v 4.225475 -0.768686 9.384750
v 4.266292 -0.768686 9.384750
v 4.307108 -0.768686 9.384750
v 4.347924 -0.768686 9.384750
v 4.388741 -0.768686 9.384750
v 4.429557 -0.768686 9.384750
v 4.470373 -0.768686 9.384750
v 4.511189 -0.768686 9.384750
v 4.552006 -0.768686 9.384750
v 4.592822 -0.768686 9.384750
v 4.633638 -0.768686 9.384750
v 2.633638 -0.768686 9.343934
v 2.674455 -0.768686 9.343934
v 2.715271 -0.768686 9.343934
v 2.756087 -0.768686 9.343934
v 2.796904 -0.768686 9.343934
v 2.837720 -0.768686 9.343934
v 2.878536 -0.768686 9.343934
v 2.919353 -0.768686 9.343934
v 2.960169 -0.768686 9.343934
v 3.000985 -0.768686 9.343934
v 3.041802 -0.768686 9.343934
v 3.082618 -0.768686 9.343934
v 3.123434 -0.768686 9.343934
v 3.164251 -0.768686 9.343934
v 3.205067 -0.768686 9.343934
v 3.245883 -0.768686 9.343934
v 3.286700 -0.768686 9.343934
v 3.327516 -0.768686 9.343934
v 3.368332 -0.768686 9.343934
v 3.409149 -0.768686 9.343934
v 3.449965 -0.768686 9.343934
v 3.490781 -0.768686 9.343934
v 3.531598 -0.768686 9.343934
v 3.572414 -0.768686 9.343934
v 3.613230 -0.768686 9.343934
v 3.654047 -0.768686 9.343934
v 3.694863 -0.768686 9.343934
v 3.735679 -0.768686 9.343934
v 3.776495 -0.768686 9.343934
v 3.817312 -0.768686 9.343934
v 3.858128 -0.768686 9.343934
v 3.898944 -0.768686 9.343934
v 3.939761 -0.768686 9.343934
v 3.980577 -0.768686 9.343934
v 4.021393 -0.768686 9.343934
v 4.062210 -0.768686 9.343934
v 4.103026 -0.768686 9.343934
v 4.143843 -0.768686 9.343934
v 4.184659 -0.768686 9.343934
v 4.225475 -0.768686 9.343934
v 4.266292 -0.768686 9.343934
v 4.307108 -0.768686 9.343934
v 4.347924 -0.768686 9.343934
v 4.388741 -0.768686 9.343934
v 4.429557 -0.768686 9.343934
v 4.470373 -0.768686 9.343934
v 4.511189 -0.768686 9.343934
v 4.552006 -0.768686 9.343934
v 4.592822 -0.768686 9.343934
v 4.633638 -0.768686 9.343934
v 2.633638 -0.768686 9.303118
v 2.674455 -0.768686 9.303118
v 2.715271 -0.768686 9.303118
v 2.756087 -0.768686 9.303118
v 2.796904 -0.768686 9.303118
v 2.837720 -0.768686 9.303118
v 2.878536 -0.768686 9.303118
v 2.919353 -0.768686 9.303118
v 2.960169 -0.768686 9.303118
v 3.000985 -0.768686 9.303118
v 3.041802 -0.768686 9.303118
v 3.082618 -0.768686 9.303118
v 3.123434 -0.768686 9.303118
v 3.164251 -0.768686 9.303118
v 3.205067 -0.768686 9.303118
v 3.245883 -0.768686 9.303118
v 3.286700 -0.768686 9.303118
v 3.327516 -0.768686 9.303118
v 3.368332 -0.768686 9.303118
v 3.409149 -0.768686 9.303118
v 3.449965 -0.768686 9.303118
v 3.490781 -0.768686 9.303118
v 3.531598 -0.768686 9.303118
v 3.572414 -0.768686 9.303118
v 3.613230 -0.768686 9.303118
v 3.654047 -0.768686 9.303118
v 3.694863 -0.768686 9.303118
v 3.735679 -0.768686 9.303118
v 3.776495 -0.768686 9.303118
v 3.817312 -0.768686 9.303118
v 3.858128 -0.768686 9.303118
v 3.898944 -0.768686 9.303118
v 3.939761 -0.768686 9.303118
v 3.980577 -0.768686 9.303118
v 4.021393 -0.768686 9.303118
v 4.062210 -0.768686 9.303118
v 4.103026 -0.768686 9.303118
v 4.143843 -0.768686 9.303118
v 4.184659 -0.768686 9.303118
v 4.225475 -0.768686 9.303118
v 4.266292 -0.768686 9.303118
v 4.307108 -0.768686 9.303118
v 4.347924 -0.768686 9.303118
v 4.388741 -0.768686 9.303118
v 4.429557 -0.768686 9.303118
v 4.470373 -0.768686 9.303118
v 4.511189 -0.768686 9.303118
v 4.552006 -0.768686 9.303118
v 4.592822 -0.768686 9.303118
v 4.633638 -0.768686 9.303118
v 2.633638 -0.768686 9.262301
v 2.674455 -0.768686 9.262301
v 2.715271 -0.768686 9.262301
v 2.756087 -0.768686 9.262301
v 2.796904 -0.768686 9.262301
v 2.837720 -0.768686 9.262301
v 2.878536 -0.768686 9.262301
v 2.919353 -0.768686 9.262301
v 2.960169 -0.768686 9.262301
v 3.000985 -0.768686 9.262301
v 3.041802 -0.768686 9.262301
v 3.082618 -0.768686 9.262301
v 3.123434 -0.768686 9.262301
v 3.164251 -0.768686 9.262301
v 3.205067 -0.768686 9.262301
v 3.245883 -0.768686 9.262301
v 3.286700 -0.768686 9.262301
v 3.327516 -0.768686 9.262301
v 3.368332 -0.768686 9.262301
v 3.409149 -0.768686 9.262301
v 3.449965 -0.768686 9.262301
v 3.490781 -0.768686 9.262301
v 3.531598 -0.768686 9.262301
v 3.572414 -0.768686 9.262301
v 3.613230 -0.768686 9.262301
v 3.654047 -0.768686 9.262301
v 3.694863 -0.768686 9.262301
v 3.735679 -0.768686 9.262301
v 3.776495 -0.768686 9.262301
v 3.817312 -0.768686 9.262301
v 3.858128 -0.768686 9.262301
v 3.898944 -0.768686 9.262301
v 3.939761 -0.768686 9.262301
v 3.980577 -0.768686 9.262301
v 4.021393 -0.768686 9.262301
v 4.062210 -0.768686 9.262301
v 4.103026 -0.768686 9.262301
v 4.143843 -0.768686 9.262301
v 4.184659 -0.768686 9.262301
v 4.225475 -0.768686 9.262301
v 4.266292 -0.768686 9.262301
v 4.307108 -0.768686 9.262301
v 4.347924 -0.768686 9.262301
v 4.388741 -0.768686 9.262301
v 4.429557 -0.768686 9.262301
v 4.470373 -0.768686 9.262301
v 4.511189 -0.768686 9.262301
v 4.552006 -0.768686 9.262301
v 4.592822 -0.768686 9.262301
v 4.633638 -0.768686 9.262301
v 2.633638 -0.768686 9.221485
v 2.674455 -0.768686 9.221485
v 2.715271 -0.768686 9.221485
v 2.756087 -0.768686 9.221485
v 2.796904 -0.768686 9.221485
v 2.837720 -0.768686 9.221485
v 2.878536 -0.768686 9.221485
v 2.919353 -0.768686 9.221485
v 2.960169 -0.768686 9.221485
v 3.000985 -0.768686 9.221485
v 3.041802 -0.768686 9.221485
v 3.082618 -0.768686 9.221485
v 3.123434 -0.768686 9.221485
v 3.164251 -0.768686 9.221485
v 3.205067 -0.768686 9.221485
v 3.245883 -0.768686 9.221485
v 3.286700 -0.768686 9.221485
v 3.327516 -0.768686 9.221485
v 3.368332 -0.768686 9.221485
v 3.409149 -0.768686 9.221485
v 3.449965 -0.768686 9.221485
v 3.490781 -0.768686 9.221485
v 3.531598 -0.768686 9.221485
v 3.572414 -0.768686 9.221485
v 3.613230 -0.768686 9.221485
v 3.654047 -0.768686 9.221485
v 3.694863 -0.768686 9.221485
v 3.735679 -0.768686 9.221485
v 3.776495 -0.768686 9.221485
v 3.817312 -0.768686 9.221485
v 3.858128 -0.768686 9.221485
v 3.898944 -0.768686 9.221485
v 3.939761 -0.768686 9.221485
v 3.980577 -0.768686 9.221485
v 4.021393 -0.768686 9.221485
v 4.062210 -0.768686 9.221485
v 4.103026 -0.768686 9.221485
v 4.143843 -0.768686 9.221485
v 4.184659 -0.768686 9.221485
v 4.225475 -0.768686 9.221485
v 4.266292 -0.768686 9.221485
v 4.307108 -0.768686 9.221485
v 4.347924 -0.768686 9.221485
v 4.388741 -0.768686 9.221485
v 4.429557 -0.768686 9.221485
v 4.470373 -0.768686 9.221485
v 4.511189 -0.768686 9.221485
v 4.552006 -0.768686 9.221485
v 4.592822 -0.768686 9.221485
v 4.633638 -0.768686 9.221485
v 2.633638 -0.768686 9.180669
v 2.674455 -0.768686 9.180669
v 2.715271 -0.768686 9.180669
v 2.756087 -0.768686 9.180669
v 2.796904 -0.768686 9.180669
v 2.837720 -0.768686 9.180669
v 2.878536 -0.768686 9.180669
v 2.919353 -0.768686 9.180669
v 2.960169 -0.768686 9.180669
v 3.000985 -0.768686 9.180669
v 3.041802 -0.768686 9.180669
v 3.082618 -0.768686 9.180669
v 3.123434 -0.768686 9.180669
v 3.164251 -0.768686 9.180669
v 3.205067 -0.768686 9.180669
v 3.245883 -0.768686 9.180669
v 3.286700 -0.768686 9.180669
v 3.327516 -0.768686 9.180669
v 3.368332 -0.768686 9.180669
v 3.409149 -0.768686 9.180669
v 3.449965 -0.768686 9.180669
v 3.490781 -0.768686 9.180669
v 3.531598 -0.768686 9.180669
v 3.572414 -0.768686 9.180669
v 3.613230 -0.768686 9.180669
v 3.654047 -0.768686 9.180669
v 3.694863 -0.768686 9.180669
v 3.735679 -0.768686 9.180669
v 3.776495 -0.768686 9.180669
v 3.817312 -0.768686 9.180669
v 3.858128 -0.768686 9.180669
v 3.898944 -0.768686 9.180669
v 3.939761 -0.768686 9.180669
v 3.980577 -0.768686 9.180669
v 4.021393 -0.768686 9.180669
v 4.062210 -0.768686 9.180669
v 4.103026 -0.768686 9.180669
v 4.143843 -0.768686 9.180669
v 4.184659 -0.768686 9.180669
v 4.225475 -0.768686 9.180669
v 4.266292 -0.768686 9.180669
v 4.307108 -0.768686 9.180669
v 4.347924 -0.768686 9.180669
v 4.388741 -0.768686 9.180669
v 4.429557 -0.768686 9.180669
v 4.470373 -0.768686 9.180669
v 4.511189 -0.768686 9.180669
v 4.552006 -0.768686 9.180669
v 4.592822 -0.768686 9.180669
v 4.633638 -0.768686 9.180669
v 2.633638 -0.768686 9.139853
v 2.674455 -0.768686 9.139853
v 2.715271 -0.768686 9.139853
v 2.756087 -0.768686 9.139853
v 2.796904 -0.768686 9.139853
v 2.837720 -0.768686 9.139853
v 2.878536 -0.768686 9.139853
v 2.919353 -0.768686 9.139853
v 2.960169 -0.768686 9.139853
v 3.000985 -0.768686 9.139853
v 3.041802 -0.768686 9.139853
v 3.082618 -0.768686 9.139853
v 3.123434 -0.768686 9.139853
v 3.164251 -0.768686 9.139853
v 3.205067 -0.768686 9.139853
v 3.245883 -0.768686 9.139853
v 3.286700 -0.768686 9.139853
v 3.327516 -0.768686 9.139853
v 3.368332 -0.768686 9.139853
v 3.409149 -0.768686 9.139853
v 3.449965 -0.768686 9.139853
v 3.490781 -0.768686 9.139853
v 3.531598 -0.768686 9.139853
v 3.572414 -0.768686 9.139853
v 3.613230 -0.768686 9.139853
v 3.654047 -0.768686 9.139853
v 3.694863 -0.768686 9.139853
v 3.735679 -0.768686 9.139853
v 3.776495 -0.768686 9.139853
v 3.817312 -0.768686 9.139853
v 3.858128 -0.768686 9.139853
v 3.898944 -0.768686 9.139853
v 3.939761 -0.768686 9.139853
v 3.980577 -0.768686 9.139853
v 4.021393 -0.768686 9.139853
v 4.062210 -0.768686 9.139853
v 4.103026 -0.768686 9.139853
v 4.143843 -0.768686 9.139853
v 4.184659 -0.768686 9.139853
v 4.225475 -0.768686 9.139853
v 4.266292 -0.768686 9.139853
v 4.307108 -0.768686 9.139853
v 4.347924 -0.768686 9.139853
v 4.388741 -0.768686 9.139853
v 4.429557 -0.768686 9.139853
v 4.470373 -0.768686 9.139853
v 4.511189 -0.768686 9.139853
v 4.552006 -0.768686 9.139853
v 4.592822 -0.768686 9.139853
v 4.633638 -0.768686 9.139853
v 2.633638 -0.768686 9.099036
v 2.674455 -0.768686 9.099036
v 2.715271 -0.768686 9.099036
v 2.756087 -0.768686 9.099036
v 2.796904 -0.768686 9.099036
v 2.837720 -0.768686 9.099036
v 2.878536 -0.768686 9.099036
v 2.919353 -0.768686 9.099036
v 2.960169 -0.768686 9.099036
v 3.000985 -0.768686 9.099036
v 3.041802 -0.768686 9.099036
v 3.082618 -0.768686 9.099036
v 3.123434 -0.768686 9.099036
v 3.164251 -0.768686 9.099036
v 3.205067 -0.768686 9.099036
v 3.245883 -0.768686 9.099036
v 3.286700 -0.768686 9.099036
v 3.327516 -0.768686 9.099036
v 3.368332 -0.768686 9.099036
v 3.409149 -0.768686 9.099036
v 3.449965 -0.768686 9.099036
v 3.490781 -0.768686 9.099036
v 3.531598 -0.768686 9.099036
v 3.572414 -0.768686 9.099036
v 3.613230 -0.768686 9.099036
v 3.654047 -0.768686 9.099036
v 3.694863 -0.768686 9.099036
v 3.735679 -0.768686 9.099036
v 3.776495 -0.768686 9.099036
v 3.817312 -0.768686 9.099036
v 3.858128 -0.768686 9.099036
v 3.898944 -0.768686 9.099036
v 3.939761 -0.768686 9.099036
v 3.980577 -0.768686 9.099036
v 4.021393 -0.768686 9.099036
v 4.062210 -0.768686 9.099036
v 4.103026 -0.768686 9.099036
v 4.143843 -0.768686 9.099036
v 4.184659 -0.768686 9.099036
v 4.225475 -0.768686 9.099036
v 4.266292 -0.768686 9.099036
v 4.307108 -0.768686 9.099036
v 4.347924 -0.768686 9.099036
v 4.388741 -0.768686 9.099036
v 4.429557 -0.768686 9.099036
v 4.470373 -0.768686 9.099036
v 4.511189 -0.768686 9.099036
v 4.552006 -0.768686 9.099036
v 4.592822 -0.768686 9.099036
v 4.633638 -0.768686 9.099036
v 2.633638 -0.768686 9.058220
v 2.674455 -0.768686 9.058220
v 2.715271 -0.768686 9.058220
v 2.756087 -0.768686 9.058220
v 2.796904 -0.768686 9.058220
v 2.837720 -0.768686 9.058220
v 2.878536 -0.768686 9.058220
v 2.919353 -0.768686 9.058220
v 2.960169 -0.768686 9.058220
v 3.000985 -0.768686 9.058220
v 3.041802 -0.768686 9.058220
v 3.082618 -0.768686 9.058220
v 3.123434 -0.768686 9.058220
v 3.164251 -0.768686 9.058220
v 3.205067 -0.768686 9.058220
v 3.245883 -0.768686 9.058220
v 3.286700 -0.768686 9.058220
v 3.327516 -0.768686 9.058220
v 3.368332 -0.768686 9.058220
v 3.409149 -0.768686 9.058220
v 3.449965 -0.768686 9.058220
v 3.490781 -0.768686 9.058220
v 3.531598 -0.768686 9.058220
v 3.572414 -0.768686 9.058220
v 3.613230 -0.768686 9.058220
v 3.654047 -0.768686 9.058220
v 3.694863 -0.768686 9.058220
v 3.735679 -0.768686 9.058220
v 3.776495 -0.768686 9.058220
v 3.817312 -0.768686 9.058220
v 3.858128 -0.768686 9.058220
v 3.898944 -0.768686 9.058220
v 3.939761 -0.768686 9.058220
v 3.980577 -0.768686 9.058220
v 4.021393 -0.768686 9.058220
v 4.062210 -0.768686 9.058220
v 4.103026 -0.768686 9.058220
v 4.143843 -0.768686 9.058220
v 4.184659 -0.768686 9.058220
v 4.225475 -0.768686 9.058220
v 4.266292 -0.768686 9.058220
v 4.307108 -0.768686 9.058220
v 4.347924 -0.768686 9.058220
v 4.388741 -0.768686 9.058220
v 4.429557 -0.768686 9.058220
v 4.470373 -0.768686 9.058220
v 4.511189 -0.768686 9.058220
v 4.552006 -0.768686 9.058220
v 4.592822 -0.768686 9.058220
v 4.633638 -0.768686 9.058220
v 2.633638 -0.768686 9.017404
v 2.674455 -0.768686 9.017404
v 2.715271 -0.768686 9.017404
v 2.756087 -0.768686 9.017404
v 2.796904 -0.768686 9.017404
v 2.837720 -0.768686 9.017404
v 2.878536 -0.768686 9.017404
v 2.919353 -0.768686 9.017404
v 2.960169 -0.768686 9.017404
v 3.000985 -0.768686 9.017404
v 3.041802 -0.768686 9.017404
v 3.082618 -0.768686 9.017404
v 3.123434 -0.768686 9.017404
v 3.164251 -0.768686 9.017404
v 3.205067 -0.768686 9.017404
v 3.245883 -0.768686 9.017404
v 3.286700 -0.768686 9.017404
v 3.327516 -0.768686 9.017404
v 3.368332 -0.768686 9.017404
v 3.409149 -0.768686 9.017404
v 3.449965 -0.768686 9.017404
v 3.490781 -0.768686 9.017404
v 3.531598 -0.768686 9.017404
v 3.572414 -0.768686 9.017404
v 3.613230 -0.768686 9.017404
v 3.654047 -0.768686 9.017404
v 3.694863 -0.768686 9.017404
v 3.735679 -0.768686 9.017404
v 3.776495 -0.768686 9.017404
v 3.817312 -0.768686 9.017404
v 3.858128 -0.768686 9.017404
v 3.898944 -0.768686 9.017404
v 3.939761 -0.768686 9.017404
v 3.980577 -0.768686 9.017404
v 4.021393 -0.768686 9.017404
v 4.062210 -0.768686 9.017404
v 4.103026 -0.768686 9.017404
v 4.143843 -0.768686 9.017404
v 4.184659 -0.768686 9.017404
v 4.225475 -0.768686 9.017404
v 4.266292 -0.768686 9.017404
v 4.307108 -0.768686 9.017404
v 4.347924 -0.768686 9.017404
v 4.388741 -0.768686 9.017404
v 4.429557 -0.768686 9.017404
v 4.470373 -0.768686 9.017404
v 4.511189 -0.768686 9.017404
v 4.552006 -0.768686 9.017404
v 4.592822 -0.768686 9.017404
v 4.633638 -0.768686 9.017404
v 2.633638 -0.768686 8.976587
v 2.674455 -0.768686 8.976587
v 2.715271 -0.768686 8.976587
v 2.756087 -0.768686 8.976587
v 2.796904 -0.768686 8.976587
v 2.837720 -0.768686 8.976587
v 2.878536 -0.768686 8.976587
v 2.919353 -0.768686 8.976587
v 2.960169 -0.768686 8.976587
v 3.000985 -0.768686 8.976587
v 3.041802 -0.768686 8.976587
v 3.082618 -0.768686 8.976587
v 3.123434 -0.768686 8.976587
v 3.164251 -0.768686 8.976587
v 3.205067 -0.768686 8.976587
v 3.245883 -0.768686 8.976587
v 3.286700 -0.768686 8.976587
v 3.327516 -0.768686 8.976587
v 3.368332 -0.768686 8.976587
v 3.409149 -0.768686 8.976587
v 3.449965 -0.768686 8.976587
v 3.490781 -0.768686 8.976587
v 3.531598 -0.768686 8.976587
v 3.572414 -0.768686 8.976587
v 3.613230 -0.768686 8.976587
v 3.654047 -0.768686 8.976587
v 3.694863 -0.768686 8.976587
v 3.735679 -0.768686 8.976587
v 3.776495 -0.768686 8.976587
v 3.817312 -0.768686 8.976587
v 3.858128 -0.768686 8.976587
v 3.898944 -0.768686 8.976587
v 3.939761 -0.768686 8.976587
v 3.980577 -0.768686 8.976587
v 4.021393 -0.768686 8.976587
v 4.062210 -0.768686 8.976587
v 4.103026 -0.768686 8.976587
v 4.143843 -0.768686 8.976587
v 4.184659 -0.768686 8.976587
v 4.225475 -0.768686 8.976587
v 4.266292 -0.768686 8.976587
v 4.307108 -0.768686 8.976587
v 4.347924 -0.768686 8.976587
v 4.388741 -0.768686 8.976587
v 4.429557 -0.768686 8.976587
v 4.470373 -0.768686 8.976587
v 4.511189 -0.768686 8.976587
v 4.552006 -0.768686 8.976587
v 4.592822 -0.768686 8.976587
v 4.633638 -0.768686 8.976587
v 2.633638 -0.768686 8.935771
v 2.674455 -0.768686 8.935771
v 2.715271 -0.768686 8.935771
v 2.756087 -0.768686 8.935771
v 2.796904 -0.768686 8.935771
v 2.837720 -0.768686 8.935771
v 2.878536 -0.768686 8.935771
v 2.919353 -0.768686 8.935771
v 2.960169 -0.768686 8.935771
v 3.000985 -0.768686 8.935771
v 3.041802 -0.768686 8.935771
v 3.082618 -0.768686 8.935771
v 3.123434 -0.768686 8.935771
v 3.164251 -0.768686 8.935771
v 3.205067 -0.768686 8.935771
v 3.245883 -0.768686 8.935771
v 3.286700 -0.768686 8.935771
v 3.327516 -0.768686 8.935771
v 3.368332 -0.768686 8.935771
v 3.409149 -0.768686 8.935771
v 3.449965 -0.768686 8.935771
v 3.490781 -0.768686 8.935771
v 3.531598 -0.768686 8.935771
v 3.572414 -0.768686 8.935771
v 3.613230 -0.768686 8.935771
v 3.654047 -0.768686 8.935771
v 3.694863 -0.768686 8.935771
v 3.735679 -0.768686 8.935771
v 3.776495 -0.768686 8.935771
v 3.817312 -0.768686 8.935771
v 3.858128 -0.768686 8.935771
v 3.898944 -0.768686 8.935771
v 3.939761 -0.768686 8.935771
v 3.980577 -0.768686 8.935771
v 4.021393 -0.768686 8.935771
v 4.062210 -0.768686 8.935771
v 4.103026 -0.768686 8.935771
v 4.143843 -0.768686 8.935771
v 4.184659 -0.768686 8.935771
v 4.225475 -0.768686 8.935771
v 4.266292 -0.768686 8.935771
v 4.307108 -0.768686 8.935771
v 4.347924 -0.768686 8.935771
v 4.388741 -0.768686 8.935771
v 4.429557 -0.768686 8.935771
v 4.470373 -0.768686 8.935771
v 4.511189 -0.768686 8.935771
v 4.552006 -0.768686 8.935771
v 4.592822 -0.768686 8.935771
v 4.633638 -0.768686 8.935771
v 2.633638 -0.768686 8.894955
v 2.674455 -0.768686 8.894955
v 2.715271 -0.768686 8.894955
v 2.756087 -0.768686 8.894955
v 2.796904 -0.768686 8.894955
v 2.837720 -0.768686 8.894955
v 2.878536 -0.768686 8.894955
v 2.919353 -0.768686 8.894955
v 2.960169 -0.768686 8.894955
v 3.000985 -0.768686 8.894955
v 3.041802 -0.768686 8.894955
v 3.082618 -0.768686 8.894955
v 3.123434 -0.768686 8.894955
v 3.164251 -0.768686 8.894955
v 3.205067 -0.768686 8.894955
v 3.245883 -0.768686 8.894955
v 3.286700 -0.768686 8.894955
v 3.327516 -0.768686 8.894955
v 3.368332 -0.768686 8.894955
v 3.409149 -0.768686 8.894955
v 3.449965 -0.768686 8.894955
v 3.490781 -0.768686 8.894955
v 3.531598 -0.768686 8.894955
v 3.572414 -0.768686 8.894955
v 3.613230 -0.768686 8.894955
v 3.654047 -0.768686 8.894955
v 3.694863 -0.768686 8.894955
v 3.735679 -0.768686 8.894955
v 3.776495 -0.768686 8.894955
v 3.817312 -0.768686 8.894955
v 3.858128 -0.768686 8.894955
v 3.898944 -0.768686 8.894955
v 3.939761 -0.768686 8.894955
v 3.980577 -0.768686 8.894955
v 4.021393 -0.768686 8.894955
v 4.062210 -0.768686 8.894955
v 4.103026 -0.768686 8.894955
v 4.143843 -0.768686 8.894955
v 4.184659 -0.768686 8.894955
v 4.225475 -0.768686 8.894955
v 4.266292 -0.768686 8.894955
v 4.307108 -0.768686 8.894955
v 4.347924 -0.768686 8.894955
v 4.388741 -0.768686 8.894955
v 4.429557 -0.768686 8.894955
v 4.470373 -0.768686 8.894955
v 4.511189 -0.768686 8.894955
v 4.552006 -0.768686 8.894955
v 4.592822 -0.768686 8.894955
v 4.633638 -0.768686 8.894955
v 2.633638 -0.768686 8.854138
v 2.674455 -0.768686 8.854138
v 2.715271 -0.768686 8.854138
v 2.756087 -0.768686 8.854138
v 2.796904 -0.768686 8.854138
v 2.837720 -0.768686 8.854138
v 2.878536 -0.768686 8.854138
v 2.919353 -0.768686 8.854138
v 2.960169 -0.768686 8.854138
v 3.000985 -0.768686 8.854138
v 3.041802 -0.768686 8.854138
v 3.082618 -0.768686 8.854138
v 3.123434 -0.768686 8.854138
v 3.164251 -0.768686 8.854138
v 3.205067 -0.768686 8.854138
v 3.245883 -0.768686 8.854138
v 3.286700 -0.768686 8.854138
v 3.327516 -0.768686 8.854138
v 3.368332 -0.768686 8.854138
v 3.409149 -0.768686 8.854138
v 3.449965 -0.768686 8.854138
v 3.490781 -0.768686 8.854138
v 3.531598 -0.768686 8.854138
v 3.572414 -0.768686 8.854138
v 3.613230 -0.768686 8.854138
v 3.654047 -0.768686 8.854138
v 3.694863 -0.768686 8.854138
v 3.735679 -0.768686 8.854138
v 3.776495 -0.768686 8.854138
v 3.817312 -0.768686 8.854138
v 3.858128 -0.768686 8.854138
v 3.898944 -0.768686 8.854138
v 3.939761 -0.768686 8.854138
v 3.980577 -0.768686 8.854138
v 4.021393 -0.768686 8.854138
v 4.062210 -0.768686 8.854138
v 4.103026 -0.768686 8.854138
v 4.143843 -0.768686 8.854138
v 4.184659 -0.768686 8.854138
v 4.225475 -0.768686 8.854138
v 4.266292 -0.768686 8.854138
v 4.307108 -0.768686 8.854138
v 4.347924 -0.768686 8.854138
v 4.388741 -0.768686 8.854138
v 4.429557 -0.768686 8.854138
v 4.470373 -0.768686 8.854138
v 4.511189 -0.768686 8.854138
v 4.552006 -0.768686 8.854138
v 4.592822 -0.768686 8.854138
v 4.633638 -0.768686 8.854138
v 2.633638 -0.768686 8.813322
v 2.674455 -0.768686 8.813322
v 2.715271 -0.768686 8.813322
v 2.756087 -0.768686 8.813322
v 2.796904 -0.768686 8.813322
v 2.837720 -0.768686 8.813322
v 2.878536 -0.768686 8.813322
v 2.919353 -0.768686 8.813322
v 2.960169 -0.768686 8.813322
v 3.000985 -0.768686 8.813322
v 3.041802 -0.768686 8.813322
v 3.082618 -0.768686 8.813322
v 3.123434 -0.768686 8.813322
v 3.164251 -0.768686 8.813322
v 3.205067 -0.768686 8.813322
v 3.245883 -0.768686 8.813322
v 3.286700 -0.768686 8.813322
v 3.327516 -0.768686 8.813322
v 3.368332 -0.768686 8.813322
v 3.409149 -0.768686 8.813322
v 3.449965 -0.768686 8.813322
v 3.490781 -0.768686 8.813322
v 3.531598 -0.768686 8.813322
v 3.572414 -0.768686 8.813322
v 3.613230 -0.768686 8.813322
v 3.654047 -0.768686 8.813322
v 3.694863 -0.768686 8.813322
v 3.735679 -0.768686 8.813322
v 3.776495 -0.768686 8.813322
v 3.817312 -0.768686 8.813322
[truncated: 16,643,091 more chars]
