# Supplementary material for: Ratcave: A 3D graphics python package for cognitive psychology experiments
Source: Behav Res Methods. 2019 May 6;51(5):2085–93. doi: 10.3758/s13428-019-01245-x (PMC6797704; doi:10.3758/s13428-019-01245-x)
Supplement: Supplementary file 4 — (GZ 5053 kb) [file 13428_2019_1245_MOESM4_ESM.gz › ratcave-0.7.1rc2/assets/primitives.obj]

# Blender v2.73 (sub 0) OBJ File: 'primitives.blend'
# www.blender.org
mtllib primitives.mtl
o Grid
v 2.467240 -0.947066 4.445611
v 2.508057 -0.947066 4.445611
v 2.548873 -0.947066 4.445611
v 2.589689 -0.947066 4.445611
v 2.630506 -0.947066 4.445611
v 2.671322 -0.947066 4.445611
v 2.712138 -0.947066 4.445611
v 2.752954 -0.947066 4.445611
v 2.793771 -0.947066 4.445611
v 2.834587 -0.947066 4.445611
v 2.875404 -0.947066 4.445611
v 2.916220 -0.947066 4.445611
v 2.957036 -0.947066 4.445611
v 2.997853 -0.947066 4.445611
v 3.038669 -0.947066 4.445611
v 3.079485 -0.947066 4.445611
v 3.120301 -0.947066 4.445611
v 3.161118 -0.947066 4.445611
v 3.201934 -0.947066 4.445611
v 3.242751 -0.947066 4.445611
v 3.283567 -0.947066 4.445611
v 3.324383 -0.947066 4.445611
v 3.365200 -0.947066 4.445611
v 3.406016 -0.947066 4.445611
v 3.446832 -0.947066 4.445611
v 3.487648 -0.947066 4.445611
v 3.528465 -0.947066 4.445611
v 3.569281 -0.947066 4.445611
v 3.610097 -0.947066 4.445611
v 3.650914 -0.947066 4.4456
v 3.691730 -0.947066 4.445611
v 3.732546 -0.947066 4.445611
v 3.773363 -0.947066 4.445611
v 3.814179 -0.947066 4.445611
v 3.854995 -0.947066 4.445611
v 3.895812 -0.947066 4.445611
v 3.936628 -0.947066 4.445611
v 3.977444 -0.947066 4.445611
v 4.018261 -0.947066 4.445611
v 4.059077 -0.947066 4.445611
v 4.099894 -0.947066 4.445611
v 4.140710 -0.947066 4.445611
v 4.181526 -0.947066 4.445611
v 4.222342 -0.947066 4.445611
v 4.263159 -0.947066 4.445611
v 4.303975 -0.947066 4.445611
v 4.344791 -0.947066 4.445611
v 4.385608 -0.947066 4.445611
v 4.426424 -0.947066 4.445611
v 4.467240 -0.947066 4.445611
v 2.467240 -0.906250 4.445611
v 2.508057 -0.906250 4.445611
v 2.548873 -0.906250 4.445611
v 2.589689 -0.906250 4.445611
v 2.630506 -0.906250 4.445611
v 2.671322 -0.906250 4.445611
v 2.712138 -0.906250 4.445611
v 2.752954 -0.906250 4.445611
v 2.793771 -0.906250 4.445611
v 2.834587 -0.906250 4.445611
v 2.875404 -0.906250 4.445611
v 2.916220 -0.906250 4.445611
v 2.957036 -0.906250 4.445611
v 2.997853 -0.906250 4.445611
v 3.038669 -0.906250 4.445611
v 3.079485 -0.906250 4.445611
v 3.120301 -0.906250 4.445611
v 3.161118 -0.906250 4.445611
v 3.201934 -0.906250 4.445611
v 3.242751 -0.906250 4.445611
v 3.283567 -0.906250 4.445611
v 3.324383 -0.906250 4.445611
v 3.365200 -0.906250 4.445611
v 3.406016 -0.906250 4.445611
v 3.446832 -0.906250 4.445611
v 3.487648 -0.906250 4.445611
v 3.528465 -0.906250 4.445611
v 3.569281 -0.906250 4.445611
v 3.610097 -0.906250 4.445611
v 3.650914 -0.906250 4.445611
v 3.691730 -0.906250 4.445611
v 3.732546 -0.906250 4.445611
v 3.773363 -0.906250 4.445611
v 3.814179 -0.906250 4.445611
v 3.854995 -0.906250 4.445611
v 3.895812 -0.906250 4.445611
v 3.936628 -0.906250 4.445611
v 3.977444 -0.906250 4.445611
v 4.018261 -0.906250 4.445611
v 4.059077 -0.906250 4.445611
v 4.099894 -0.906250 4.445611
v 4.140710 -0.906250 4.445611
v 4.181526 -0.906250 4.445611
v 4.222342 -0.906250 4.445611
v 4.263159 -0.906250 4.445611
v 4.303975 -0.906250 4.445611
v 4.344791 -0.906250 4.445611
v 4.385608 -0.906250 4.445611
v 4.426424 -0.906250 4.445611
v 4.467240 -0.906250 4.445611
v 2.467240 -0.865434 4.445611
v 2.508057 -0.865434 4.445611
v 2.548873 -0.865434 4.445611
v 2.589689 -0.865434 4.445611
v 2.630506 -0.865434 4.445611
v 2.671322 -0.865434 4.445611
v 2.712138 -0.865434 4.445611
v 2.752954 -0.865434 4.445611
v 2.793771 -0.865434 4.445611
v 2.834587 -0.865434 4.445611
v 2.875404 -0.865434 4.445611
v 2.916220 -0.865434 4.445611
v 2.957036 -0.865434 4.445611
v 2.997853 -0.865434 4.445611
v 3.038669 -0.865434 4.445611
v 3.079485 -0.865434 4.445611
v 3.120301 -0.865434 4.445611
v 3.161118 -0.865434 4.445611
v 3.201934 -0.865434 4.445611
v 3.242751 -0.865434 4.445611
v 3.283567 -0.865434 4.445611
v 3.324383 -0.865434 4.445611
v 3.365200 -0.865434 4.445611
v 3.406016 -0.865434 4.445611
v 3.446832 -0.865434 4.445611
v 3.487648 -0.865434 4.445611
v 3.528465 -0.865434 4.445611
v 3.569281 -0.865434 4.445611
v 3.610097 -0.865434 4.445611
v 3.650914 -0.865434 4.445611
v 3.691730 -0.865434 4.445611
v 3.732546 -0.865434 4.445611
v 3.773363 -0.865434 4.445611
v 3.814179 -0.865434 4.445611
v 3.854995 -0.865434 4.445611
v 3.895812 -0.865434 4.445611
v 3.936628 -0.865434 4.445611
v 3.977444 -0.865434 4.445611
v 4.018261 -0.865434 4.445611
v 4.059077 -0.865434 4.445611
v 4.099894 -0.865434 4.445611
v 4.140710 -0.865434 4.445611
v 4.181526 -0.865434 4.445611
v 4.222342 -0.865434 4.445611
v 4.263159 -0.865434 4.445611
v 4.303975 -0.865434 4.445611
v 4.344791 -0.865434 4.445611
v 4.385608 -0.865434 4.445611
v 4.426424 -0.865434 4.445611
v 4.467240 -0.865434 4.445611
v 2.467240 -0.824617 4.445611
v 2.508057 -0.824617 4.445611
v 2.548873 -0.824617 4.445611
v 2.589689 -0.824617 4.445611
v 2.630506 -0.824617 4.445611
v 2.671322 -0.824617 4.445611
v 2.712138 -0.824617 4.445611
v 2.752954 -0.824617 4.445611
v 2.793771 -0.824617 4.445611
v 2.834587 -0.824617 4.445611
v 2.875404 -0.824617 4.445611
v 2.916220 -0.824617 4.445611
v 2.957036 -0.824617 4.445611
v 2.997853 -0.824617 4.445611
v 3.038669 -0.824617 4.445611
v 3.079485 -0.824617 4.445611
v 3.120301 -0.824617 4.445611
v 3.161118 -0.824617 4.445611
v 3.201934 -0.824617 4.445611
v 3.242751 -0.824617 4.445611
v 3.283567 -0.824617 4.445611
v 3.324383 -0.824617 4.445611
v 3.365200 -0.824617 4.445611
v 3.406016 -0.824617 4.445611
v 3.446832 -0.824617 4.445611
v 3.487648 -0.824617 4.445611
v 3.528465 -0.824617 4.445611
v 3.569281 -0.824617 4.445611
v 3.610097 -0.824617 4.445611
v 3.650914 -0.824617 4.445611
v 3.691730 -0.824617 4.445611
v 3.732546 -0.824617 4.445611
v 3.773363 -0.824617 4.445611
v 3.814179 -0.824617 4.445611
v 3.854995 -0.824617 4.445611
v 3.895812 -0.824617 4.445611
v 3.936628 -0.824617 4.445611
v 3.977444 -0.824617 4.445611
v 4.018261 -0.824617 4.445611
v 4.059077 -0.824617 4.445611
v 4.099894 -0.824617 4.445611
v 4.140710 -0.824617 4.445611
v 4.181526 -0.824617 4.445611
v 4.222342 -0.824617 4.445611
v 4.263159 -0.824617 4.445611
v 4.303975 -0.824617 4.445611
v 4.344791 -0.824617 4.445611
v 4.385608 -0.824617 4.445611
v 4.426424 -0.824617 4.445611
v 4.467240 -0.824617 4.445611
v 2.467240 -0.783801 4.445611
v 2.508057 -0.783801 4.445611
v 2.548873 -0.783801 4.445611
v 2.589689 -0.783801 4.445611
v 2.630506 -0.783801 4.445611
v 2.671322 -0.783801 4.445611
v 2.712138 -0.783801 4.445611
v 2.752954 -0.783801 4.445611
v 2.793771 -0.783801 4.445611
v 2.834587 -0.783801 4.445611
v 2.875404 -0.783801 4.445611
v 2.916220 -0.783801 4.445611
v 2.957036 -0.783801 4.445611
v 2.997853 -0.783801 4.445611
v 3.038669 -0.783801 4.445611
v 3.079485 -0.783801 4.445611
v 3.120301 -0.783801 4.445611
v 3.161118 -0.783801 4.445611
v 3.201934 -0.783801 4.445611
v 3.242751 -0.783801 4.445611
v 3.283567 -0.783801 4.445611
v 3.324383 -0.783801 4.445611
v 3.365200 -0.783801 4.445611
v 3.406016 -0.783801 4.445611
v 3.446832 -0.783801 4.445611
v 3.487648 -0.783801 4.445611
v 3.528465 -0.783801 4.445611
v 3.569281 -0.783801 4.445611
v 3.610097 -0.783801 4.445611
v 3.650914 -0.783801 4.445611
v 3.691730 -0.783801 4.445611
v 3.732546 -0.783801 4.445611
v 3.773363 -0.783801 4.445611
v 3.814179 -0.783801 4.445611
v 3.854995 -0.783801 4.445611
v 3.895812 -0.783801 4.445611
v 3.936628 -0.783801 4.445611
v 3.977444 -0.783801 4.445611
v 4.018261 -0.783801 4.445611
v 4.059077 -0.783801 4.445611
v 4.099894 -0.783801 4.445611
v 4.140710 -0.783801 4.445611
v 4.181526 -0.783801 4.445611
v 4.222342 -0.783801 4.445611
v 4.263159 -0.783801 4.445611
v 4.303975 -0.783801 4.445611
v 4.344791 -0.783801 4.445611
v 4.385608 -0.783801 4.445611
v 4.426424 -0.783801 4.445611
v 4.467240 -0.783801 4.445611
v 2.467240 -0.742985 4.445611
v 2.508057 -0.742985 4.445611
v 2.548873 -0.742985 4.445611
v 2.589689 -0.742985 4.445611
v 2.630506 -0.742985 4.445611
v 2.671322 -0.742985 4.445611
v 2.712138 -0.742985 4.445611
v 2.752954 -0.742985 4.445611
v 2.793771 -0.742985 4.445611
v 2.834587 -0.742985 4.445611
v 2.875404 -0.742985 4.445611
v 2.916220 -0.742985 4.445611
v 2.957036 -0.742985 4.445611
v 2.997853 -0.742985 4.445611
v 3.038669 -0.742985 4.445611
v 3.079485 -0.742985 4.445611
v 3.120301 -0.742985 4.445611
v 3.161118 -0.742985 4.445611
v 3.201934 -0.742985 4.445611
v 3.242751 -0.742985 4.445611
v 3.283567 -0.742985 4.445611
v 3.324383 -0.742985 4.445611
v 3.365200 -0.742985 4.445611
v 3.406016 -0.742985 4.445611
v 3.446832 -0.742985 4.445611
v 3.487648 -0.742985 4.445611
v 3.528465 -0.742985 4.445611
v 3.569281 -0.742985 4.445611
v 3.610097 -0.742985 4.445611
v 3.650914 -0.742985 4.445611
v 3.691730 -0.742985 4.445611
v 3.732546 -0.742985 4.445611
v 3.773363 -0.742985 4.445611
v 3.814179 -0.742985 4.445611
v 3.854995 -0.742985 4.445611
v 3.895812 -0.742985 4.445611
v 3.936628 -0.742985 4.445611
v 3.977444 -0.742985 4.445611
v 4.018261 -0.742985 4.445611
v 4.059077 -0.742985 4.445611
v 4.099894 -0.742985 4.445611
v 4.140710 -0.742985 4.445611
v 4.181526 -0.742985 4.445611
v 4.222342 -0.742985 4.445611
v 4.263159 -0.742985 4.445611
v 4.303975 -0.742985 4.445611
v 4.344791 -0.742985 4.445611
v 4.385608 -0.742985 4.445611
v 4.426424 -0.742985 4.445611
v 4.467240 -0.742985 4.445611
v 2.467240 -0.702168 4.445611
v 2.508057 -0.702168 4.445611
v 2.548873 -0.702168 4.445611
v 2.589689 -0.702168 4.445611
v 2.630506 -0.702168 4.445611
v 2.671322 -0.702168 4.445611
v 2.712138 -0.702168 4.445611
v 2.752954 -0.702168 4.445611
v 2.793771 -0.702168 4.445611
v 2.834587 -0.702168 4.445611
v 2.875404 -0.702168 4.445611
v 2.916220 -0.702168 4.445611
v 2.957036 -0.702168 4.445611
v 2.997853 -0.702168 4.445611
v 3.038669 -0.702168 4.445611
v 3.079485 -0.702168 4.445611
v 3.120301 -0.702168 4.445611
v 3.161118 -0.702168 4.445611
v 3.201934 -0.702168 4.445611
v 3.242751 -0.702168 4.445611
v 3.283567 -0.702168 4.445611
v 3.324383 -0.702168 4.445611
v 3.365200 -0.702168 4.445611
v 3.406016 -0.702168 4.445611
v 3.446832 -0.702168 4.445611
v 3.487648 -0.702168 4.445611
v 3.528465 -0.702168 4.445611
v 3.569281 -0.702168 4.445611
v 3.610097 -0.702168 4.445611
v 3.650914 -0.702168 4.445611
v 3.691730 -0.702168 4.445611
v 3.732546 -0.702168 4.445611
v 3.773363 -0.702168 4.445611
v 3.814179 -0.702168 4.445611
v 3.854995 -0.702168 4.445611
v 3.895812 -0.702168 4.445611
v 3.936628 -0.702168 4.445611
v 3.977444 -0.702168 4.445611
v 4.018261 -0.702168 4.445611
v 4.059077 -0.702168 4.445611
v 4.099894 -0.702168 4.445611
v 4.140710 -0.702168 4.445611
v 4.181526 -0.702168 4.445611
v 4.222342 -0.702168 4.445611
v 4.263159 -0.702168 4.445611
v 4.303975 -0.702168 4.445611
v 4.344791 -0.702168 4.445611
v 4.385608 -0.702168 4.445611
v 4.426424 -0.702168 4.445611
v 4.467240 -0.702168 4.445611
v 2.467240 -0.661352 4.445611
v 2.508057 -0.661352 4.445611
v 2.548873 -0.661352 4.445611
v 2.589689 -0.661352 4.445611
v 2.630506 -0.661352 4.445611
v 2.671322 -0.661352 4.445611
v 2.712138 -0.661352 4.445611
v 2.752954 -0.661352 4.445611
v 2.793771 -0.661352 4.445611
v 2.834587 -0.661352 4.445611
v 2.875404 -0.661352 4.445611
v 2.916220 -0.661352 4.445611
v 2.957036 -0.661352 4.445611
v 2.997853 -0.661352 4.445611
v 3.038669 -0.661352 4.445611
v 3.079485 -0.661352 4.445611
v 3.120301 -0.661352 4.445611
v 3.161118 -0.661352 4.445611
v 3.201934 -0.661352 4.445611
v 3.242751 -0.661352 4.445611
v 3.283567 -0.661352 4.445611
v 3.324383 -0.661352 4.445611
v 3.365200 -0.661352 4.445611
v 3.406016 -0.661352 4.445611
v 3.446832 -0.661352 4.445611
v 3.487648 -0.661352 4.445611
v 3.528465 -0.661352 4.445611
v 3.569281 -0.661352 4.445611
v 3.610097 -0.661352 4.445611
v 3.650914 -0.661352 4.445611
v 3.691730 -0.661352 4.445611
v 3.732546 -0.661352 4.445611
v 3.773363 -0.661352 4.445611
v 3.814179 -0.661352 4.445611
v 3.854995 -0.661352 4.445611
v 3.895812 -0.661352 4.445611
v 3.936628 -0.661352 4.445611
v 3.977444 -0.661352 4.445611
v 4.018261 -0.661352 4.445611
v 4.059077 -0.661352 4.445611
v 4.099894 -0.661352 4.445611
v 4.140710 -0.661352 4.445611
v 4.181526 -0.661352 4.445611
v 4.222342 -0.661352 4.445611
v 4.263159 -0.661352 4.445611
v 4.303975 -0.661352 4.445611
v 4.344791 -0.661352 4.445611
v 4.385608 -0.661352 4.445611
v 4.426424 -0.661352 4.445611
v 4.467240 -0.661352 4.445611
v 2.467240 -0.620536 4.445611
v 2.508057 -0.620536 4.445611
v 2.548873 -0.620536 4.445611
v 2.589689 -0.620536 4.445611
v 2.630506 -0.620536 4.445611
v 2.671322 -0.620536 4.445611
v 2.712138 -0.620536 4.445611
v 2.752954 -0.620536 4.445611
v 2.793771 -0.620536 4.445611
v 2.834587 -0.620536 4.445611
v 2.875404 -0.620536 4.445611
v 2.916220 -0.620536 4.445611
v 2.957036 -0.620536 4.445611
v 2.997853 -0.620536 4.445611
v 3.038669 -0.620536 4.445611
v 3.079485 -0.620536 4.445611
v 3.120301 -0.620536 4.445611
v 3.161118 -0.620536 4.445611
v 3.201934 -0.620536 4.445611
v 3.242751 -0.620536 4.445611
v 3.283567 -0.620536 4.445611
v 3.324383 -0.620536 4.445611
v 3.365200 -0.620536 4.445611
v 3.406016 -0.620536 4.445611
v 3.446832 -0.620536 4.445611
v 3.487648 -0.620536 4.445611
v 3.528465 -0.620536 4.445611
v 3.569281 -0.620536 4.445611
v 3.610097 -0.620536 4.445611
v 3.650914 -0.620536 4.445611
v 3.691730 -0.620536 4.445611
v 3.732546 -0.620536 4.445611
v 3.773363 -0.620536 4.445611
v 3.814179 -0.620536 4.445611
v 3.854995 -0.620536 4.445611
v 3.895812 -0.620536 4.445611
v 3.936628 -0.620536 4.445611
v 3.977444 -0.620536 4.445611
v 4.018261 -0.620536 4.445611
v 4.059077 -0.620536 4.445611
v 4.099894 -0.620536 4.445611
v 4.140710 -0.620536 4.445611
v 4.181526 -0.620536 4.445611
v 4.222342 -0.620536 4.445611
v 4.263159 -0.620536 4.445611
v 4.303975 -0.620536 4.445611
v 4.344791 -0.620536 4.445611
v 4.385608 -0.620536 4.445611
v 4.426424 -0.620536 4.445611
v 4.467240 -0.620536 4.445611
v 2.467240 -0.579719 4.445611
v 2.508057 -0.579719 4.445611
v 2.548873 -0.579719 4.445611
v 2.589689 -0.579719 4.445611
v 2.630506 -0.579719 4.445611
v 2.671322 -0.579719 4.445611
v 2.712138 -0.579719 4.445611
v 2.752954 -0.579719 4.445611
v 2.793771 -0.579719 4.445611
v 2.834587 -0.579719 4.445611
v 2.875404 -0.579719 4.445611
v 2.916220 -0.579719 4.445611
v 2.957036 -0.579719 4.445611
v 2.997853 -0.579719 4.445611
v 3.038669 -0.579719 4.445611
v 3.079485 -0.579719 4.445611
v 3.120301 -0.579719 4.445611
v 3.161118 -0.579719 4.445611
v 3.201934 -0.579719 4.445611
v 3.242751 -0.579719 4.445611
v 3.283567 -0.579719 4.445611
v 3.324383 -0.579719 4.445611
v 3.365200 -0.579719 4.445611
v 3.406016 -0.579719 4.445611
v 3.446832 -0.579719 4.445611
v 3.487648 -0.579719 4.445611
v 3.528465 -0.579719 4.445611
v 3.569281 -0.579719 4.445611
v 3.610097 -0.579719 4.445611
v 3.650914 -0.579719 4.445611
v 3.691730 -0.579719 4.445611
v 3.732546 -0.579719 4.445611
v 3.773363 -0.579719 4.445611
v 3.814179 -0.579719 4.445611
v 3.854995 -0.579719 4.445611
v 3.895812 -0.579719 4.445611
v 3.936628 -0.579719 4.445611
v 3.977444 -0.579719 4.445611
v 4.018261 -0.579719 4.445611
v 4.059077 -0.579719 4.445611
v 4.099894 -0.579719 4.445611
v 4.140710 -0.579719 4.445611
v 4.181526 -0.579719 4.445611
v 4.222342 -0.579719 4.445611
v 4.263159 -0.579719 4.445611
v 4.303975 -0.579719 4.445611
v 4.344791 -0.579719 4.445611
v 4.385608 -0.579719 4.445611
v 4.426424 -0.579719 4.445611
v 4.467240 -0.579719 4.445611
v 2.467240 -0.538903 4.445611
v 2.508057 -0.538903 4.445611
v 2.548873 -0.538903 4.445611
v 2.589689 -0.538903 4.445611
v 2.630506 -0.538903 4.445611
v 2.671322 -0.538903 4.445611
v 2.712138 -0.538903 4.445611
v 2.752954 -0.538903 4.445611
v 2.793771 -0.538903 4.445611
v 2.834587 -0.538903 4.445611
v 2.875404 -0.538903 4.445611
v 2.916220 -0.538903 4.445611
v 2.957036 -0.538903 4.445611
v 2.997853 -0.538903 4.445611
v 3.038669 -0.538903 4.445611
v 3.079485 -0.538903 4.445611
v 3.120301 -0.538903 4.445611
v 3.161118 -0.538903 4.445611
v 3.201934 -0.538903 4.445611
v 3.242751 -0.538903 4.445611
v 3.283567 -0.538903 4.445611
v 3.324383 -0.538903 4.445611
v 3.365200 -0.538903 4.445611
v 3.406016 -0.538903 4.445611
v 3.446832 -0.538903 4.445611
v 3.487648 -0.538903 4.445611
v 3.528465 -0.538903 4.445611
v 3.569281 -0.538903 4.445611
v 3.610097 -0.538903 4.445611
v 3.650914 -0.538903 4.445611
v 3.691730 -0.538903 4.445611
v 3.732546 -0.538903 4.445611
v 3.773363 -0.538903 4.445611
v 3.814179 -0.538903 4.445611
v 3.854995 -0.538903 4.445611
v 3.895812 -0.538903 4.445611
v 3.936628 -0.538903 4.445611
v 3.977444 -0.538903 4.445611
v 4.018261 -0.538903 4.445611
v 4.059077 -0.538903 4.445611
v 4.099894 -0.538903 4.445611
v 4.140710 -0.538903 4.445611
v 4.181526 -0.538903 4.445611
v 4.222342 -0.538903 4.445611
v 4.263159 -0.538903 4.445611
v 4.303975 -0.538903 4.445611
v 4.344791 -0.538903 4.445611
v 4.385608 -0.538903 4.445611
v 4.426424 -0.538903 4.445611
v 4.467240 -0.538903 4.445611
v 2.467240 -0.498087 4.445611
v 2.508057 -0.498087 4.445611
v 2.548873 -0.498087 4.445611
v 2.589689 -0.498087 4.445611
v 2.630506 -0.498087 4.445611
v 2.671322 -0.498087 4.445611
v 2.712138 -0.498087 4.445611
v 2.752954 -0.498087 4.445611
v 2.793771 -0.498087 4.445611
v 2.834587 -0.498087 4.445611
v 2.875404 -0.498087 4.445611
v 2.916220 -0.498087 4.445611
v 2.957036 -0.498087 4.445611
v 2.997853 -0.498087 4.445611
v 3.038669 -0.498087 4.445611
v 3.079485 -0.498087 4.445611
v 3.120301 -0.498087 4.445611
v 3.161118 -0.498087 4.445611
v 3.201934 -0.498087 4.445611
v 3.242751 -0.498087 4.445611
v 3.283567 -0.498087 4.445611
v 3.324383 -0.498087 4.445611
v 3.365200 -0.498087 4.445611
v 3.406016 -0.498087 4.445611
v 3.446832 -0.498087 4.445611
v 3.487648 -0.498087 4.445611
v 3.528465 -0.498087 4.445611
v 3.569281 -0.498087 4.445611
v 3.610097 -0.498087 4.445611
v 3.650914 -0.498087 4.445611
v 3.691730 -0.498087 4.445611
v 3.732546 -0.498087 4.445611
v 3.773363 -0.498087 4.445611
v 3.814179 -0.498087 4.445611
v 3.854995 -0.498087 4.445611
v 3.895812 -0.498087 4.445611
v 3.936628 -0.498087 4.445611
v 3.977444 -0.498087 4.445611
v 4.018261 -0.498087 4.445611
v 4.059077 -0.498087 4.445611
v 4.099894 -0.498087 4.445611
v 4.140710 -0.498087 4.445611
v 4.181526 -0.498087 4.445611
v 4.222342 -0.498087 4.445611
v 4.263159 -0.498087 4.445611
v 4.303975 -0.498087 4.445611
v 4.344791 -0.498087 4.445611
v 4.385608 -0.498087 4.445611
v 4.426424 -0.498087 4.445611
v 4.467240 -0.498087 4.445611
v 2.467240 -0.457270 4.445611
v 2.508057 -0.457270 4.445611
v 2.548873 -0.457270 4.445611
v 2.589689 -0.457270 4.445611
v 2.630506 -0.457270 4.445611
v 2.671322 -0.457270 4.445611
v 2.712138 -0.457270 4.445611
v 2.752954 -0.457270 4.445611
v 2.793771 -0.457270 4.445611
v 2.834587 -0.457270 4.445611
v 2.875404 -0.457270 4.445611
v 2.916220 -0.457270 4.445611
v 2.957036 -0.457270 4.445611
v 2.997853 -0.457270 4.445611
v 3.038669 -0.457270 4.445611
v 3.079485 -0.457270 4.445611
v 3.120301 -0.457270 4.445611
v 3.161118 -0.457270 4.445611
v 3.201934 -0.457270 4.445611
v 3.242751 -0.457270 4.445611
v 3.283567 -0.457270 4.445611
v 3.324383 -0.457270 4.445611
v 3.365200 -0.457270 4.445611
v 3.406016 -0.457270 4.445611
v 3.446832 -0.457270 4.445611
v 3.487648 -0.457270 4.445611
v 3.528465 -0.457270 4.445611
v 3.569281 -0.457270 4.445611
v 3.610097 -0.457270 4.445611
v 3.650914 -0.457270 4.445611
v 3.691730 -0.457270 4.445611
v 3.732546 -0.457270 4.445611
v 3.773363 -0.457270 4.445611
v 3.814179 -0.457270 4.445611
v 3.854995 -0.457270 4.445611
v 3.895812 -0.457270 4.445611
v 3.936628 -0.457270 4.445611
v 3.977444 -0.457270 4.445611
v 4.018261 -0.457270 4.445611
v 4.059077 -0.457270 4.445611
v 4.099894 -0.457270 4.445611
v 4.140710 -0.457270 4.445611
v 4.181526 -0.457270 4.445611
v 4.222342 -0.457270 4.445611
v 4.263159 -0.457270 4.445611
v 4.303975 -0.457270 4.445611
v 4.344791 -0.457270 4.445611
v 4.385608 -0.457270 4.445611
v 4.426424 -0.457270 4.445611
v 4.467240 -0.457270 4.445611
v 2.467240 -0.416454 4.445611
v 2.508057 -0.416454 4.445611
v 2.548873 -0.416454 4.445611
v 2.589689 -0.416454 4.445611
v 2.630506 -0.416454 4.445611
v 2.671322 -0.416454 4.445611
v 2.712138 -0.416454 4.445611
v 2.752954 -0.416454 4.445611
v 2.793771 -0.416454 4.445611
v 2.834587 -0.416454 4.445611
v 2.875404 -0.416454 4.445611
v 2.916220 -0.416454 4.445611
v 2.957036 -0.416454 4.445611
v 2.997853 -0.416454 4.445611
v 3.038669 -0.416454 4.445611
v 3.079485 -0.416454 4.445611
v 3.120301 -0.416454 4.445611
v 3.161118 -0.416454 4.445611
v 3.201934 -0.416454 4.445611
v 3.242751 -0.416454 4.445611
v 3.283567 -0.416454 4.445611
v 3.324383 -0.416454 4.445611
v 3.365200 -0.416454 4.445611
v 3.406016 -0.416454 4.445611
v 3.446832 -0.416454 4.445611
v 3.487648 -0.416454 4.445611
v 3.528465 -0.416454 4.445611
v 3.569281 -0.416454 4.445611
v 3.610097 -0.416454 4.445611
v 3.650914 -0.416454 4.445611
v 3.691730 -0.416454 4.445611
v 3.732546 -0.416454 4.445611
v 3.773363 -0.416454 4.445611
v 3.814179 -0.416454 4.445611
v 3.854995 -0.416454 4.445611
v 3.895812 -0.416454 4.445611
v 3.936628 -0.416454 4.445611
v 3.977444 -0.416454 4.445611
v 4.018261 -0.416454 4.445611
v 4.059077 -0.416454 4.445611
v 4.099894 -0.416454 4.445611
v 4.140710 -0.416454 4.445611
v 4.181526 -0.416454 4.445611
v 4.222342 -0.416454 4.445611
v 4.263159 -0.416454 4.445611
v 4.303975 -0.416454 4.445611
v 4.344791 -0.416454 4.445611
v 4.385608 -0.416454 4.445611
v 4.426424 -0.416454 4.445611
v 4.467240 -0.416454 4.445611
v 2.467240 -0.375638 4.445611
v 2.508057 -0.375638 4.445611
v 2.548873 -0.375638 4.445611
v 2.589689 -0.375638 4.445611
v 2.630506 -0.375638 4.445611
v 2.671322 -0.375638 4.445611
v 2.712138 -0.375638 4.445611
v 2.752954 -0.375638 4.445611
v 2.793771 -0.375638 4.445611
v 2.834587 -0.375638 4.445611
v 2.875404 -0.375638 4.445611
v 2.916220 -0.375638 4.445611
v 2.957036 -0.375638 4.445611
v 2.997853 -0.375638 4.445611
v 3.038669 -0.375638 4.445611
v 3.079485 -0.375638 4.445611
v 3.120301 -0.375638 4.445611
v 3.161118 -0.375638 4.445611
v 3.201934 -0.375638 4.445611
v 3.242751 -0.375638 4.445611
v 3.283567 -0.375638 4.445611
v 3.324383 -0.375638 4.445611
v 3.365200 -0.375638 4.445611
v 3.406016 -0.375638 4.445611
v 3.446832 -0.375638 4.445611
v 3.487648 -0.375638 4.445611
v 3.528465 -0.375638 4.445611
v 3.569281 -0.375638 4.445611
v 3.610097 -0.375638 4.445611
v 3.650914 -0.375638 4.445611
v 3.691730 -0.375638 4.445611
v 3.732546 -0.375638 4.445611
v 3.773363 -0.375638 4.445611
v 3.814179 -0.375638 4.445611
v 3.854995 -0.375638 4.445611
v 3.895812 -0.375638 4.445611
v 3.936628 -0.375638 4.445611
v 3.977444 -0.375638 4.445611
v 4.018261 -0.375638 4.445611
v 4.059077 -0.375638 4.445611
v 4.099894 -0.375638 4.445611
v 4.140710 -0.375638 4.445611
v 4.181526 -0.375638 4.445611
v 4.222342 -0.375638 4.445611
v 4.263159 -0.375638 4.445611
v 4.303975 -0.375638 4.445611
v 4.344791 -0.375638 4.445611
v 4.385608 -0.375638 4.445611
v 4.426424 -0.375638 4.445611
v 4.467240 -0.375638 4.445611
v 2.467240 -0.334821 4.445611
v 2.508057 -0.334821 4.445611
v 2.548873 -0.334821 4.445611
v 2.589689 -0.334821 4.445611
v 2.630506 -0.334821 4.445611
v 2.671322 -0.334821 4.445611
v 2.712138 -0.334821 4.445611
v 2.752954 -0.334821 4.445611
v 2.793771 -0.334821 4.445611
v 2.834587 -0.334821 4.445611
v 2.875404 -0.334821 4.445611
v 2.916220 -0.334821 4.445611
v 2.957036 -0.334821 4.445611
v 2.997853 -0.334821 4.445611
v 3.038669 -0.334821 4.445611
v 3.079485 -0.334821 4.445611
v 3.120301 -0.334821 4.445611
v 3.161118 -0.334821 4.445611
v 3.201934 -0.334821 4.445611
v 3.242751 -0.334821 4.445611
v 3.283567 -0.334821 4.445611
v 3.324383 -0.334821 4.445611
v 3.365200 -0.334821 4.445611
v 3.406016 -0.334821 4.445611
v 3.446832 -0.334821 4.445611
v 3.487648 -0.334821 4.445611
v 3.528465 -0.334821 4.445611
v 3.569281 -0.334821 4.445611
v 3.610097 -0.334821 4.445611
v 3.650914 -0.334821 4.445611
v 3.691730 -0.334821 4.445611
v 3.732546 -0.334821 4.445611
v 3.773363 -0.334821 4.445611
v 3.814179 -0.334821 4.445611
v 3.854995 -0.334821 4.445611
v 3.895812 -0.334821 4.445611
v 3.936628 -0.334821 4.445611
v 3.977444 -0.334821 4.445611
v 4.018261 -0.334821 4.445611
v 4.059077 -0.334821 4.445611
v 4.099894 -0.334821 4.445611
v 4.140710 -0.334821 4.445611
v 4.181526 -0.334821 4.445611
v 4.222342 -0.334821 4.445611
v 4.263159 -0.334821 4.445611
v 4.303975 -0.334821 4.445611
v 4.344791 -0.334821 4.445611
v 4.385608 -0.334821 4.445611
v 4.426424 -0.334821 4.445611
v 4.467240 -0.334821 4.445611
v 2.467240 -0.294005 4.445611
v 2.508057 -0.294005 4.445611
v 2.548873 -0.294005 4.445611
v 2.589689 -0.294005 4.445611
v 2.630506 -0.294005 4.445611
v 2.671322 -0.294005 4.445611
v 2.712138 -0.294005 4.445611
v 2.752954 -0.294005 4.445611
v 2.793771 -0.294005 4.445611
v 2.834587 -0.294005 4.445611
v 2.875404 -0.294005 4.445611
v 2.916220 -0.294005 4.445611
v 2.957036 -0.294005 4.445611
v 2.997853 -0.294005 4.445611
v 3.038669 -0.294005 4.445611
v 3.079485 -0.294005 4.445611
v 3.120301 -0.294005 4.445611
v 3.161118 -0.294005 4.445611
v 3.201934 -0.294005 4.445611
v 3.242751 -0.294005 4.445611
v 3.283567 -0.294005 4.445611
v 3.324383 -0.294005 4.445611
v 3.365200 -0.294005 4.445611
v 3.406016 -0.294005 4.445611
v 3.446832 -0.294005 4.445611
v 3.487648 -0.294005 4.445611
v 3.528465 -0.294005 4.445611
v 3.569281 -0.294005 4.445611
v 3.610097 -0.294005 4.445611
v 3.650914 -0.294005 4.445611
v 3.691730 -0.294005 4.445611
v 3.732546 -0.294005 4.445611
v 3.773363 -0.294005 4.445611
v 3.814179 -0.294005 4.445611
v 3.854995 -0.294005 4.445611
v 3.895812 -0.294005 4.445611
v 3.936628 -0.294005 4.445611
v 3.977444 -0.294005 4.445611
v 4.018261 -0.294005 4.445611
v 4.059077 -0.294005 4.445611
v 4.099894 -0.294005 4.445611
v 4.140710 -0.294005 4.445611
v 4.181526 -0.294005 4.445611
v 4.222342 -0.294005 4.445611
v 4.263159 -0.294005 4.445611
v 4.303975 -0.294005 4.445611
v 4.344791 -0.294005 4.445611
v 4.385608 -0.294005 4.445611
v 4.426424 -0.294005 4.445611
v 4.467240 -0.294005 4.445611
v 2.467240 -0.253189 4.445611
v 2.508057 -0.253189 4.445611
v 2.548873 -0.253189 4.445611
v 2.589689 -0.253189 4.445611
v 2.630506 -0.253189 4.445611
v 2.671322 -0.253189 4.445611
v 2.712138 -0.253189 4.445611
v 2.752954 -0.253189 4.445611
v 2.793771 -0.253189 4.445611
v 2.834587 -0.253189 4.445611
v 2.875404 -0.253189 4.445611
v 2.916220 -0.253189 4.445611
v 2.957036 -0.253189 4.445611
v 2.997853 -0.253189 4.445611
v 3.038669 -0.253189 4.445611
v 3.079485 -0.253189 4.445611
v 3.120301 -0.253189 4.445611
v 3.161118 -0.253189 4.445611
v 3.201934 -0.253189 4.445611
v 3.242751 -0.253189 4.445611
v 3.283567 -0.253189 4.445611
v 3.324383 -0.253189 4.445611
v 3.365200 -0.253189 4.445611
v 3.406016 -0.253189 4.445611
v 3.446832 -0.253189 4.445611
v 3.487648 -0.253189 4.445611
v 3.528465 -0.253189 4.445611
v 3.569281 -0.253189 4.445611
v 3.610097 -0.253189 4.445611
v 3.650914 -0.253189 4.445611
v 3.691730 -0.253189 4.445611
v 3.732546 -0.253189 4.445611
v 3.773363 -0.253189 4.445611
v 3.814179 -0.253189 4.445611
v 3.854995 -0.253189 4.445611
v 3.895812 -0.253189 4.445611
v 3.936628 -0.253189 4.445611
v 3.977444 -0.253189 4.445611
v 4.018261 -0.253189 4.445611
v 4.059077 -0.253189 4.445611
v 4.099894 -0.253189 4.445611
v 4.140710 -0.253189 4.445611
v 4.181526 -0.253189 4.445611
v 4.222342 -0.253189 4.445611
v 4.263159 -0.253189 4.445611
v 4.303975 -0.253189 4.445611
v 4.344791 -0.253189 4.445611
v 4.385608 -0.253189 4.445611
v 4.426424 -0.253189 4.445611
v 4.467240 -0.253189 4.445611
v 2.467240 -0.212372 4.445611
v 2.508057 -0.212372 4.445611
v 2.548873 -0.212372 4.445611
v 2.589689 -0.212372 4.445611
v 2.630506 -0.212372 4.445611
v 2.671322 -0.212372 4.445611
v 2.712138 -0.212372 4.445611
v 2.752954 -0.212372 4.445611
v 2.793771 -0.212372 4.445611
v 2.834587 -0.212372 4.445611
v 2.875404 -0.212372 4.445611
v 2.916220 -0.212372 4.445611
v 2.957036 -0.212372 4.445611
v 2.997853 -0.212372 4.445611
v 3.038669 -0.212372 4.445611
v 3.079485 -0.212372 4.445611
v 3.120301 -0.212372 4.445611
v 3.161118 -0.212372 4.445611
v 3.201934 -0.212372 4.445611
v 3.242751 -0.212372 4.445611
v 3.283567 -0.212372 4.445611
v 3.324383 -0.212372 4.445611
v 3.365200 -0.212372 4.445611
v 3.406016 -0.212372 4.445611
v 3.446832 -0.212372 4.445611
v 3.487648 -0.212372 4.445611
v 3.528465 -0.212372 4.445611
v 3.569281 -0.212372 4.445611
v 3.610097 -0.212372 4.445611
v 3.650914 -0.212372 4.445611
v 3.691730 -0.212372 4.445611
v 3.732546 -0.212372 4.445611
v 3.773363 -0.212372 4.445611
v 3.814179 -0.212372 4.445611
v 3.854995 -0.212372 4.445611
v 3.895812 -0.212372 4.445611
v 3.936628 -0.212372 4.445611
v 3.977444 -0.212372 4.445611
v 4.018261 -0.212372 4.445611
v 4.059077 -0.212372 4.445611
v 4.099894 -0.212372 4.445611
v 4.140710 -0.212372 4.445611
v 4.181526 -0.212372 4.445611
v 4.222342 -0.212372 4.445611
v 4.263159 -0.212372 4.445611
v 4.303975 -0.212372 4.445611
v 4.344791 -0.212372 4.445611
v 4.385608 -0.212372 4.445611
v 4.426424 -0.212372 4.445611
v 4.467240 -0.212372 4.445611
v 2.467240 -0.171556 4.445611
v 2.508057 -0.171556 4.445611
v 2.548873 -0.171556 4.445611
v 2.589689 -0.171556 4.445611
v 2.630506 -0.171556 4.445611
v 2.671322 -0.171556 4.445611
v 2.712138 -0.171556 4.445611
v 2.752954 -0.171556 4.445611
v 2.793771 -0.171556 4.445611
v 2.834587 -0.171556 4.445611
v 2.875404 -0.171556 4.445611
v 2.916220 -0.171556 4.445611
v 2.957036 -0.171556 4.445611
v 2.997853 -0.171556 4.445611
v 3.038669 -0.171556 4.445611
v 3.079485 -0.171556 4.445611
v 3.120301 -0.171556 4.445611
v 3.161118 -0.171556 4.445611
v 3.201934 -0.171556 4.445611
v 3.242751 -0.171556 4.445611
v 3.283567 -0.171556 4.445611
v 3.324383 -0.171556 4.445611
v 3.365200 -0.171556 4.445611
v 3.406016 -0.171556 4.445611
v 3.446832 -0.171556 4.445611
v 3.487648 -0.171556 4.445611
v 3.528465 -0.171556 4.445611
v 3.569281 -0.171556 4.445611
v 3.610097 -0.171556 4.445611
v 3.650914 -0.171556 4.445611
v 3.691730 -0.171556 4.445611
v 3.732546 -0.171556 4.445611
v 3.773363 -0.171556 4.445611
v 3.814179 -0.171556 4.445611
v 3.854995 -0.171556 4.445611
v 3.895812 -0.171556 4.445611
v 3.936628 -0.171556 4.445611
v 3.977444 -0.171556 4.445611
v 4.018261 -0.171556 4.445611
v 4.059077 -0.171556 4.445611
v 4.099894 -0.171556 4.445611
v 4.140710 -0.171556 4.445611
v 4.181526 -0.171556 4.445611
v 4.222342 -0.171556 4.445611
v 4.263159 -0.171556 4.445611
v 4.303975 -0.171556 4.445611
v 4.344791 -0.171556 4.445611
v 4.385608 -0.171556 4.445611
v 4.426424 -0.171556 4.445611
v 4.467240 -0.171556 4.445611
v 2.467240 -0.130740 4.445611
v 2.508057 -0.130740 4.445611
v 2.548873 -0.130740 4.445611
v 2.589689 -0.130740 4.445611
v 2.630506 -0.130740 4.445611
v 2.671322 -0.130740 4.445611
v 2.712138 -0.130740 4.445611
v 2.752954 -0.130740 4.445611
v 2.793771 -0.130740 4.445611
v 2.834587 -0.130740 4.445611
v 2.875404 -0.130740 4.445611
v 2.916220 -0.130740 4.445611
v 2.957036 -0.130740 4.445611
v 2.997853 -0.130740 4.445611
v 3.038669 -0.130740 4.445611
v 3.079485 -0.130740 4.445611
v 3.120301 -0.130740 4.445611
v 3.161118 -0.130740 4.445611
v 3.201934 -0.130740 4.445611
v 3.242751 -0.130740 4.445611
v 3.283567 -0.130740 4.445611
v 3.324383 -0.130740 4.445611
v 3.365200 -0.130740 4.445611
v 3.406016 -0.130740 4.445611
v 3.446832 -0.130740 4.445611
v 3.487648 -0.130740 4.445611
v 3.528465 -0.130740 4.445611
v 3.569281 -0.130740 4.445611
v 3.610097 -0.130740 4.445611
v 3.650914 -0.130740 4.445611
v 3.691730 -0.130740 4.445611
v 3.732546 -0.130740 4.445611
v 3.773363 -0.130740 4.445611
v 3.814179 -0.130740 4.445611
v 3.854995 -0.130740 4.445611
v 3.895812 -0.130740 4.445611
v 3.936628 -0.130740 4.445611
v 3.977444 -0.130740 4.445611
v 4.018261 -0.130740 4.445611
v 4.059077 -0.130740 4.445611
v 4.099894 -0.130740 4.445611
v 4.140710 -0.130740 4.445611
v 4.181526 -0.130740 4.445611
v 4.222342 -0.130740 4.445611
v 4.263159 -0.130740 4.445611
v 4.303975 -0.130740 4.445611
v 4.344791 -0.130740 4.445611
v 4.385608 -0.130740 4.445611
v 4.426424 -0.130740 4.445611
v 4.467240 -0.130740 4.445611
v 2.467240 -0.089923 4.445611
v 2.508057 -0.089923 4.445611
v 2.548873 -0.089923 4.445611
v 2.589689 -0.089923 4.445611
v 2.630506 -0.089923 4.445611
v 2.671322 -0.089923 4.445611
v 2.712138 -0.089923 4.445611
v 2.752954 -0.089923 4.445611
v 2.793771 -0.089923 4.445611
v 2.834587 -0.089923 4.445611
v 2.875404 -0.089923 4.445611
v 2.916220 -0.089923 4.445611
v 2.957036 -0.089923 4.445611
v 2.997853 -0.089923 4.445611
v 3.038669 -0.089923 4.445611
v 3.079485 -0.089923 4.445611
v 3.120301 -0.089923 4.445611
v 3.161118 -0.089923 4.445611
v 3.201934 -0.089923 4.445611
v 3.242751 -0.089923 4.445611
v 3.283567 -0.089923 4.445611
v 3.324383 -0.089923 4.445611
v 3.365200 -0.089923 4.445611
v 3.406016 -0.089923 4.445611
v 3.446832 -0.089923 4.445611
v 3.487648 -0.089923 4.445611
v 3.528465 -0.089923 4.445611
v 3.569281 -0.089923 4.445611
v 3.610097 -0.089923 4.445611
v 3.650914 -0.089923 4.445611
v 3.691730 -0.089923 4.445611
v 3.732546 -0.089923 4.445611
v 3.773363 -0.089923 4.445611
v 3.814179 -0.089923 4.445611
v 3.854995 -0.089923 4.445611
v 3.895812 -0.089923 4.445611
v 3.936628 -0.089923 4.445611
v 3.977444 -0.089923 4.445611
v 4.018261 -0.089923 4.445611
v 4.059077 -0.089923 4.445611
v 4.099894 -0.089923 4.445611
v 4.140710 -0.089923 4.445611
v 4.181526 -0.089923 4.445611
v 4.222342 -0.089923 4.445611
v 4.263159 -0.089923 4.445611
v 4.303975 -0.089923 4.445611
v 4.344791 -0.089923 4.445611
v 4.385608 -0.089923 4.445611
v 4.426424 -0.089923 4.445611
v 4.467240 -0.089923 4.445611
v 2.467240 -0.049107 4.445611
v 2.508057 -0.049107 4.445611
v 2.548873 -0.049107 4.445611
v 2.589689 -0.049107 4.445611
v 2.630506 -0.049107 4.445611
v 2.671322 -0.049107 4.445611
v 2.712138 -0.049107 4.445611
v 2.752954 -0.049107 4.445611
v 2.793771 -0.049107 4.445611
v 2.834587 -0.049107 4.445611
v 2.875404 -0.049107 4.445611
v 2.916220 -0.049107 4.445611
v 2.957036 -0.049107 4.445611
v 2.997853 -0.049107 4.445611
v 3.038669 -0.049107 4.445611
v 3.079485 -0.049107 4.445611
v 3.120301 -0.049107 4.445611
v 3.161118 -0.049107 4.445611
v 3.201934 -0.049107 4.445611
v 3.242751 -0.049107 4.445611
v 3.283567 -0.049107 4.445611
v 3.324383 -0.049107 4.445611
v 3.365200 -0.049107 4.445611
v 3.406016 -0.049107 4.445611
v 3.446832 -0.049107 4.445611
v 3.487648 -0.049107 4.445611
v 3.528465 -0.049107 4.445611
v 3.569281 -0.049107 4.445611
v 3.610097 -0.049107 4.445611
v 3.650914 -0.049107 4.445611
v 3.691730 -0.049107 4.445611
v 3.732546 -0.049107 4.445611
v 3.773363 -0.049107 4.445611
v 3.814179 -0.049107 4.445611
v 3.854995 -0.049107 4.445611
v 3.895812 -0.049107 4.445611
v 3.936628 -0.049107 4.445611
v 3.977444 -0.049107 4.445611
v 4.018261 -0.049107 4.445611
v 4.059077 -0.049107 4.445611
v 4.099894 -0.049107 4.445611
v 4.140710 -0.049107 4.445611
v 4.181526 -0.049107 4.445611
v 4.222342 -0.049107 4.445611
v 4.263159 -0.049107 4.445611
v 4.303975 -0.049107 4.445611
v 4.344791 -0.049107 4.445611
v 4.385608 -0.049107 4.445611
v 4.426424 -0.049107 4.445611
v 4.467240 -0.049107 4.445611
v 2.467240 -0.008291 4.445611
v 2.508057 -0.008291 4.445611
v 2.548873 -0.008291 4.445611
v 2.589689 -0.008291 4.445611
v 2.630506 -0.008291 4.445611
v 2.671322 -0.008291 4.445611
v 2.712138 -0.008291 4.445611
v 2.752954 -0.008291 4.445611
v 2.793771 -0.008291 4.445611
v 2.834587 -0.008291 4.445611
v 2.875404 -0.008291 4.445611
v 2.916220 -0.008291 4.445611
v 2.957036 -0.008291 4.445611
v 2.997853 -0.008291 4.445611
v 3.038669 -0.008291 4.445611
v 3.079485 -0.008291 4.445611
v 3.120301 -0.008291 4.445611
v 3.161118 -0.008291 4.445611
v 3.201934 -0.008291 4.445611
v 3.242751 -0.008291 4.445611
v 3.283567 -0.008291 4.445611
v 3.324383 -0.008291 4.445611
v 3.365200 -0.008291 4.445611
v 3.406016 -0.008291 4.445611
v 3.446832 -0.008291 4.445611
v 3.487648 -0.008291 4.445611
v 3.528465 -0.008291 4.445611
v 3.569281 -0.008291 4.445611
v 3.610097 -0.008291 4.445611
v 3.650914 -0.008291 4.445611
v 3.691730 -0.008291 4.445611
v 3.732546 -0.008291 4.445611
v 3.773363 -0.008291 4.445611
v 3.814179 -0.008291 4.445611
v 3.854995 -0.008291 4.445611
v 3.895812 -0.008291 4.445611
v 3.936628 -0.008291 4.445611
v 3.977444 -0.008291 4.445611
v 4.018261 -0.008291 4.445611
v 4.059077 -0.008291 4.445611
v 4.099894 -0.008291 4.445611
v 4.140710 -0.008291 4.445611
v 4.181526 -0.008291 4.445611
v 4.222342 -0.008291 4.445611
v 4.263159 -0.008291 4.445611
v 4.303975 -0.008291 4.445611
v 4.344791 -0.008291 4.445611
v 4.385608 -0.008291 4.445611
v 4.426424 -0.008291 4.445611
v 4.467240 -0.008291 4.445611
v 2.467240 0.032526 4.445611
v 2.508057 0.032526 4.445611
v 2.548873 0.032526 4.445611
v 2.589689 0.032526 4.445611
v 2.630506 0.032526 4.445611
v 2.671322 0.032526 4.445611
v 2.712138 0.032526 4.445611
v 2.752954 0.032526 4.445611
v 2.793771 0.032526 4.445611
v 2.834587 0.032526 4.445611
v 2.875404 0.032526 4.445611
v 2.916220 0.032526 4.445611
v 2.957036 0.032526 4.445611
v 2.997853 0.032526 4.445611
v 3.038669 0.032526 4.445611
v 3.079485 0.032526 4.445611
v 3.120301 0.032526 4.445611
v 3.161118 0.032526 4.445611
v 3.201934 0.032526 4.445611
v 3.242751 0.032526 4.445611
v 3.283567 0.032526 4.445611
v 3.324383 0.032526 4.445611
v 3.365200 0.032526 4.445611
v 3.406016 0.032526 4.445611
v 3.446832 0.032526 4.445611
v 3.487648 0.032526 4.445611
v 3.528465 0.032526 4.445611
v 3.569281 0.032526 4.445611
v 3.610097 0.032526 4.445611
v 3.650914 0.032526 4.445611
v 3.691730 0.032526 4.445611
v 3.732546 0.032526 4.445611
v 3.773363 0.032526 4.445611
v 3.814179 0.032526 4.445611
v 3.854995 0.032526 4.445611
v 3.895812 0.032526 4.445611
v 3.936628 0.032526 4.445611
v 3.977444 0.032526 4.445611
v 4.018261 0.032526 4.445611
v 4.059077 0.032526 4.445611
v 4.099894 0.032526 4.445611
v 4.140710 0.032526 4.445611
v 4.181526 0.032526 4.445611
v 4.222342 0.032526 4.445611
v 4.263159 0.032526 4.445611
v 4.303975 0.032526 4.445611
v 4.344791 0.032526 4.445611
v 4.385608 0.032526 4.445611
v 4.426424 0.032526 4.445611
v 4.467240 0.032526 4.445611
v 2.467240 0.073342 4.445611
v 2.508057 0.073342 4.445611
v 2.548873 0.073342 4.445611
v 2.589689 0.073342 4.445611
v 2.630506 0.073342 4.445611
v 2.671322 0.073342 4.445611
v 2.712138 0.073342 4.445611
v 2.752954 0.073342 4.445611
v 2.793771 0.073342 4.445611
v 2.834587 0.073342 4.445611
v 2.875404 0.073342 4.445611
v 2.916220 0.073342 4.445611
v 2.957036 0.073342 4.445611
v 2.997853 0.073342 4.445611
v 3.038669 0.073342 4.445611
v 3.079485 0.073342 4.445611
v 3.120301 0.073342 4.445611
v 3.161118 0.073342 4.445611
v 3.201934 0.073342 4.445611
v 3.242751 0.073342 4.445611
v 3.283567 0.073342 4.445611
v 3.324383 0.073342 4.445611
v 3.365200 0.073342 4.445611
v 3.406016 0.073342 4.445611
v 3.446832 0.073342 4.445611
v 3.487648 0.073342 4.445611
v 3.528465 0.073342 4.445611
v 3.569281 0.073342 4.445611
v 3.610097 0.073342 4.445611
v 3.650914 0.073342 4.445611
v 3.691730 0.073342 4.445611
v 3.732546 0.073342 4.445611
v 3.773363 0.073342 4.445611
v 3.814179 0.073342 4.445611
v 3.854995 0.073342 4.445611
v 3.895812 0.073342 4.445611
v 3.936628 0.073342 4.445611
v 3.977444 0.073342 4.445611
v 4.018261 0.073342 4.445611
v 4.059077 0.073342 4.445611
v 4.099894 0.073342 4.445611
v 4.140710 0.073342 4.445611
v 4.181526 0.073342 4.445611
v 4.222342 0.073342 4.445611
v 4.263159 0.073342 4.445611
v 4.303975 0.073342 4.445611
v 4.344791 0.073342 4.445611
v 4.385608 0.073342 4.445611
v 4.426424 0.073342 4.445611
v 4.467240 0.073342 4.445611
v 2.467240 0.114158 4.445611
v 2.508057 0.114158 4.445611
v 2.548873 0.114158 4.445611
v 2.589689 0.114158 4.445611
v 2.630506 0.114158 4.445611
v 2.671322 0.114158 4.445611
v 2.712138 0.114158 4.445611
v 2.752954 0.114158 4.445611
v 2.793771 0.114158 4.445611
v 2.834587 0.114158 4.445611
v 2.875404 0.114158 4.445611
v 2.916220 0.114158 4.445611
v 2.957036 0.114158 4.445611
v 2.997853 0.114158 4.445611
v 3.038669 0.114158 4.445611
v 3.079485 0.114158 4.445611
v 3.120301 0.114158 4.445611
v 3.161118 0.114158 4.445611
v 3.201934 0.114158 4.445611
v 3.242751 0.114158 4.445611
v 3.283567 0.114158 4.445611
v 3.324383 0.114158 4.445611
v 3.365200 0.114158 4.445611
v 3.406016 0.114158 4.445611
v 3.446832 0.114158 4.445611
v 3.487648 0.114158 4.445611
v 3.528465 0.114158 4.445611
v 3.569281 0.114158 4.445611
v 3.610097 0.114158 4.445611
v 3.650914 0.114158 4.445611
v 3.691730 0.114158 4.445611
v 3.732546 0.114158 4.445611
v 3.773363 0.114158 4.445611
v 3.814179 0.114158 4.445611
v 3.854995 0.114158 4.445611
v 3.895812 0.114158 4.445611
v 3.936628 0.114158 4.445611
v 3.977444 0.114158 4.445611
v 4.018261 0.114158 4.445611
v 4.059077 0.114158 4.445611
v 4.099894 0.114158 4.445611
v 4.140710 0.114158 4.445611
v 4.181526 0.114158 4.445611
v 4.222342 0.114158 4.445611
v 4.263159 0.114158 4.445611
v 4.303975 0.114158 4.445611
v 4.344791 0.114158 4.445611
v 4.385608 0.114158 4.445611
v 4.426424 0.114158 4.445611
v 4.467240 0.114158 4.445611
v 2.467240 0.154975 4.445611
v 2.508057 0.154975 4.445611
v 2.548873 0.154975 4.445611
v 2.589689 0.154975 4.445611
v 2.630506 0.154975 4.445611
v 2.671322 0.154975 4.445611
v 2.712138 0.154975 4.445611
v 2.752954 0.154975 4.445611
v 2.793771 0.154975 4.445611
v 2.834587 0.154975 4.445611
v 2.875404 0.154975 4.445611
v 2.916220 0.154975 4.445611
v 2.957036 0.154975 4.445611
v 2.997853 0.154975 4.445611
v 3.038669 0.154975 4.445611
v 3.079485 0.154975 4.445611
v 3.120301 0.154975 4.445611
v 3.161118 0.154975 4.445611
v 3.201934 0.154975 4.445611
v 3.242751 0.154975 4.445611
v 3.283567 0.154975 4.445611
v 3.324383 0.154975 4.445611
v 3.365200 0.154975 4.445611
v 3.406016 0.154975 4.445611
v 3.446832 0.154975 4.445611
v 3.487648 0.154975 4.445611
v 3.528465 0.154975 4.445611
v 3.569281 0.154975 4.445611
v 3.610097 0.154975 4.445611
v 3.650914 0.154975 4.445611
v 3.691730 0.154975 4.445611
v 3.732546 0.154975 4.445611
v 3.773363 0.154975 4.445611
v 3.814179 0.154975 4.445611
v 3.854995 0.154975 4.445611
v 3.895812 0.154975 4.445611
v 3.936628 0.154975 4.445611
v 3.977444 0.154975 4.445611
v 4.018261 0.154975 4.445611
v 4.059077 0.154975 4.445611
v 4.099894 0.154975 4.445611
v 4.140710 0.154975 4.445611
v 4.181526 0.154975 4.445611
v 4.222342 0.154975 4.445611
v 4.263159 0.154975 4.445611
v 4.303975 0.154975 4.445611
v 4.344791 0.154975 4.445611
v 4.385608 0.154975 4.445611
v 4.426424 0.154975 4.445611
v 4.467240 0.154975 4.445611
v 2.467240 0.195791 4.445611
v 2.508057 0.195791 4.445611
v 2.548873 0.195791 4.445611
v 2.589689 0.195791 4.445611
v 2.630506 0.195791 4.445611
v 2.671322 0.195791 4.445611
v 2.712138 0.195791 4.445611
v 2.752954 0.195791 4.445611
v 2.793771 0.195791 4.445611
v 2.834587 0.195791 4.445611
v 2.875404 0.195791 4.445611
v 2.916220 0.195791 4.445611
v 2.957036 0.195791 4.445611
v 2.997853 0.195791 4.445611
v 3.038669 0.195791 4.445611
v 3.079485 0.195791 4.445611
v 3.120301 0.195791 4.445611
v 3.161118 0.195791 4.445611
v 3.201934 0.195791 4.445611
v 3.242751 0.195791 4.445611
v 3.283567 0.195791 4.445611
v 3.324383 0.195791 4.445611
v 3.365200 0.195791 4.445611
v 3.406016 0.195791 4.445611
v 3.446832 0.195791 4.445611
v 3.487648 0.195791 4.445611
v 3.528465 0.195791 4.445611
v 3.569281 0.195791 4.445611
v 3.610097 0.195791 4.445611
v 3.650914 0.195791 4.445611
v 3.691730 0.195791 4.445611
v 3.732546 0.195791 4.445611
v 3.773363 0.195791 4.445611
v 3.814179 0.195791 4.445611
v 3.854995 0.195791 4.445611
v 3.895812 0.195791 4.445611
v 3.936628 0.195791 4.445611
v 3.977444 0.195791 4.445611
v 4.018261 0.195791 4.445611
v 4.059077 0.195791 4.445611
v 4.099894 0.195791 4.445611
v 4.140710 0.195791 4.445611
v 4.181526 0.195791 4.445611
v 4.222342 0.195791 4.445611
v 4.263159 0.195791 4.445611
v 4.303975 0.195791 4.445611
v 4.344791 0.195791 4.445611
v 4.385608 0.195791 4.445611
v 4.426424 0.195791 4.445611
v 4.467240 0.195791 4.445611
v 2.467240 0.236607 4.445611
v 2.508057 0.236607 4.445611
v 2.548873 0.236607 4.445611
v 2.589689 0.236607 4.445611
v 2.630506 0.236607 4.445611
v 2.671322 0.236607 4.445611
v 2.712138 0.236607 4.445611
v 2.752954 0.236607 4.445611
v 2.793771 0.236607 4.445611
v 2.834587 0.236607 4.445611
v 2.875404 0.236607 4.445611
v 2.916220 0.236607 4.445611
v 2.957036 0.236607 4.445611
v 2.997853 0.236607 4.445611
v 3.038669 0.236607 4.445611
v 3.079485 0.236607 4.445611
v 3.120301 0.236607 4.445611
v 3.161118 0.236607 4.445611
v 3.201934 0.236607 4.445611
v 3.242751 0.236607 4.445611
v 3.283567 0.236607 4.445611
v 3.324383 0.236607 4.445611
v 3.365200 0.236607 4.445611
v 3.406016 0.236607 4.445611
v 3.446832 0.236607 4.445611
v 3.487648 0.236607 4.445611
v 3.528465 0.236607 4.445611
v 3.569281 0.236607 4.445611
v 3.610097 0.236607 4.445611
v 3.650914 0.236607 4.445611
v 3.691730 0.236607 4.445611
v 3.732546 0.236607 4.445611
v 3.773363 0.236607 4.445611
v 3.814179 0.236607 4.445611
v 3.854995 0.236607 4.445611
v 3.895812 0.236607 4.445611
v 3.936628 0.236607 4.445611
v 3.977444 0.236607 4.445611
v 4.018261 0.236607 4.445611
v 4.059077 0.236607 4.445611
v 4.099894 0.236607 4.445611
v 4.140710 0.236607 4.445611
v 4.181526 0.236607 4.445611
v 4.222342 0.236607 4.445611
v 4.263159 0.236607 4.445611
v 4.303975 0.236607 4.445611
v 4.344791 0.236607 4.445611
v 4.385608 0.236607 4.445611
v 4.426424 0.236607 4.445611
v 4.467240 0.236607 4.445611
v 2.467240 0.277424 4.445611
v 2.508057 0.277424 4.445611
v 2.548873 0.277424 4.445611
v 2.589689 0.277424 4.445611
v 2.630506 0.277424 4.445611
v 2.671322 0.277424 4.445611
v 2.712138 0.277424 4.445611
v 2.752954 0.277424 4.445611
v 2.793771 0.277424 4.445611
v 2.834587 0.277424 4.445611
v 2.875404 0.277424 4.445611
v 2.916220 0.277424 4.445611
v 2.957036 0.277424 4.445611
v 2.997853 0.277424 4.445611
v 3.038669 0.277424 4.445611
v 3.079485 0.277424 4.445611
v 3.120301 0.277424 4.445611
v 3.161118 0.277424 4.445611
v 3.201934 0.277424 4.445611
v 3.242751 0.277424 4.445611
v 3.283567 0.277424 4.445611
v 3.324383 0.277424 4.445611
v 3.365200 0.277424 4.445611
v 3.406016 0.277424 4.445611
v 3.446832 0.277424 4.445611
v 3.487648 0.277424 4.445611
v 3.528465 0.277424 4.445611
v 3.569281 0.277424 4.445611
v 3.610097 0.277424 4.445611
v 3.650914 0.277424 4.445611
v 3.691730 0.277424 4.445611
v 3.732546 0.277424 4.445611
v 3.773363 0.277424 4.445611
v 3.814179 0.277424 4.445611
v 3.854995 0.277424 4.445611
v 3.895812 0.277424 4.445611
v 3.936628 0.277424 4.445611
v 3.977444 0.277424 4.445611
v 4.018261 0.277424 4.445611
v 4.059077 0.277424 4.445611
v 4.099894 0.277424 4.445611
v 4.140710 0.277424 4.445611
v 4.181526 0.277424 4.445611
v 4.222342 0.277424 4.445611
v 4.263159 0.277424 4.445611
v 4.303975 0.277424 4.445611
v 4.344791 0.277424 4.445611
v 4.385608 0.277424 4.445611
v 4.426424 0.277424 4.445611
v 4.467240 0.277424 4.445611
v 2.467240 0.318240 4.445611
v 2.508057 0.318240 4.445611
v 2.548873 0.318240 4.445611
v 2.589689 0.318240 4.445611
v 2.630506 0.318240 4.445611
v 2.671322 0.318240 4.445611
v 2.712138 0.318240 4.445611
v 2.752954 0.318240 4.445611
v 2.793771 0.318240 4.445611
v 2.834587 0.318240 4.445611
v 2.875404 0.318240 4.445611
v 2.916220 0.318240 4.445611
v 2.957036 0.318240 4.445611
v 2.997853 0.318240 4.445611
v 3.038669 0.318240 4.445611
v 3.079485 0.318240 4.445611
v 3.120301 0.318240 4.445611
v 3.161118 0.318240 4.445611
v 3.201934 0.318240 4.445611
v 3.242751 0.318240 4.445611
v 3.283567 0.318240 4.445611
v 3.324383 0.318240 4.445611
v 3.365200 0.318240 4.445611
v 3.406016 0.318240 4.445611
v 3.446832 0.318240 4.445611
v 3.487648 0.318240 4.445611
v 3.528465 0.318240 4.445611
v 3.569281 0.318240 4.445611
v 3.610097 0.318240 4.445611
v 3.650914 0.318240 4.445611
v 3.691730 0.318240 4.445611
v 3.732546 0.318240 4.445611
v 3.773363 0.318240 4.445611
v 3.814179 0.318240 4.445611
v 3.854995 0.318240 4.445611
v 3.895812 0.318240 4.445611
v 3.936628 0.318240 4.445611
v 3.977444 0.318240 4.445611
v 4.018261 0.318240 4.445611
v 4.059077 0.318240 4.445611
v 4.099894 0.318240 4.445611
v 4.140710 0.318240 4.445611
v 4.181526 0.318240 4.445611
v 4.222342 0.318240 4.445611
v 4.263159 0.318240 4.445611
v 4.303975 0.318240 4.445611
v 4.344791 0.318240 4.445611
v 4.385608 0.318240 4.445611
v 4.426424 0.318240 4.445611
v 4.467240 0.318240 4.445611
v 2.467240 0.359056 4.445611
v 2.508057 0.359056 4.445611
v 2.548873 0.359056 4.445611
v 2.589689 0.359056 4.445611
v 2.630506 0.359056 4.445611
v 2.671322 0.359056 4.445611
v 2.712138 0.359056 4.445611
v 2.752954 0.359056 4.445611
v 2.793771 0.359056 4.445611
v 2.834587 0.359056 4.445611
v 2.875404 0.359056 4.445611
v 2.916220 0.359056 4.445611
v 2.957036 0.359056 4.445611
v 2.997853 0.359056 4.445611
v 3.038669 0.359056 4.445611
v 3.079485 0.359056 4.445611
v 3.120301 0.359056 4.445611
v 3.161118 0.359056 4.445611
v 3.201934 0.359056 4.445611
v 3.242751 0.359056 4.445611
v 3.283567 0.359056 4.445611
v 3.324383 0.359056 4.445611
v 3.365200 0.359056 4.445611
v 3.406016 0.359056 4.445611
v 3.446832 0.359056 4.445611
v 3.487648 0.359056 4.445611
v 3.528465 0.359056 4.445611
v 3.569281 0.359056 4.445611
v 3.610097 0.359056 4.445611
v 3.650914 0.359056 4.445611
v 3.691730 0.359056 4.445611
v 3.732546 0.359056 4.445611
v 3.773363 0.359056 4.445611
v 3.814179 0.359056 4.445611
v 3.854995 0.359056 4.445611
v 3.895812 0.359056 4.445611
v 3.936628 0.359056 4.445611
v 3.977444 0.359056 4.445611
v 4.018261 0.359056 4.445611
v 4.059077 0.359056 4.445611
v 4.099894 0.359056 4.445611
v 4.140710 0.359056 4.445611
v 4.181526 0.359056 4.445611
v 4.222342 0.359056 4.445611
v 4.263159 0.359056 4.445611
v 4.303975 0.359056 4.445611
v 4.344791 0.359056 4.445611
v 4.385608 0.359056 4.445611
v 4.426424 0.359056 4.445611
v 4.467240 0.359056 4.445611
v 2.467240 0.399873 4.445611
v 2.508057 0.399873 4.445611
v 2.548873 0.399873 4.445611
v 2.589689 0.399873 4.445611
v 2.630506 0.399873 4.445611
v 2.671322 0.399873 4.445611
v 2.712138 0.399873 4.445611
v 2.752954 0.399873 4.445611
v 2.793771 0.399873 4.445611
v 2.834587 0.399873 4.445611
v 2.875404 0.399873 4.445611
v 2.916220 0.399873 4.445611
v 2.957036 0.399873 4.445611
v 2.997853 0.399873 4.445611
v 3.038669 0.399873 4.445611
v 3.079485 0.399873 4.445611
v 3.120301 0.399873 4.445611
v 3.161118 0.399873 4.445611
v 3.201934 0.399873 4.445611
v 3.242751 0.399873 4.445611
v 3.283567 0.399873 4.445611
v 3.324383 0.399873 4.445611
v 3.365200 0.399873 4.445611
v 3.406016 0.399873 4.445611
v 3.446832 0.399873 4.445611
v 3.487648 0.399873 4.445611
v 3.528465 0.399873 4.445611
v 3.569281 0.399873 4.445611
v 3.610097 0.399873 4.445611
v 3.650914 0.399873 4.445611
v 3.691730 0.399873 4.445611
v 3.732546 0.399873 4.445611
v 3.773363 0.399873 4.445611
v 3.814179 0.399873 4.445611
v 3.854995 0.399873 4.445611
v 3.895812 0.399873 4.445611
v 3.936628 0.399873 4.445611
v 3.977444 0.399873 4.445611
v 4.018261 0.399873 4.445611
v 4.059077 0.399873 4.445611
v 4.099894 0.399873 4.445611
v 4.140710 0.399873 4.445611
v 4.181526 0.399873 4.445611
v 4.222342 0.399873 4.445611
v 4.263159 0.399873 4.445611
v 4.303975 0.399873 4.445611
v 4.344791 0.399873 4.445611
v 4.385608 0.399873 4.445611
v 4.426424 0.399873 4.445611
v 4.467240 0.399873 4.445611
v 2.467240 0.440689 4.445611
v 2.508057 0.440689 4.445611
v 2.548873 0.440689 4.445611
v 2.589689 0.440689 4.445611
v 2.630506 0.440689 4.445611
v 2.671322 0.440689 4.445611
v 2.712138 0.440689 4.445611
v 2.752954 0.440689 4.445611
v 2.793771 0.440689 4.445611
v 2.834587 0.440689 4.445611
v 2.875404 0.440689 4.445611
v 2.916220 0.440689 4.445611
v 2.957036 0.440689 4.445611
v 2.997853 0.440689 4.445611
v 3.038669 0.440689 4.445611
v 3.079485 0.440689 4.445611
v 3.120301 0.440689 4.445611
v 3.161118 0.440689 4.445611
v 3.201934 0.440689 4.445611
v 3.242751 0.440689 4.445611
v 3.283567 0.440689 4.445611
v 3.324383 0.440689 4.445611
v 3.365200 0.440689 4.445611
v 3.406016 0.440689 4.445611
v 3.446832 0.440689 4.445611
v 3.487648 0.440689 4.445611
v 3.528465 0.440689 4.445611
v 3.569281 0.440689 4.445611
v 3.610097 0.440689 4.445611
v 3.650914 0.440689 4.445611
v 3.691730 0.440689 4.445611
v 3.732546 0.440689 4.445611
v 3.773363 0.440689 4.445611
v 3.814179 0.440689 4.445611
v 3.854995 0.440689 4.445611
v 3.895812 0.440689 4.445611
v 3.936628 0.440689 4.445611
v 3.977444 0.440689 4.445611
v 4.018261 0.440689 4.445611
v 4.059077 0.440689 4.445611
v 4.099894 0.440689 4.445611
v 4.140710 0.440689 4.445611
v 4.181526 0.440689 4.445611
v 4.222342 0.440689 4.445611
v 4.263159 0.440689 4.445611
v 4.303975 0.440689 4.445611
v 4.344791 0.440689 4.445611
v 4.385608 0.440689 4.445611
v 4.426424 0.440689 4.445611
v 4.467240 0.440689 4.445611
v 2.467240 0.481505 4.445611
v 2.508057 0.481505 4.445611
v 2.548873 0.481505 4.445611
v 2.589689 0.481505 4.445611
v 2.630506 0.481505 4.445611
v 2.671322 0.481505 4.445611
v 2.712138 0.481505 4.445611
v 2.752954 0.481505 4.445611
v 2.793771 0.481505 4.445611
v 2.834587 0.481505 4.445611
v 2.875404 0.481505 4.445611
v 2.916220 0.481505 4.445611
v 2.957036 0.481505 4.445611
v 2.997853 0.481505 4.445611
v 3.038669 0.481505 4.445611
v 3.079485 0.481505 4.445611
v 3.120301 0.481505 4.445611
v 3.161118 0.481505 4.445611
v 3.201934 0.481505 4.445611
v 3.242751 0.481505 4.445611
v 3.283567 0.481505 4.445611
v 3.324383 0.481505 4.445611
v 3.365200 0.481505 4.445611
v 3.406016 0.481505 4.445611
v 3.446832 0.481505 4.445611
v 3.487648 0.481505 4.445611
v 3.528465 0.481505 4.445611
v 3.569281 0.481505 4.445611
v 3.610097 0.481505 4.445611
v 3.650914 0.481505 4.445611
v 3.691730 0.481505 4.445611
v 3.732546 0.481505 4.445611
v 3.773363 0.481505 4.445611
v 3.814179 0.481505 4.445611
v 3.854995 0.481505 4.445611
v 3.895812 0.481505 4.445611
v 3.936628 0.481505 4.445611
v 3.977444 0.481505 4.445611
v 4.018261 0.481505 4.445611
v 4.059077 0.481505 4.445611
v 4.099894 0.481505 4.445611
v 4.140710 0.481505 4.445611
v 4.181526 0.481505 4.445611
v 4.222342 0.481505 4.445611
v 4.263159 0.481505 4.445611
v 4.303975 0.481505 4.445611
v 4.344791 0.481505 4.445611
v 4.385608 0.481505 4.445611
v 4.426424 0.481505 4.445611
v 4.467240 0.481505 4.445611
v 2.467240 0.522322 4.445611
v 2.508057 0.522322 4.445611
v 2.548873 0.522322 4.445611
v 2.589689 0.522322 4.445611
v 2.630506 0.522322 4.445611
v 2.671322 0.522322 4.445611
v 2.712138 0.522322 4.445611
v 2.752954 0.522322 4.445611
v 2.793771 0.522322 4.445611
v 2.834587 0.522322 4.445611
v 2.875404 0.522322 4.445611
v 2.916220 0.522322 4.445611
v 2.957036 0.522322 4.445611
v 2.997853 0.522322 4.445611
v 3.038669 0.522322 4.445611
v 3.079485 0.522322 4.445611
v 3.120301 0.522322 4.445611
v 3.161118 0.522322 4.445611
v 3.201934 0.522322 4.445611
v 3.242751 0.522322 4.445611
v 3.283567 0.522322 4.445611
v 3.324383 0.522322 4.445611
v 3.365200 0.522322 4.445611
v 3.406016 0.522322 4.445611
v 3.446832 0.522322 4.445611
v 3.487648 0.522322 4.445611
v 3.528465 0.522322 4.445611
v 3.569281 0.522322 4.445611
v 3.610097 0.522322 4.445611
v 3.650914 0.522322 4.445611
v 3.691730 0.522322 4.445611
v 3.732546 0.522322 4.445611
v 3.773363 0.522322 4.445611
v 3.814179 0.522322 4.445611
v 3.854995 0.522322 4.445611
v 3.895812 0.522322 4.445611
v 3.936628 0.522322 4.445611
v 3.977444 0.522322 4.445611
v 4.018261 0.522322 4.445611
v 4.059077 0.522322 4.445611
v 4.099894 0.522322 4.445611
v 4.140710 0.522322 4.445611
v 4.181526 0.522322 4.445611
v 4.222342 0.522322 4.445611
v 4.263159 0.522322 4.445611
v 4.303975 0.522322 4.445611
v 4.344791 0.522322 4.445611
v 4.385608 0.522322 4.445611
v 4.426424 0.522322 4.445611
v 4.467240 0.522322 4.445611
v 2.467240 0.563138 4.445611
v 2.508057 0.563138 4.445611
v 2.548873 0.563138 4.445611
v 2.589689 0.563138 4.445611
v 2.630506 0.563138 4.445611
v 2.671322 0.563138 4.445611
v 2.712138 0.563138 4.445611
v 2.752954 0.563138 4.445611
v 2.793771 0.563138 4.445611
v 2.834587 0.563138 4.445611
v 2.875404 0.563138 4.445611
v 2.916220 0.563138 4.445611
v 2.957036 0.563138 4.445611
v 2.997853 0.563138 4.445611
v 3.038669 0.563138 4.445611
v 3.079485 0.563138 4.445611
v 3.120301 0.563138 4.445611
v 3.161118 0.563138 4.445611
v 3.201934 0.563138 4.445611
v 3.242751 0.563138 4.445611
v 3.283567 0.563138 4.445611
v 3.324383 0.563138 4.445611
v 3.365200 0.563138 4.445611
v 3.406016 0.563138 4.445611
v 3.446832 0.563138 4.445611
v 3.487648 0.563138 4.445611
v 3.528465 0.563138 4.445611
v 3.569281 0.563138 4.445611
v 3.610097 0.563138 4.445611
v 3.650914 0.563138 4.445611
v 3.691730 0.563138 4.445611
v 3.732546 0.563138 4.445611
v 3.773363 0.563138 4.445611
v 3.814179 0.563138 4.445611
v 3.854995 0.563138 4.445611
v 3.895812 0.563138 4.445611
v 3.936628 0.563138 4.445611
v 3.977444 0.563138 4.445611
v 4.018261 0.563138 4.445611
v 4.059077 0.563138 4.445611
v 4.099894 0.563138 4.445611
v 4.140710 0.563138 4.445611
v 4.181526 0.563138 4.445611
v 4.222342 0.563138 4.445611
v 4.263159 0.563138 4.445611
v 4.303975 0.563138 4.445611
v 4.344791 0.563138 4.445611
v 4.385608 0.563138 4.445611
v 4.426424 0.563138 4.445611
v 4.467240 0.563138 4.445611
v 2.467240 0.603954 4.445611
v 2.508057 0.603954 4.445611
v 2.548873 0.603954 4.445611
v 2.589689 0.603954 4.445611
v 2.630506 0.603954 4.445611
v 2.671322 0.603954 4.445611
v 2.712138 0.603954 4.445611
v 2.752954 0.603954 4.445611
v 2.793771 0.603954 4.445611
v 2.834587 0.603954 4.445611
v 2.875404 0.603954 4.445611
v 2.916220 0.603954 4.445611
v 2.957036 0.603954 4.445611
v 2.997853 0.603954 4.445611
v 3.038669 0.603954 4.445611
v 3.079485 0.603954 4.445611
v 3.120301 0.603954 4.445611
v 3.161118 0.603954 4.445611
v 3.201934 0.603954 4.445611
v 3.242751 0.603954 4.445611
v 3.283567 0.603954 4.445611
v 3.324383 0.603954 4.445611
v 3.365200 0.603954 4.445611
v 3.406016 0.603954 4.445611
v 3.446832 0.603954 4.445611
v 3.487648 0.603954 4.445611
v 3.528465 0.603954 4.445611
v 3.569281 0.603954 4.445611
v 3.610097 0.603954 4.445611
v 3.650914 0.603954 4.445611
v 3.691730 0.603954 4.445611
v 3.732546 0.603954 4.445611
v 3.773363 0.603954 4.445611
v 3.814179 0.603954 4.445611
v 3.854995 0.603954 4.445611
v 3.895812 0.603954 4.445611
v 3.936628 0.603954 4.445611
v 3.977444 0.603954 4.445611
v 4.018261 0.603954 4.445611
v 4.059077 0.603954 4.445611
v 4.099894 0.603954 4.445611
v 4.140710 0.603954 4.445611
v 4.181526 0.603954 4.445611
v 4.222342 0.603954 4.445611
v 4.263159 0.603954 4.445611
v 4.303975 0.603954 4.445611
v 4.344791 0.603954 4.445611
v 4.385608 0.603954 4.445611
v 4.426424 0.603954 4.445611
v 4.467240 0.603954 4.445611
v 2.467240 0.644771 4.445611
v 2.508057 0.644771 4.445611
v 2.548873 0.644771 4.445611
v 2.589689 0.644771 4.445611
v 2.630506 0.644771 4.445611
v 2.671322 0.644771 4.445611
v 2.712138 0.644771 4.445611
v 2.752954 0.644771 4.445611
v 2.793771 0.644771 4.445611
v 2.834587 0.644771 4.445611
v 2.875404 0.644771 4.445611
v 2.916220 0.644771 4.445611
v 2.957036 0.644771 4.445611
v 2.997853 0.644771 4.445611
v 3.038669 0.644771 4.445611
v 3.079485 0.644771 4.445611
v 3.120301 0.644771 4.445611
v 3.161118 0.644771 4.445611
v 3.201934 0.644771 4.445611
v 3.242751 0.644771 4.445611
v 3.283567 0.644771 4.445611
v 3.324383 0.644771 4.445611
v 3.365200 0.644771 4.445611
v 3.406016 0.644771 4.445611
v 3.446832 0.644771 4.445611
v 3.487648 0.644771 4.445611
v 3.528465 0.644771 4.445611
v 3.569281 0.644771 4.445611
v 3.610097 0.644771 4.445611
v 3.650914 0.644771 4.445611
v 3.691730 0.644771 4.445611
v 3.732546 0.644771 4.445611
v 3.773363 0.644771 4.445611
v 3.814179 0.644771 4.445611
v 3.854995 0.644771 4.445611
v 3.895812 0.644771 4.445611
v 3.936628 0.644771 4.445611
v 3.977444 0.644771 4.445611
v 4.018261 0.644771 4.445611
v 4.059077 0.644771 4.445611
v 4.099894 0.644771 4.445611
v 4.140710 0.644771 4.445611
v 4.181526 0.644771 4.445611
v 4.222342 0.644771 4.445611
v 4.263159 0.644771 4.445611
v 4.303975 0.644771 4.445611
v 4.344791 0.644771 4.445611
v 4.385608 0.644771 4.445611
v 4.426424 0.644771 4.445611
v 4.467240 0.644771 4.445611
v 2.467240 0.685587 4.445611
v 2.508057 0.685587 4.445611
v 2.548873 0.685587 4.445611
v 2.589689 0.685587 4.445611
v 2.630506 0.685587 4.445611
v 2.671322 0.685587 4.445611
v 2.712138 0.685587 4.445611
v 2.752954 0.685587 4.445611
v 2.793771 0.685587 4.445611
v 2.834587 0.685587 4.445611
v 2.875404 0.685587 4.445611
v 2.916220 0.685587 4.445611
v 2.957036 0.685587 4.445611
v 2.997853 0.685587 4.445611
v 3.038669 0.685587 4.445611
v 3.079485 0.685587 4.445611
v 3.120301 0.685587 4.445611
v 3.161118 0.685587 4.445611
v 3.201934 0.685587 4.445611
v 3.242751 0.685587 4.445611
v 3.283567 0.685587 4.445611
v 3.324383 0.685587 4.445611
v 3.365200 0.685587 4.445611
v 3.406016 0.685587 4.445611
v 3.446832 0.685587 4.445611
v 3.487648 0.685587 4.445611
v 3.528465 0.685587 4.445611
v 3.569281 0.685587 4.445611
v 3.610097 0.685587 4.445611
v 3.650914 0.685587 4.445611
v 3.691730 0.685587 4.445611
v 3.732546 0.685587 4.445611
v 3.773363 0.685587 4.445611
v 3.814179 0.685587 4.445611
v 3.854995 0.685587 4.445611
v 3.895812 0.685587 4.445611
v 3.936628 0.685587 4.445611
v 3.977444 0.685587 4.445611
v 4.018261 0.685587 4.445611
v 4.059077 0.685587 4.445611
v 4.099894 0.685587 4.445611
v 4.140710 0.685587 4.445611
v 4.181526 0.685587 4.445611
v 4.222342 0.685587 4.445611
v 4.263159 0.685587 4.445611
v 4.303975 0.685587 4.445611
v 4.344791 0.685587 4.445611
v 4.385608 0.685587 4.445611
v 4.426424 0.685587 4.445611
v 4.467240 0.685587 4.445611
v 2.467240 0.726403 4.445611
v 2.508057 0.726403 4.445611
v 2.548873 0.726403 4.445611
v 2.589689 0.726403 4.445611
v 2.630506 0.726403 4.445611
v 2.671322 0.726403 4.445611
v 2.712138 0.726403 4.445611
v 2.752954 0.726403 4.445611
v 2.793771 0.726403 4.445611
v 2.834587 0.726403 4.445611
v 2.875404 0.726403 4.445611
v 2.916220 0.726403 4.445611
v 2.957036 0.726403 4.445611
v 2.997853 0.726403 4.445611
v 3.038669 0.726403 4.445611
v 3.079485 0.726403 4.445611
v 3.120301 0.726403 4.445611
v 3.161118 0.726403 4.445611
v 3.201934 0.726403 4.445611
v 3.242751 0.726403 4.445611
v 3.283567 0.726403 4.445611
v 3.324383 0.726403 4.445611
v 3.365200 0.726403 4.445611
v 3.406016 0.726403 4.445611
v 3.446832 0.726403 4.445611
v 3.487648 0.726403 4.445611
v 3.528465 0.726403 4.445611
v 3.569281 0.726403 4.445611
v 3.610097 0.726403 4.445611
v 3.650914 0.726403 4.445611
v 3.691730 0.726403 4.445611
v 3.732546 0.726403 4.445611
v 3.773363 0.726403 4.445611
v 3.814179 0.726403 4.445611
v 3.854995 0.726403 4.445611
v 3.895812 0.726403 4.445611
v 3.936628 0.726403 4.445611
v 3.977444 0.726403 4.445611
v 4.018261 0.726403 4.445611
v 4.059077 0.726403 4.445611
v 4.099894 0.726403 4.445611
v 4.140710 0.726403 4.445611
v 4.181526 0.726403 4.445611
v 4.222342 0.726403 4.445611
v 4.263159 0.726403 4.445611
v 4.303975 0.726403 4.445611
v 4.344791 0.726403 4.445611
v 4.385608 0.726403 4.445611
v 4.426424 0.726403 4.445611
v 4.467240 0.726403 4.445611
v 2.467240 0.767220 4.445611
v 2.508057 0.767220 4.445611
v 2.548873 0.767220 4.445611
v 2.589689 0.767220 4.445611
v 2.630506 0.767220 4.445611
v 2.671322 0.767220 4.445611
v 2.712138 0.767220 4.445611
v 2.752954 0.767220 4.445611
v 2.793771 0.767220 4.445611
v 2.834587 0.767220 4.445611
v 2.875404 0.767220 4.445611
v 2.916220 0.767220 4.445611
v 2.957036 0.767220 4.445611
v 2.997853 0.767220 4.445611
v 3.038669 0.767220 4.445611
v 3.079485 0.767220 4.445611
v 3.120301 0.767220 4.445611
v 3.161118 0.767220 4.445611
v 3.201934 0.767220 4.445611
v 3.242751 0.767220 4.445611
v 3.283567 0.767220 4.445611
v 3.324383 0.767220 4.445611
v 3.365200 0.767220 4.445611
v 3.406016 0.767220 4.445611
v 3.446832 0.767220 4.445611
v 3.487648 0.767220 4.445611
v 3.528465 0.767220 4.445611
v 3.569281 0.767220 4.445611
v 3.610097 0.767220 4.445611
v 3.650914 0.767220 4.445611
v 3.691730 0.767220 4.445611
v 3.732546 0.767220 4.445611
v 3.773363 0.767220 4.445611
v 3.814179 0.767220 4.445611
v 3.854995 0.767220 4.445611
v 3.895812 0.767220 4.445611
v 3.936628 0.767220 4.445611
v 3.977444 0.767220 4.445611
v 4.018261 0.767220 4.445611
v 4.059077 0.767220 4.445611
v 4.099894 0.767220 4.445611
v 4.140710 0.767220 4.445611
v 4.181526 0.767220 4.445611
v 4.222342 0.767220 4.445611
v 4.263159 0.767220 4.445611
v 4.303975 0.767220 4.445611
v 4.344791 0.767220 4.445611
v 4.385608 0.767220 4.445611
v 4.426424 0.767220 4.445611
v 4.467240 0.767220 4.445611
v 2.467240 0.808036 4.445611
v 2.508057 0.808036 4.445611
v 2.548873 0.808036 4.445611
v 2.589689 0.808036 4.445611
v 2.630506 0.808036 4.445611
v 2.671322 0.808036 4.445611
v 2.712138 0.808036 4.445611
v 2.752954 0.808036 4.445611
v 2.793771 0.808036 4.445611
v 2.834587 0.808036 4.445611
v 2.875404 0.808036 4.445611
v 2.916220 0.808036 4.445611
v 2.957036 0.808036 4.445611
v 2.997853 0.808036 4.445611
v 3.038669 0.808036 4.445611
v 3.079485 0.808036 4.445611
v 3.120301 0.808036 4.445611
v 3.161118 0.808036 4.445611
v 3.201934 0.808036 4.445611
v 3.242751 0.808036 4.445611
v 3.283567 0.808036 4.445611
v 3.324383 0.808036 4.445611
v 3.365200 0.808036 4.445611
v 3.406016 0.808036 4.445611
v 3.446832 0.808036 4.445611
v 3.487648 0.808036 4.445611
v 3.528465 0.808036 4.445611
v 3.569281 0.808036 4.445611
v 3.610097 0.808036 4.445611
v 3.650914 0.808036 4.445611
v 3.691730 0.808036 4.445611
v 3.732546 0.808036 4.445611
v 3.773363 0.808036 4.445611
v 3.814179 0.808036 4.445611
v 3.854995 0.808036 4.445611
v 3.895812 0.808036 4.445611
v 3.936628 0.808036 4.445611
v 3.977444 0.808036 4.445611
v 4.018261 0.808036 4.445611
v 4.059077 0.808036 4.445611
v 4.099894 0.808036 4.445611
v 4.140710 0.808036 4.445611
v 4.181526 0.808036 4.445611
v 4.222342 0.808036 4.445611
v 4.263159 0.808036 4.445611
v 4.303975 0.808036 4.445611
v 4.344791 0.808036 4.445611
v 4.385608 0.808036 4.445611
v 4.426424 0.808036 4.445611
v 4.467240 0.808036 4.445611
v 2.467240 0.848852 4.445611
v 2.508057 0.848852 4.445611
v 2.548873 0.848852 4.445611
v 2.589689 0.848852 4.445611
v 2.630506 0.848852 4.445611
v 2.671322 0.848852 4.445611
v 2.712138 0.848852 4.445611
v 2.752954 0.848852 4.445611
v 2.793771 0.848852 4.445611
v 2.834587 0.848852 4.445611
v 2.875404 0.848852 4.445611
v 2.916220 0.848852 4.445611
v 2.957036 0.848852 4.445611
v 2.997853 0.848852 4.445611
v 3.038669 0.848852 4.445611
v 3.079485 0.848852 4.445611
v 3.120301 0.848852 4.445611
v 3.161118 0.848852 4.445611
v 3.201934 0.848852 4.445611
v 3.242751 0.848852 4.445611
v 3.283567 0.848852 4.445611
v 3.324383 0.848852 4.445611
v 3.365200 0.848852 4.445611
v 3.406016 0.848852 4.445611
v 3.446832 0.848852 4.445611
v 3.487648 0.848852 4.445611
v 3.528465 0.848852 4.445611
v 3.569281 0.848852 4.445611
v 3.610097 0.848852 4.445611
v 3.650914 0.848852 4.445611
v 3.691730 0.848852 4.445611
v 3.732546 0.848852 4.445611
v 3.773363 0.848852 4.445611
v 3.814179 0.848852 4.445611
v 3.854995 0.848852 4.445611
v 3.895812 0.848852 4.445611
v 3.936628 0.848852 4.445611
v 3.977444 0.848852 4.445611
v 4.018261 0.848852 4.445611
v 4.059077 0.848852 4.445611
v 4.099894 0.848852 4.445611
v 4.140710 0.848852 4.445611
v 4.181526 0.848852 4.445611
v 4.222342 0.848852 4.445611
v 4.263159 0.848852 4.445611
v 4.303975 0.848852 4.445611
v 4.344791 0.848852 4.445611
v 4.385608 0.848852 4.445611
v 4.426424 0.848852 4.445611
v 4.467240 0.848852 4.445611
v 2.467240 0.889668 4.445611
v 2.508057 0.889668 4.445611
v 2.548873 0.889668 4.445611
v 2.589689 0.889668 4.445611
v 2.630506 0.889668 4.445611
v 2.671322 0.889668 4.445611
v 2.712138 0.889668 4.445611
v 2.752954 0.889668 4.445611
v 2.793771 0.889668 4.445611
v 2.834587 0.889668 4.445611
v 2.875404 0.889668 4.445611
v 2.916220 0.889668 4.445611
v 2.957036 0.889668 4.445611
v 2.997853 0.889668 4.445611
v 3.038669 0.889668 4.445611
v 3.079485 0.889668 4.445611
v 3.120301 0.889668 4.445611
v 3.161118 0.889668 4.445611
v 3.201934 0.889668 4.445611
v 3.242751 0.889668 4.445611
v 3.283567 0.889668 4.445611
v 3.324383 0.889668 4.445611
v 3.365200 0.889668 4.445611
v 3.406016 0.889668 4.445611
v 3.446832 0.889668 4.445611
v 3.487648 0.889668 4.445611
v 3.528465 0.889668 4.445611
v 3.569281 0.889668 4.445611
v 3.610097 0.889668 4.445611
v 3.650914 0.889668 4.445611
v 3.691730 0.889668 4.445611
v 3.732546 0.889668 4.445611
v 3.773363 0.889668 4.445611
v 3.814179 0.889668 4.445611
v 3.854995 0.889668 4.445611
v 3.895812 0.889668 4.445611
v 3.936628 0.889668 4.445611
v 3.977444 0.889668 4.445611
v 4.018261 0.889668 4.445611
v 4.059077 0.889668 4.445611
v 4.099894 0.889668 4.445611
v 4.140710 0.889668 4.445611
v 4.181526 0.889668 4.445611
v 4.222342 0.889668 4.445611
v 4.263159 0.889668 4.445611
v 4.303975 0.889668 4.445611
v 4.344791 0.889668 4.445611
v 4.385608 0.889668 4.445611
v 4.426424 0.889668 4.445611
v 4.467240 0.889668 4.445611
v 2.467240 0.930485 4.445611
v 2.508057 0.930485 4.445611
v 2.548873 0.930485 4.445611
v 2.589689 0.930485 4.445611
v 2.630506 0.930485 4.445611
v 2.671322 0.930485 4.445611
v 2.712138 0.930485 4.445611
v 2.752954 0.930485 4.445611
v 2.793771 0.930485 4.445611
v 2.834587 0.930485 4.445611
v 2.875404 0.930485 4.445611
v 2.916220 0.930485 4.445611
v 2.957036 0.930485 4.445611
v 2.997853 0.930485 4.445611
v 3.038669 0.930485 4.445611
v 3.079485 0.930485 4.445611
v 3.120301 0.930485 4.445611
v 3.161118 0.930485 4.445611
v 3.201934 0.930485 4.445611
v 3.242751 0.930485 4.445611
v 3.283567 0.930485 4.445611
v 3.324383 0.930485 4.445611
v 3.365200 0.930485 4.445611
v 3.406016 0.930485 4.445611
v 3.446832 0.930485 4.445611
v 3.487648 0.930485 4.445611
v 3.528465 0.930485 4.445611
v 3.569281 0.930485 4.445611
v 3.610097 0.930485 4.445611
v 3.650914 0.930485 4.445611
v 3.691730 0.930485 4.445611
v 3.732546 0.930485 4.445611
v 3.773363 0.930485 4.445611
v 3.814179 0.930485 4.445611
v 3.854995 0.930485 4.445611
v 3.895812 0.930485 4.445611
v 3.936628 0.930485 4.445611
v 3.977444 0.930485 4.445611
v 4.018261 0.930485 4.445611
v 4.059077 0.930485 4.445611
v 4.099894 0.930485 4.445611
v 4.140710 0.930485 4.445611
v 4.181526 0.930485 4.445611
v 4.222342 0.930485 4.445611
v 4.263159 0.930485 4.445611
v 4.303975 0.930485 4.445611
v 4.344791 0.930485 4.445611
v 4.385608 0.930485 4.445611
v 4.426424 0.930485 4.445611
v 4.467240 0.930485 4.445611
v 2.467240 0.971301 4.445611
v 2.508057 0.971301 4.445611
v 2.548873 0.971301 4.445611
v 2.589689 0.971301 4.445611
v 2.630506 0.971301 4.445611
v 2.671322 0.971301 4.445611
v 2.712138 0.971301 4.445611
v 2.752954 0.971301 4.445611
v 2.793771 0.971301 4.445611
v 2.834587 0.971301 4.445611
v 2.875404 0.971301 4.445611
v 2.916220 0.971301 4.445611
v 2.957036 0.971301 4.445611
v 2.997853 0.971301 4.445611
v 3.038669 0.971301 4.445611
v 3.079485 0.971301 4.445611
v 3.120301 0.971301 4.445611
v 3.161118 0.971301 4.445611
v 3.201934 0.971301 4.445611
v 3.242751 0.971301 4.445611
v 3.283567 0.971301 4.445611
v 3.324383 0.971301 4.445611
v 3.365200 0.971301 4.445611
v 3.406016 0.971301 4.445611
v 3.446832 0.971301 4.445611
v 3.487648 0.971301 4.445611
v 3.528465 0.971301 4.445611
v 3.569281 0.971301 4.445611
v 3.610097 0.971301 4.445611
v 3.650914 0.971301 4.445611
v 3.691730 0.971301 4.445611
v 3.732546 0.971301 4.445611
v 3.773363 0.971301 4.445611
v 3.814179 0.971301 4.445611
v 3.854995 0.971301 4.445611
v 3.895812 0.971301 4.445611
v 3.936628 0.971301 4.445611
v 3.977444 0.971301 4.445611
v 4.018261 0.971301 4.445611
v 4.059077 0.971301 4.445611
v 4.099894 0.971301 4.445611
v 4.140710 0.971301 4.445611
v 4.181526 0.971301 4.445611
v 4.222342 0.971301 4.445611
v 4.263159 0.971301 4.445611
v 4.303975 0.971301 4.445611
v 4.344791 0.971301 4.445611
v 4.385608 0.971301 4.445611
v 4.426424 0.971301 4.445611
v 4.467240 0.971301 4.445611
v 2.467240 1.012118 4.445611
v 2.508057 1.012118 4.445611
v 2.548873 1.012118 4.445611
v 2.589689 1.012118 4.445611
v 2.630506 1.012118 4.445611
v 2.671322 1.012118 4.445611
v 2.712138 1.012118 4.445611
v 2.752954 1.012118 4.445611
v 2.793771 1.012118 4.445611
v 2.834587 1.012118 4.445611
v 2.875404 1.012118 4.445611
v 2.916220 1.012118 4.445611
v 2.957036 1.012118 4.445611
v 2.997853 1.012118 4.445611
v 3.038669 1.012118 4.445611
v 3.079485 1.012118 4.445611
v 3.120301 1.012118 4.445611
v 3.161118 1.012118 4.445611
v 3.201934 1.012118 4.445611
v 3.242751 1.012118 4.445611
v 3.283567 1.012118 4.445611
v 3.324383 1.012118 4.445611
v 3.365200 1.012118 4.445611
v 3.406016 1.012118 4.445611
v 3.446832 1.012118 4.445611
v 3.487648 1.012118 4.445611
v 3.528465 1.012118 4.445611
v 3.569281 1.012118 4.445611
v 3.610097 1.012118 4.445611
v 3.650914 1.012118 4.445611
v 3.691730 1.012118 4.445611
v 3.732546 1.012118 4.445611
v 3.773363 1.012118 4.445611
v 3.814179 1.012118 4.445611
v 3.854995 1.012118 4.445611
v 3.895812 1.012118 4.445611
v 3.936628 1.012118 4.445611
v 3.977444 1.012118 4.445611
v 4.018261 1.012118 4.445611
v 4.059077 1.012118 4.445611
v 4.099894 1.012118 4.445611
v 4.140710 1.012118 4.445611
v 4.181526 1.012118 4.445611
v 4.222342 1.012118 4.445611
v 4.263159 1.012118 4.445611
v 4.303975 1.012118 4.445611
v 4.344791 1.012118 4.445611
v 4.385608 1.012118 4.445611
v 4.426424 1.012118 4.445611
v 4.467240 1.012118 4.445611
v 2.467240 1.052934 4.445611
v 2.508057 1.052934 4.445611
v 2.548873 1.052934 4.445611
v 2.589689 1.052934 4.445611
v 2.630506 1.052934 4.445611
v 2.671322 1.052934 4.445611
v 2.712138 1.052934 4.445611
v 2.752954 1.052934 4.445611
v 2.793771 1.052934 4.445611
v 2.834587 1.052934 4.445611
v 2.875404 1.052934 4.445611
v 2.916220 1.052934 4.445611
v 2.957036 1.052934 4.445611
v 2.997853 1.052934 4.445611
v 3.038669 1.052934 4.445611
v 3.079485 1.052934 4.445611
v 3.120301 1.052934 4.445611
v 3.161118 1.052934 4.445611
v 3.201934 1.052934 4.445611
v 3.242751 1.052934 4.445611
v 3.283567 1.052934 4.445611
v 3.324383 1.052934 4.445611
v 3.365200 1.052934 4.445611
v 3.406016 1.052934 4.445611
v 3.446832 1.052934 4.445611
v 3.487648 1.052934 4.445611
v 3.528465 1.052934 4.445611
v 3.569281 1.052934 4.445611
v 3.610097 1.052934 4.445611
v 3.650914 1.052934 4.445611
v 3.691730 1.052934 4.445611
v 3.732546 1.052934 4.445611
v 3.773363 1.052934 4.445611
v 3.814179 1.052934 4.445611
v 3.854995 1.052934 4.445611
v 3.895812 1.052934 4.445611
v 3.936628 1.052934 4.445611
v 3.977444 1.052934 4.445611
v 4.018261 1.052934 4.445611
v 4.059077 1.052934 4.445611
v 4.099894 1.052934 4.445611
v 4.140710 1.052934 4.445611
v 4.181526 1.052934 4.445611
v 4.222342 1.052934 4.445611
v 4.263159 1.052934 4.445611
v 4.303975 1.052934 4.445611
v 4.344791 1.052934 4.445611
v 4.385608 1.052934 4.445611
v 4.426424 1.052934 4.445611
v 4.467240 1.052934 4.445611
vt 0.020504 0.000113
vt 0.020504 0.020516
vt 0.000100 0.020517
vt 0.040908 0.000112
vt 0.040908 0.020516
vt 0.061312 0.000112
vt 0.061312 0.020516
vt 0.081716 0.000111
vt 0.081716 0.020515
vt 0.102120 0.000111
vt 0.102120 0.020515
vt 0.122523 0.000111
vt 0.122524 0.020514
vt 0.142927 0.000110
vt 0.142928 0.020514
vt 0.163331 0.000110
vt 0.163332 0.020514
vt 0.183735 0.000109
vt 0.183736 0.020513
vt 0.204139 0.000109
vt 0.204140 0.020513
vt 0.224543 0.000109
vt 0.224544 0.020513
vt 0.244947 0.000108
vt 0.244948 0.020512
vt 0.265351 0.000108
vt 0.265352 0.020512
vt 0.285755 0.000108
vt 0.285755 0.020512
vt 0.306159 0.000107
vt 0.306159 0.020511
vt 0.326563 0.000107
vt 0.326563 0.020511
vt 0.346967 0.000107
vt 0.346967 0.020511
vt 0.367371 0.000106
vt 0.367371 0.020510
vt 0.387775 0.000106
vt 0.387775 0.020510
vt 0.408179 0.000106
vt 0.408179 0.020510
vt 0.428583 0.000106
vt 0.428583 0.020510
vt 0.448987 0.000105
vt 0.448987 0.020509
vt 0.469391 0.000105
vt 0.469391 0.020509
vt 0.489795 0.000105
vt 0.489795 0.020509
vt 0.510199 0.000104
vt 0.510199 0.020508
vt 0.530603 0.000104
vt 0.530603 0.020508
vt 0.551007 0.000104
vt 0.551007 0.020508
vt 0.571411 0.000104
vt 0.571411 0.020508
vt 0.591815 0.000103
vt 0.591816 0.020508
vt 0.612219 0.000103
vt 0.612220 0.020507
vt 0.632623 0.000103
vt 0.632623 0.020507
vt 0.653027 0.000103
vt 0.653028 0.020507
vt 0.673431 0.000103
vt 0.673432 0.020507
vt 0.693835 0.000102
vt 0.693836 0.020507
vt 0.714239 0.000102
vt 0.714240 0.020506
vt 0.734643 0.000102
vt 0.734644 0.020506
vt 0.755047 0.000102
vt 0.755048 0.020506
vt 0.775451 0.000102
vt 0.775452 0.020506
vt 0.795855 0.000102
vt 0.795856 0.020506
vt 0.816259 0.000101
vt 0.816260 0.020505
vt 0.836663 0.000101
vt 0.836664 0.020505
vt 0.857067 0.000101
vt 0.857068 0.020505
vt 0.877472 0.000101
vt 0.877472 0.020505
vt 0.897875 0.000101
vt 0.897876 0.020505
vt 0.918280 0.000101
vt 0.918280 0.020505
vt 0.938684 0.000100
vt 0.938684 0.020504
vt 0.959088 0.000100
vt 0.959088 0.020504
vt 0.979492 0.000100
vt 0.979492 0.020504
vt 0.999896 0.000100
vt 0.999896 0.020504
vt 0.020505 0.040920
vt 0.000101 0.040921
vt 0.040909 0.040920
vt 0.061312 0.040920
vt 0.081716 0.040919
vt 0.102120 0.040919
vt 0.122524 0.040918
vt 0.142928 0.040918
vt 0.163332 0.040918
vt 0.183736 0.040917
vt 0.204140 0.040917
vt 0.224544 0.040917
vt 0.244948 0.040916
vt 0.265352 0.040916
vt 0.285756 0.040916
vt 0.306160 0.040915
vt 0.326564 0.040915
vt 0.346968 0.040915
vt 0.367372 0.040914
vt 0.387776 0.040914
vt 0.408180 0.040914
vt 0.428584 0.040914
vt 0.448988 0.040913
vt 0.469392 0.040913
vt 0.489796 0.040913
vt 0.510200 0.040912
vt 0.530604 0.040912
vt 0.551008 0.040912
vt 0.571412 0.040912
vt 0.591816 0.040912
vt 0.612220 0.040911
vt 0.632624 0.040911
vt 0.653028 0.040911
vt 0.673432 0.040911
vt 0.693836 0.040911
vt 0.714240 0.040910
vt 0.734644 0.040910
vt 0.755048 0.040910
vt 0.775452 0.040910
vt 0.795856 0.040910
vt 0.816260 0.040910
vt 0.836664 0.040909
vt 0.857068 0.040909
vt 0.877472 0.040909
vt 0.897876 0.040909
vt 0.918280 0.040909
vt 0.938684 0.040908
vt 0.959088 0.040908
vt 0.979492 0.040908
vt 0.999896 0.040908
vt 0.020505 0.061324
vt 0.000101 0.061325
vt 0.040909 0.061324
vt 0.061313 0.061323
vt 0.081717 0.061323
vt 0.102121 0.061323
vt 0.122525 0.061322
vt 0.142929 0.061322
vt 0.163332 0.061322
vt 0.183736 0.061321
vt 0.204140 0.061321
vt 0.224544 0.061321
vt 0.244948 0.061320
vt 0.265352 0.061320
vt 0.285756 0.061320
vt 0.306160 0.061319
vt 0.326564 0.061319
vt 0.346968 0.061319
vt 0.367372 0.061318
vt 0.387776 0.061318
vt 0.408180 0.061318
vt 0.428584 0.061318
vt 0.448988 0.061317
vt 0.469392 0.061317
vt 0.489796 0.061317
vt 0.510200 0.061316
vt 0.530604 0.061316
vt 0.551008 0.061316
vt 0.571412 0.061316
vt 0.591816 0.061316
vt 0.612220 0.061315
vt 0.632624 0.061315
vt 0.653028 0.061315
vt 0.673432 0.061315
vt 0.693836 0.061315
vt 0.714240 0.061314
vt 0.734644 0.061314
vt 0.755048 0.061314
vt 0.775452 0.061314
vt 0.795856 0.061314
vt 0.816260 0.061314
vt 0.836664 0.061313
vt 0.857068 0.061313
vt 0.877472 0.061313
vt 0.897876 0.061313
vt 0.918280 0.061313
vt 0.938684 0.061313
vt 0.959088 0.061312
vt 0.979492 0.061312
vt 0.999896 0.061312
vt 0.020505 0.081728
vt 0.000102 0.081729
vt 0.040909 0.081728
vt 0.061313 0.081727
vt 0.081717 0.081727
vt 0.102121 0.081727
vt 0.122525 0.081726
vt 0.142929 0.081726
vt 0.163333 0.081725
vt 0.183737 0.081725
vt 0.204141 0.081725
vt 0.224545 0.081724
vt 0.244949 0.081724
vt 0.265352 0.081724
vt 0.285756 0.081724
vt 0.306160 0.081723
vt 0.326564 0.081723
vt 0.346968 0.081723
vt 0.367372 0.081722
vt 0.387776 0.081722
vt 0.408180 0.081722
vt 0.428584 0.081721
vt 0.448988 0.081721
vt 0.469392 0.081721
vt 0.489796 0.081721
vt 0.510200 0.081720
vt 0.530604 0.081720
vt 0.551008 0.081720
vt 0.571412 0.081720
vt 0.591816 0.081720
vt 0.612220 0.081719
vt 0.632624 0.081719
vt 0.653028 0.081719
vt 0.673432 0.081719
vt 0.693836 0.081719
vt 0.714240 0.081718
vt 0.734644 0.081718
vt 0.755048 0.081718
vt 0.775452 0.081718
vt 0.795856 0.081718
vt 0.816260 0.081717
vt 0.836664 0.081717
vt 0.857068 0.081717
vt 0.877472 0.081717
vt 0.897876 0.081717
vt 0.918280 0.081717
vt 0.938684 0.081717
vt 0.959088 0.081716
vt 0.979492 0.081716
vt 0.999896 0.081716
vt 0.020506 0.102132
vt 0.000102 0.102132
vt 0.040910 0.102132
vt 0.061314 0.102131
vt 0.081718 0.102131
vt 0.102121 0.102131
vt 0.122525 0.102130
vt 0.142929 0.102130
vt 0.163333 0.102129
vt 0.183737 0.102129
vt 0.204141 0.102129
vt 0.224545 0.102128
vt 0.244949 0.102128
vt 0.265353 0.102128
vt 0.285757 0.102127
vt 0.306161 0.102127
vt 0.326565 0.102127
vt 0.346969 0.102127
vt 0.367373 0.102126
vt 0.387776 0.102126
vt 0.408180 0.102126
vt 0.428584 0.102125
vt 0.448988 0.102125
vt 0.469392 0.102125
vt 0.489796 0.102125
vt 0.510200 0.102124
vt 0.530604 0.102124
vt 0.551008 0.102124
vt 0.571412 0.102124
vt 0.591816 0.102124
vt 0.612220 0.102123
vt 0.632624 0.102123
vt 0.653028 0.102123
vt 0.673432 0.102123
vt 0.693836 0.102123
vt 0.714240 0.102122
vt 0.734644 0.102122
vt 0.755048 0.102122
vt 0.775452 0.102122
vt 0.795856 0.102122
vt 0.816260 0.102122
vt 0.836664 0.102121
vt 0.857068 0.102121
vt 0.877472 0.102121
vt 0.897876 0.102121
vt 0.918280 0.102121
vt 0.938684 0.102121
vt 0.959088 0.102120
vt 0.979492 0.102120
vt 0.999896 0.102120
vt 0.020506 0.122536
vt 0.000102 0.122536
vt 0.040910 0.122536
vt 0.061314 0.122535
vt 0.081718 0.122535
vt 0.102122 0.122534
vt 0.122526 0.122534
vt 0.142930 0.122534
vt 0.163334 0.122533
vt 0.183737 0.122533
vt 0.204141 0.122533
vt 0.224545 0.122532
vt 0.244949 0.122532
vt 0.265353 0.122532
vt 0.285757 0.122531
vt 0.306161 0.122531
vt 0.326565 0.122531
vt 0.346969 0.122530
vt 0.367373 0.122530
vt 0.387777 0.122530
vt 0.408181 0.122530
vt 0.428585 0.122529
vt 0.448989 0.122529
vt 0.469393 0.122529
vt 0.489797 0.122529
vt 0.510201 0.122528
vt 0.530605 0.122528
vt 0.551009 0.122528
vt 0.571413 0.122528
vt 0.591817 0.122528
vt 0.612221 0.122527
vt 0.632625 0.122527
vt 0.653028 0.122527
vt 0.673432 0.122527
vt 0.693836 0.122527
vt 0.714240 0.122526
vt 0.734644 0.122526
vt 0.755048 0.122526
vt 0.775452 0.122526
vt 0.795856 0.122526
vt 0.816260 0.122525
vt 0.836664 0.122525
vt 0.857068 0.122525
vt 0.877472 0.122525
vt 0.897876 0.122525
vt 0.918280 0.122525
vt 0.938685 0.122525
vt 0.959089 0.122524
vt 0.979493 0.122524
vt 0.999897 0.122524
vt 0.020507 0.142940
vt 0.000103 0.142940
vt 0.040911 0.142939
vt 0.061314 0.142939
vt 0.081718 0.142939
vt 0.102122 0.142938
vt 0.122526 0.142938
vt 0.142930 0.142938
vt 0.163334 0.142937
vt 0.183738 0.142937
vt 0.204142 0.142937
vt 0.224546 0.142936
vt 0.244950 0.142936
vt 0.265353 0.142936
vt 0.285757 0.142935
vt 0.306161 0.142935
vt 0.326565 0.142935
vt 0.346969 0.142934
vt 0.367373 0.142934
vt 0.387777 0.142934
vt 0.408181 0.142934
vt 0.428585 0.142933
vt 0.448989 0.142933
vt 0.469393 0.142933
vt 0.489797 0.142933
vt 0.510201 0.142932
vt 0.530605 0.142932
vt 0.551009 0.142932
vt 0.571413 0.142932
vt 0.591817 0.142932
vt 0.612221 0.142931
vt 0.632625 0.142931
vt 0.653029 0.142931
vt 0.673433 0.142931
vt 0.693837 0.142930
vt 0.714241 0.142930
vt 0.734645 0.142930
vt 0.755049 0.142930
vt 0.775453 0.142930
vt 0.795857 0.142930
vt 0.816261 0.142929
vt 0.836665 0.142929
vt 0.857069 0.142929
vt 0.877473 0.142929
vt 0.897877 0.142929
vt 0.918281 0.142929
vt 0.938685 0.142929
vt 0.959089 0.142928
vt 0.979493 0.142928
vt 0.999897 0.142928
vt 0.020507 0.163344
vt 0.000103 0.163344
vt 0.040911 0.163343
vt 0.061315 0.163343
vt 0.081719 0.163343
vt 0.102123 0.163342
vt 0.122526 0.163342
vt 0.142930 0.163341
vt 0.163334 0.163341
vt 0.183738 0.163341
vt 0.204142 0.163340
vt 0.224546 0.163340
vt 0.244950 0.163340
vt 0.265354 0.163340
vt 0.285758 0.163339
vt 0.306162 0.163339
vt 0.326565 0.163339
vt 0.346969 0.163338
vt 0.367373 0.163338
vt 0.387777 0.163338
vt 0.408181 0.163338
vt 0.428585 0.163337
vt 0.448989 0.163337
vt 0.469393 0.163337
vt 0.489797 0.163337
vt 0.510201 0.163336
vt 0.530605 0.163336
vt 0.551009 0.163336
vt 0.571413 0.163336
vt 0.591817 0.163335
vt 0.612221 0.163335
vt 0.632625 0.163335
vt 0.653029 0.163335
vt 0.673433 0.163335
vt 0.693837 0.163335
vt 0.714241 0.163334
vt 0.734645 0.163334
vt 0.755049 0.163334
vt 0.775453 0.163334
vt 0.795857 0.163334
vt 0.816261 0.163333
vt 0.836665 0.163333
vt 0.857069 0.163333
vt 0.877473 0.163333
vt 0.897877 0.163333
vt 0.918281 0.163333
vt 0.938685 0.163333
vt 0.959089 0.163332
vt 0.979493 0.163332
vt 0.999897 0.163332
vt 0.020507 0.183748
vt 0.000104 0.183748
vt 0.040911 0.183747
vt 0.061315 0.183747
vt 0.081719 0.183746
vt 0.102123 0.183746
vt 0.122527 0.183746
vt 0.142931 0.183745
vt 0.163335 0.183745
vt 0.183738 0.183745
vt 0.204142 0.183744
vt 0.224546 0.183744
vt 0.244950 0.183744
vt 0.265354 0.183743
vt 0.285758 0.183743
vt 0.306162 0.183743
vt 0.326566 0.183743
vt 0.346970 0.183742
vt 0.367374 0.183742
vt 0.387778 0.183742
vt 0.408182 0.183742
vt 0.428585 0.183741
vt 0.448989 0.183741
vt 0.469393 0.183741
vt 0.489797 0.183741
vt 0.510201 0.183740
vt 0.530605 0.183740
vt 0.551009 0.183740
vt 0.571413 0.183740
vt 0.591817 0.183739
vt 0.612221 0.183739
vt 0.632625 0.183739
vt 0.653029 0.183739
vt 0.673433 0.183739
vt 0.693837 0.183738
vt 0.714241 0.183738
vt 0.734645 0.183738
vt 0.755049 0.183738
vt 0.775453 0.183738
vt 0.795857 0.183738
vt 0.816261 0.183737
vt 0.836665 0.183737
vt 0.857069 0.183737
vt 0.877473 0.183737
vt 0.897877 0.183737
vt 0.918281 0.183737
vt 0.938685 0.183737
vt 0.959089 0.183736
vt 0.979493 0.183736
vt 0.999897 0.183736
vt 0.020508 0.204151
vt 0.000104 0.204152
vt 0.040912 0.204151
vt 0.061316 0.204151
vt 0.081719 0.204150
vt 0.102123 0.204150
vt 0.122527 0.204150
vt 0.142931 0.204149
vt 0.163335 0.204149
vt 0.183739 0.204149
vt 0.204143 0.204148
vt 0.224547 0.204148
vt 0.244950 0.204148
vt 0.265354 0.204147
vt 0.285758 0.204147
vt 0.306162 0.204147
vt 0.326566 0.204147
vt 0.346970 0.204146
vt 0.367374 0.204146
vt 0.387778 0.204146
vt 0.408182 0.204145
vt 0.428586 0.204145
vt 0.448990 0.204145
vt 0.469394 0.204145
vt 0.489798 0.204144
vt 0.510202 0.204144
vt 0.530605 0.204144
vt 0.551009 0.204144
vt 0.571413 0.204144
vt 0.591817 0.204143
vt 0.612221 0.204143
vt 0.632625 0.204143
vt 0.653029 0.204143
vt 0.673433 0.204143
vt 0.693837 0.204142
vt 0.714241 0.204142
vt 0.734645 0.204142
vt 0.755049 0.204142
vt 0.775453 0.204142
vt 0.795857 0.204142
vt 0.816261 0.204141
vt 0.836665 0.204141
vt 0.857069 0.204141
vt 0.877473 0.204141
vt 0.897877 0.204141
vt 0.918281 0.204141
vt 0.938685 0.204141
vt 0.959089 0.204140
vt 0.979493 0.204140
vt 0.999897 0.204140
vt 0.020508 0.224555
vt 0.000104 0.224556
vt 0.040912 0.224555
vt 0.061316 0.224554
vt 0.081720 0.224554
vt 0.102124 0.224554
vt 0.122527 0.224553
vt 0.142931 0.224553
vt 0.163335 0.224553
vt 0.183739 0.224553
vt 0.204143 0.224552
vt 0.224547 0.224552
vt 0.244951 0.224552
vt 0.265355 0.224551
vt 0.285759 0.224551
vt 0.306162 0.224551
vt 0.326566 0.224550
vt 0.346970 0.224550
vt 0.367374 0.224550
vt 0.387778 0.224550
vt 0.408182 0.224549
vt 0.428586 0.224549
vt 0.448990 0.224549
vt 0.469394 0.224549
vt 0.489798 0.224548
vt 0.510202 0.224548
vt 0.530606 0.224548
vt 0.551010 0.224548
vt 0.571414 0.224548
vt 0.591818 0.224547
vt 0.612222 0.224547
vt 0.632625 0.224547
vt 0.653029 0.224547
vt 0.673433 0.224547
vt 0.693837 0.224546
vt 0.714241 0.224546
vt 0.734645 0.224546
vt 0.755049 0.224546
vt 0.775453 0.224546
vt 0.795857 0.224546
vt 0.816261 0.224545
vt 0.836665 0.224545
vt 0.857069 0.224545
vt 0.877473 0.224545
vt 0.897877 0.224545
vt 0.918281 0.224545
vt 0.938685 0.224545
vt 0.959089 0.224544
vt 0.979493 0.224544
vt 0.999897 0.224544
vt 0.020509 0.244959
vt 0.000105 0.244959
vt 0.040912 0.244959
vt 0.061316 0.244958
vt 0.081720 0.244958
vt 0.102124 0.244958
vt 0.122528 0.244957
vt 0.142932 0.244957
vt 0.163336 0.244957
vt 0.183739 0.244956
vt 0.204143 0.244956
vt 0.224547 0.244956
vt 0.244951 0.244955
vt 0.265355 0.244955
vt 0.285759 0.244955
vt 0.306163 0.244955
vt 0.326567 0.244954
vt 0.346971 0.244954
vt 0.367374 0.244954
vt 0.387778 0.244954
vt 0.408182 0.244953
vt 0.428586 0.244953
vt 0.448990 0.244953
vt 0.469394 0.244953
vt 0.489798 0.244952
vt 0.510202 0.244952
vt 0.530606 0.244952
vt 0.551010 0.244952
vt 0.571414 0.244952
vt 0.591818 0.244951
vt 0.612222 0.244951
vt 0.632626 0.244951
vt 0.653030 0.244951
vt 0.673434 0.244951
vt 0.693838 0.244950
vt 0.714242 0.244950
vt 0.734645 0.244950
vt 0.755050 0.244950
vt 0.775454 0.244950
vt 0.795857 0.244950
vt 0.816261 0.244949
vt 0.836665 0.244949
vt 0.857069 0.244949
vt 0.877473 0.244949
vt 0.897877 0.244949
vt 0.918281 0.244949
vt 0.938685 0.244949
vt 0.959089 0.244948
vt 0.979493 0.244948
vt 0.999897 0.244948
vt 0.020509 0.265363
vt 0.000105 0.265363
vt 0.040913 0.265363
vt 0.061317 0.265362
vt 0.081720 0.265362
vt 0.102124 0.265361
vt 0.122528 0.265361
vt 0.142932 0.265361
vt 0.163336 0.265361
vt 0.183740 0.265360
vt 0.204144 0.265360
vt 0.224547 0.265360
vt 0.244951 0.265359
vt 0.265355 0.265359
vt 0.285759 0.265359
vt 0.306163 0.265358
vt 0.326567 0.265358
vt 0.346971 0.265358
vt 0.367375 0.265358
vt 0.387779 0.265357
vt 0.408183 0.265357
vt 0.428586 0.265357
vt 0.448990 0.265357
vt 0.469394 0.265357
vt 0.489798 0.265356
vt 0.510202 0.265356
vt 0.530606 0.265356
vt 0.551010 0.265356
vt 0.571414 0.265355
vt 0.591818 0.265355
vt 0.612222 0.265355
vt 0.632626 0.265355
vt 0.653030 0.265355
vt 0.673434 0.265354
vt 0.693838 0.265354
vt 0.714242 0.265354
vt 0.734646 0.265354
vt 0.755050 0.265354
vt 0.775454 0.265354
vt 0.795858 0.265354
vt 0.816262 0.265353
vt 0.836666 0.265353
vt 0.857070 0.265353
vt 0.877474 0.265353
vt 0.897878 0.265353
vt 0.918281 0.265353
vt 0.938685 0.265352
vt 0.959089 0.265352
vt 0.979493 0.265352
vt 0.999897 0.265352
vt 0.020509 0.285767
vt 0.000105 0.285767
vt 0.040913 0.285766
vt 0.061317 0.285766
vt 0.081721 0.285766
vt 0.102125 0.285765
vt 0.122528 0.285765
vt 0.142932 0.285765
vt 0.163336 0.285764
vt 0.183740 0.285764
vt 0.204144 0.285764
vt 0.224548 0.285763
vt 0.244952 0.285763
vt 0.265355 0.285763
vt 0.285759 0.285763
vt 0.306163 0.285762
vt 0.326567 0.285762
vt 0.346971 0.285762
vt 0.367375 0.285762
vt 0.387779 0.285761
vt 0.408183 0.285761
vt 0.428587 0.285761
vt 0.448991 0.285761
vt 0.469394 0.285760
vt 0.489798 0.285760
vt 0.510202 0.285760
vt 0.530606 0.285760
vt 0.551010 0.285760
vt 0.571414 0.285759
vt 0.591818 0.285759
vt 0.612222 0.285759
vt 0.632626 0.285759
vt 0.653030 0.285759
vt 0.673434 0.285758
vt 0.693838 0.285758
vt 0.714242 0.285758
vt 0.734646 0.285758
vt 0.755050 0.285758
vt 0.775454 0.285758
vt 0.795858 0.285757
vt 0.816262 0.285757
vt 0.836666 0.285757
vt 0.857070 0.285757
vt 0.877474 0.285757
vt 0.897878 0.285757
vt 0.918282 0.285757
vt 0.938686 0.285756
vt 0.959090 0.285756
vt 0.979494 0.285756
vt 0.999898 0.285756
vt 0.020510 0.306171
vt 0.000106 0.306171
vt 0.040913 0.306170
vt 0.061317 0.306170
vt 0.081721 0.306170
vt 0.102125 0.306169
vt 0.122529 0.306169
vt 0.142933 0.306169
vt 0.163336 0.306168
vt 0.183740 0.306168
vt 0.204144 0.306168
vt 0.224548 0.306167
vt 0.244952 0.306167
vt 0.265356 0.306167
vt 0.285760 0.306166
vt 0.306164 0.306166
vt 0.326567 0.306166
vt 0.346971 0.306166
vt 0.367375 0.306166
vt 0.387779 0.306165
vt 0.408183 0.306165
vt 0.428587 0.306165
vt 0.448991 0.306165
vt 0.469395 0.306164
vt 0.489799 0.306164
vt 0.510203 0.306164
vt 0.530607 0.306164
vt 0.551010 0.306164
vt 0.571414 0.306163
vt 0.591818 0.306163
vt 0.612222 0.306163
vt 0.632626 0.306163
vt 0.653030 0.306163
vt 0.673434 0.306162
vt 0.693838 0.306162
vt 0.714242 0.306162
vt 0.734646 0.306162
vt 0.755050 0.306162
vt 0.775454 0.306162
vt 0.795858 0.306161
vt 0.816262 0.306161
vt 0.836666 0.306161
vt 0.857070 0.306161
vt 0.877474 0.306161
vt 0.897878 0.306161
vt 0.918282 0.306161
vt 0.938686 0.306160
vt 0.959090 0.306160
vt 0.979494 0.306160
vt 0.999898 0.306160
vt 0.020510 0.326574
vt 0.000106 0.326575
vt 0.040914 0.326574
vt 0.061318 0.326574
vt 0.081721 0.326573
vt 0.102125 0.326573
vt 0.122529 0.326573
vt 0.142933 0.326572
vt 0.163337 0.326572
vt 0.183741 0.326572
vt 0.204144 0.326572
vt 0.224548 0.326571
vt 0.244952 0.326571
vt 0.265356 0.326571
vt 0.285760 0.326570
vt 0.306164 0.326570
vt 0.326568 0.326570
vt 0.346972 0.326570
vt 0.367375 0.326569
vt 0.387779 0.326569
vt 0.408183 0.326569
vt 0.428587 0.326569
vt 0.448991 0.326568
vt 0.469395 0.326568
vt 0.489799 0.326568
vt 0.510203 0.326568
vt 0.530607 0.326568
vt 0.551011 0.326567
vt 0.571415 0.326567
vt 0.591819 0.326567
vt 0.612222 0.326567
vt 0.632626 0.326567
vt 0.653030 0.326567
vt 0.673434 0.326566
vt 0.693838 0.326566
vt 0.714242 0.326566
vt 0.734646 0.326566
vt 0.755050 0.326566
vt 0.775454 0.326566
vt 0.795858 0.326565
vt 0.816262 0.326565
vt 0.836666 0.326565
vt 0.857070 0.326565
vt 0.877474 0.326565
vt 0.897878 0.326565
vt 0.918282 0.326565
vt 0.938686 0.326564
vt 0.959090 0.326564
vt 0.979494 0.326564
vt 0.999898 0.326564
vt 0.020510 0.346978
vt 0.000107 0.346979
vt 0.040914 0.346978
vt 0.061318 0.346978
vt 0.081722 0.346977
vt 0.102126 0.346977
vt 0.122529 0.346977
vt 0.142933 0.346976
vt 0.163337 0.346976
vt 0.183741 0.346976
vt 0.204145 0.346975
vt 0.224549 0.346975
vt 0.244952 0.346975
vt 0.265356 0.346975
vt 0.285760 0.346974
vt 0.306164 0.346974
vt 0.326568 0.346974
vt 0.346972 0.346974
vt 0.367376 0.346973
vt 0.387780 0.346973
vt 0.408183 0.346973
vt 0.428587 0.346973
vt 0.448991 0.346972
vt 0.469395 0.346972
vt 0.489799 0.346972
vt 0.510203 0.346972
vt 0.530607 0.346972
vt 0.551011 0.346971
vt 0.571415 0.346971
vt 0.591819 0.346971
vt 0.612223 0.346971
vt 0.632627 0.346971
vt 0.653031 0.346970
vt 0.673434 0.346970
vt 0.693838 0.346970
vt 0.714242 0.346970
vt 0.734646 0.346970
vt 0.755050 0.346970
vt 0.775454 0.346970
vt 0.795858 0.346969
vt 0.816262 0.346969
vt 0.836666 0.346969
vt 0.857070 0.346969
vt 0.877474 0.346969
vt 0.897878 0.346969
vt 0.918282 0.346969
vt 0.938686 0.346968
vt 0.959090 0.346968
vt 0.979494 0.346968
vt 0.999898 0.346968
vt 0.020511 0.367382
vt 0.000107 0.367382
vt 0.040914 0.367382
vt 0.061318 0.367381
vt 0.081722 0.367381
vt 0.102126 0.367381
vt 0.122530 0.367380
vt 0.142934 0.367380
vt 0.163337 0.367380
vt 0.183741 0.367380
vt 0.204145 0.367379
vt 0.224549 0.367379
vt 0.244953 0.367379
vt 0.265357 0.367378
vt 0.285760 0.367378
vt 0.306164 0.367378
vt 0.326568 0.367378
vt 0.346972 0.367377
vt 0.367376 0.367377
vt 0.387780 0.367377
vt 0.408184 0.367377
vt 0.428588 0.367377
vt 0.448991 0.367376
vt 0.469395 0.367376
vt 0.489799 0.367376
vt 0.510203 0.367376
vt 0.530607 0.367376
vt 0.551011 0.367375
vt 0.571415 0.367375
vt 0.591819 0.367375
vt 0.612223 0.367375
vt 0.632627 0.367375
vt 0.653031 0.367374
vt 0.673435 0.367374
vt 0.693839 0.367374
vt 0.714243 0.367374
vt 0.734646 0.367374
vt 0.755050 0.367374
vt 0.775454 0.367374
vt 0.795858 0.367373
vt 0.816262 0.367373
vt 0.836666 0.367373
vt 0.857070 0.367373
vt 0.877474 0.367373
vt 0.897878 0.367373
vt 0.918282 0.367372
vt 0.938686 0.367372
vt 0.959090 0.367372
vt 0.979494 0.367372
vt 0.999898 0.367372
vt 0.020511 0.387786
vt 0.000107 0.387786
vt 0.040915 0.387785
vt 0.061319 0.387785
vt 0.081722 0.387785
vt 0.102126 0.387784
vt 0.122530 0.387784
vt 0.142934 0.387784
vt 0.163338 0.387784
vt 0.183742 0.387783
vt 0.204145 0.387783
vt 0.224549 0.387783
vt 0.244953 0.387783
vt 0.265357 0.387782
vt 0.285761 0.387782
vt 0.306165 0.387782
vt 0.326568 0.387782
vt 0.346972 0.387781
vt 0.367376 0.387781
vt 0.387780 0.387781
vt 0.408184 0.387781
vt 0.428588 0.387780
vt 0.448992 0.387780
vt 0.469396 0.387780
vt 0.489799 0.387780
vt 0.510203 0.387780
vt 0.530607 0.387779
vt 0.551011 0.387779
vt 0.571415 0.387779
vt 0.591819 0.387779
vt 0.612223 0.387779
vt 0.632627 0.387779
vt 0.653031 0.387778
vt 0.673435 0.387778
vt 0.693839 0.387778
vt 0.714243 0.387778
vt 0.734647 0.387778
vt 0.755051 0.387778
vt 0.775455 0.387777
vt 0.795859 0.387777
vt 0.816262 0.387777
vt 0.836666 0.387777
vt 0.857070 0.387777
vt 0.877474 0.387777
vt 0.897878 0.387777
vt 0.918282 0.387776
vt 0.938686 0.387776
vt 0.959090 0.387776
vt 0.979494 0.387776
vt 0.999898 0.387776
vt 0.020511 0.408190
vt 0.000108 0.408190
vt 0.040915 0.408189
vt 0.061319 0.408189
vt 0.081723 0.408189
vt 0.102127 0.408188
vt 0.122530 0.408188
vt 0.142934 0.408188
vt 0.163338 0.408187
vt 0.183742 0.408187
vt 0.204146 0.408187
vt 0.224549 0.408187
vt 0.244953 0.408186
vt 0.265357 0.408186
vt 0.285761 0.408186
vt 0.306165 0.408186
vt 0.326569 0.408185
vt 0.346973 0.408185
vt 0.367376 0.408185
vt 0.387780 0.408185
vt 0.408184 0.408184
vt 0.428588 0.408184
vt 0.448992 0.408184
vt 0.469396 0.408184
vt 0.489800 0.408184
vt 0.510204 0.408184
vt 0.530608 0.408183
vt 0.551011 0.408183
vt 0.571415 0.408183
vt 0.591819 0.408183
vt 0.612223 0.408183
vt 0.632627 0.408182
vt 0.653031 0.408182
vt 0.673435 0.408182
vt 0.693839 0.408182
vt 0.714243 0.408182
vt 0.734647 0.408182
vt 0.755051 0.408182
vt 0.775455 0.408181
vt 0.795859 0.408181
vt 0.816263 0.408181
vt 0.836667 0.408181
vt 0.857071 0.408181
vt 0.877475 0.408181
vt 0.897878 0.408181
vt 0.918282 0.408180
vt 0.938686 0.408180
vt 0.959090 0.408180
vt 0.979494 0.408180
vt 0.999898 0.408180
vt 0.020512 0.428593
vt 0.000108 0.428594
vt 0.040915 0.428593
vt 0.061319 0.428593
vt 0.081723 0.428592
vt 0.102127 0.428592
vt 0.122531 0.428592
vt 0.142934 0.428592
vt 0.163338 0.428591
vt 0.183742 0.428591
vt 0.204146 0.428591
vt 0.224550 0.428590
vt 0.244954 0.428590
vt 0.265357 0.428590
vt 0.285761 0.428590
vt 0.306165 0.428589
vt 0.326569 0.428589
vt 0.346973 0.428589
vt 0.367377 0.428589
vt 0.387780 0.428589
vt 0.408184 0.428588
vt 0.428588 0.428588
vt 0.448992 0.428588
vt 0.469396 0.428588
vt 0.489800 0.428588
vt 0.510204 0.428587
vt 0.530608 0.428587
vt 0.551012 0.428587
vt 0.571415 0.428587
vt 0.591819 0.428587
vt 0.612223 0.428587
vt 0.632627 0.428586
vt 0.653031 0.428586
vt 0.673435 0.428586
vt 0.693839 0.428586
vt 0.714243 0.428586
vt 0.734647 0.428586
vt 0.755051 0.428585
vt 0.775455 0.428585
vt 0.795859 0.428585
vt 0.816263 0.428585
vt 0.836667 0.428585
vt 0.857071 0.428585
vt 0.877475 0.428585
vt 0.897879 0.428585
vt 0.918283 0.428584
vt 0.938687 0.428584
vt 0.959091 0.428584
vt 0.979495 0.428584
vt 0.999898 0.428584
vt 0.020512 0.448997
vt 0.000108 0.448997
vt 0.040916 0.448997
vt 0.061320 0.448997
vt 0.081723 0.448996
vt 0.102127 0.448996
vt 0.122531 0.448996
vt 0.142935 0.448995
vt 0.163339 0.448995
vt 0.183742 0.448995
vt 0.204146 0.448995
vt 0.224550 0.448994
vt 0.244954 0.448994
vt 0.265358 0.448994
vt 0.285761 0.448994
vt 0.306165 0.448993
vt 0.326569 0.448993
vt 0.346973 0.448993
vt 0.367377 0.448993
vt 0.387781 0.448992
vt 0.408185 0.448992
vt 0.428588 0.448992
vt 0.448992 0.448992
vt 0.469396 0.448992
vt 0.489800 0.448991
vt 0.510204 0.448991
vt 0.530608 0.448991
vt 0.551012 0.448991
vt 0.571416 0.448991
vt 0.591820 0.448991
vt 0.612224 0.448990
vt 0.632627 0.448990
vt 0.653031 0.448990
vt 0.673435 0.448990
vt 0.693839 0.448990
vt 0.714243 0.448990
vt 0.734647 0.448990
vt 0.755051 0.448989
vt 0.775455 0.448989
vt 0.795859 0.448989
vt 0.816263 0.448989
vt 0.836667 0.448989
vt 0.857071 0.448989
vt 0.877475 0.448989
vt 0.897879 0.448989
vt 0.918283 0.448988
vt 0.938687 0.448988
vt 0.959091 0.448988
vt 0.979495 0.448988
vt 0.999899 0.448988
vt 0.020512 0.469401
vt 0.000109 0.469401
vt 0.040916 0.469401
vt 0.061320 0.469400
vt 0.081724 0.469400
vt 0.102127 0.469400
vt 0.122531 0.469399
vt 0.142935 0.469399
vt 0.163339 0.469399
vt 0.183743 0.469399
vt 0.204146 0.469398
vt 0.224550 0.469398
vt 0.244954 0.469398
vt 0.265358 0.469398
vt 0.285762 0.469397
vt 0.306165 0.469397
vt 0.326569 0.469397
vt 0.346973 0.469397
vt 0.367377 0.469397
vt 0.387781 0.469396
vt 0.408185 0.469396
vt 0.428589 0.469396
vt 0.448992 0.469396
vt 0.469396 0.469395
vt 0.489800 0.469395
vt 0.510204 0.469395
vt 0.530608 0.469395
vt 0.551012 0.469395
vt 0.571416 0.469395
vt 0.591820 0.469395
vt 0.612224 0.469394
vt 0.632628 0.469394
vt 0.653031 0.469394
vt 0.673435 0.469394
vt 0.693839 0.469394
vt 0.714243 0.469394
vt 0.734647 0.469393
vt 0.755051 0.469393
vt 0.775455 0.469393
vt 0.795859 0.469393
vt 0.816263 0.469393
vt 0.836667 0.469393
vt 0.857071 0.469393
vt 0.877475 0.469393
vt 0.897879 0.469393
vt 0.918283 0.469392
vt 0.938687 0.469392
vt 0.959091 0.469392
vt 0.979495 0.469392
vt 0.999899 0.469392
vt 0.020513 0.489805
vt 0.000109 0.489805
vt 0.040916 0.489804
vt 0.061320 0.489804
vt 0.081724 0.489804
vt 0.102128 0.489803
vt 0.122531 0.489803
vt 0.142935 0.489803
vt 0.163339 0.489803
vt 0.183743 0.489802
vt 0.204147 0.489802
vt 0.224550 0.489802
vt 0.244954 0.489802
vt 0.265358 0.489801
vt 0.285762 0.489801
vt 0.306166 0.489801
vt 0.326570 0.489801
vt 0.346973 0.489801
vt 0.367377 0.489800
vt 0.387781 0.489800
vt 0.408185 0.489800
vt 0.428589 0.489800
vt 0.448993 0.489800
vt 0.469397 0.489799
vt 0.489800 0.489799
vt 0.510204 0.489799
vt 0.530608 0.489799
vt 0.551012 0.489799
vt 0.571416 0.489799
vt 0.591820 0.489798
vt 0.612224 0.489798
vt 0.632628 0.489798
vt 0.653032 0.489798
vt 0.673436 0.489798
vt 0.693839 0.489798
vt 0.714243 0.489798
vt 0.734647 0.489797
vt 0.755051 0.489797
vt 0.775455 0.489797
vt 0.795859 0.489797
vt 0.816263 0.489797
vt 0.836667 0.489797
vt 0.857071 0.489797
vt 0.877475 0.489797
vt 0.897879 0.489797
vt 0.918283 0.489796
vt 0.938687 0.489796
vt 0.959091 0.489796
vt 0.979495 0.489796
vt 0.999899 0.489796
vt 0.020513 0.510208
vt 0.000109 0.510209
vt 0.040917 0.510208
vt 0.061320 0.510208
vt 0.081724 0.510208
vt 0.102128 0.510207
vt 0.122532 0.510207
vt 0.142935 0.510207
vt 0.163339 0.510206
vt 0.183743 0.510206
vt 0.204147 0.510206
vt 0.224551 0.510206
vt 0.244954 0.510205
vt 0.265358 0.510205
vt 0.285762 0.510205
vt 0.306166 0.510205
vt 0.326570 0.510205
vt 0.346974 0.510204
vt 0.367377 0.510204
vt 0.387781 0.510204
vt 0.408185 0.510204
vt 0.428589 0.510204
vt 0.448993 0.510203
vt 0.469397 0.510203
vt 0.489801 0.510203
vt 0.510204 0.510203
vt 0.530608 0.510203
vt 0.551012 0.510203
vt 0.571416 0.510202
vt 0.591820 0.510202
vt 0.612224 0.510202
vt 0.632628 0.510202
vt 0.653032 0.510202
vt 0.673436 0.510202
vt 0.693840 0.510202
vt 0.714244 0.510202
vt 0.734647 0.510201
vt 0.755051 0.510201
vt 0.775455 0.510201
vt 0.795859 0.510201
vt 0.816263 0.510201
vt 0.836667 0.510201
vt 0.857071 0.510201
vt 0.877475 0.510201
vt 0.897879 0.510200
vt 0.918283 0.510200
vt 0.938687 0.510200
vt 0.959091 0.510200
vt 0.979495 0.510200
vt 0.999899 0.510200
vt 0.020513 0.530612
vt 0.000110 0.530613
vt 0.040917 0.530612
vt 0.061321 0.530612
vt 0.081724 0.530611
vt 0.102128 0.530611
vt 0.122532 0.530611
vt 0.142936 0.530611
vt 0.163340 0.530610
vt 0.183743 0.530610
vt 0.204147 0.530610
vt 0.224551 0.530609
vt 0.244955 0.530609
vt 0.265359 0.530609
vt 0.285762 0.530609
vt 0.306166 0.530609
vt 0.326570 0.530608
vt 0.346974 0.530608
vt 0.367378 0.530608
vt 0.387781 0.530608
vt 0.408185 0.530608
vt 0.428589 0.530608
vt 0.448993 0.530607
vt 0.469397 0.530607
vt 0.489801 0.530607
vt 0.510205 0.530607
vt 0.530609 0.530607
vt 0.551012 0.530607
vt 0.571416 0.530606
vt 0.591820 0.530606
vt 0.612224 0.530606
vt 0.632628 0.530606
vt 0.653032 0.530606
vt 0.673436 0.530606
vt 0.693840 0.530606
vt 0.714244 0.530605
vt 0.734648 0.530605
vt 0.755052 0.530605
vt 0.775455 0.530605
vt 0.795859 0.530605
vt 0.816263 0.530605
vt 0.836667 0.530605
vt 0.857071 0.530605
vt 0.877475 0.530605
vt 0.897879 0.530604
vt 0.918283 0.530604
vt 0.938687 0.530604
vt 0.959091 0.530604
vt 0.979495 0.530604
vt 0.999899 0.530604
vt 0.020514 0.551016
vt 0.000110 0.551016
vt 0.040917 0.551016
vt 0.061321 0.551015
vt 0.081725 0.551015
vt 0.102129 0.551015
vt 0.122532 0.551015
vt 0.142936 0.551014
vt 0.163340 0.551014
vt 0.183744 0.551014
vt 0.204147 0.551014
vt 0.224551 0.551013
vt 0.244955 0.551013
vt 0.265359 0.551013
vt 0.285763 0.551013
vt 0.306166 0.551012
vt 0.326570 0.551012
vt 0.346974 0.551012
vt 0.367378 0.551012
vt 0.387782 0.551012
vt 0.408186 0.551012
vt 0.428589 0.551011
vt 0.448993 0.551011
vt 0.469397 0.551011
vt 0.489801 0.551011
vt 0.510205 0.551011
vt 0.530609 0.551011
vt 0.551013 0.551010
vt 0.571416 0.551010
vt 0.591820 0.551010
vt 0.612224 0.551010
vt 0.632628 0.551010
vt 0.653032 0.551010
vt 0.673436 0.551010
vt 0.693840 0.551010
vt 0.714244 0.551009
vt 0.734648 0.551009
vt 0.755052 0.551009
vt 0.775456 0.551009
vt 0.795860 0.551009
vt 0.816263 0.551009
vt 0.836667 0.551009
vt 0.857071 0.551009
vt 0.877475 0.551009
vt 0.897879 0.551008
vt 0.918283 0.551008
vt 0.938687 0.551008
vt 0.959091 0.551008
vt 0.979495 0.551008
vt 0.999899 0.551008
vt 0.020514 0.571420
vt 0.000110 0.571420
vt 0.040918 0.571419
vt 0.061321 0.571419
vt 0.081725 0.571419
vt 0.102129 0.571419
vt 0.122533 0.571418
vt 0.142936 0.571418
vt 0.163340 0.571418
vt 0.183744 0.571418
vt 0.204148 0.571417
vt 0.224551 0.571417
vt 0.244955 0.571417
vt 0.265359 0.571417
vt 0.285763 0.571416
vt 0.306167 0.571416
vt 0.326570 0.571416
vt 0.346974 0.571416
vt 0.367378 0.571416
vt 0.387782 0.571416
vt 0.408186 0.571415
vt 0.428590 0.571415
vt 0.448993 0.571415
vt 0.469397 0.571415
vt 0.489801 0.571415
vt 0.510205 0.571415
vt 0.530609 0.571414
vt 0.551013 0.571414
vt 0.571417 0.571414
vt 0.591821 0.571414
vt 0.612224 0.571414
vt 0.632628 0.571414
vt 0.653032 0.571414
vt 0.673436 0.571413
vt 0.693840 0.571413
vt 0.714244 0.571413
vt 0.734648 0.571413
vt 0.755052 0.571413
vt 0.775456 0.571413
vt 0.795860 0.571413
vt 0.816264 0.571413
vt 0.836668 0.571413
vt 0.857072 0.571413
vt 0.877475 0.571412
vt 0.897879 0.571412
vt 0.918283 0.571412
vt 0.938687 0.571412
vt 0.959091 0.571412
vt 0.979495 0.571412
vt 0.999899 0.571412
vt 0.020514 0.591823
vt 0.000110 0.591824
vt 0.040918 0.591823
vt 0.061322 0.591823
vt 0.081725 0.591823
vt 0.102129 0.591822
vt 0.122533 0.591822
vt 0.142937 0.591822
vt 0.163340 0.591822
vt 0.183744 0.591821
vt 0.204148 0.591821
vt 0.224552 0.591821
vt 0.244955 0.591821
vt 0.265359 0.591821
vt 0.285763 0.591820
vt 0.306167 0.591820
vt 0.326571 0.591820
vt 0.346974 0.591820
vt 0.367378 0.591820
vt 0.387782 0.591819
vt 0.408186 0.591819
vt 0.428590 0.591819
vt 0.448994 0.591819
vt 0.469397 0.591819
vt 0.489801 0.591819
vt 0.510205 0.591819
vt 0.530609 0.591818
vt 0.551013 0.591818
vt 0.571417 0.591818
vt 0.591821 0.591818
vt 0.612225 0.591818
vt 0.632628 0.591818
vt 0.653032 0.591818
vt 0.673436 0.591817
vt 0.693840 0.591817
vt 0.714244 0.591817
vt 0.734648 0.591817
vt 0.755052 0.591817
vt 0.775456 0.591817
vt 0.795860 0.591817
vt 0.816264 0.591817
vt 0.836668 0.591817
vt 0.857072 0.591817
vt 0.877476 0.591816
vt 0.897879 0.591816
vt 0.918283 0.591816
vt 0.938688 0.591816
vt 0.959091 0.591816
vt 0.979495 0.591816
vt 0.999899 0.591816
vt 0.020514 0.612227
vt 0.000111 0.612227
vt 0.040918 0.612227
vt 0.061322 0.612227
vt 0.081726 0.612226
vt 0.102129 0.612226
vt 0.122533 0.612226
vt 0.142937 0.612226
vt 0.163341 0.612225
vt 0.183744 0.612225
vt 0.204148 0.612225
vt 0.224552 0.612225
vt 0.244956 0.612225
vt 0.265359 0.612224
vt 0.285763 0.612224
vt 0.306167 0.612224
vt 0.326571 0.612224
vt 0.346975 0.612224
vt 0.367378 0.612223
vt 0.387782 0.612223
vt 0.408186 0.612223
vt 0.428590 0.612223
vt 0.448994 0.612223
vt 0.469398 0.612223
vt 0.489801 0.612222
vt 0.510205 0.612222
vt 0.530609 0.612222
vt 0.551013 0.612222
vt 0.571417 0.612222
vt 0.591821 0.612222
vt 0.612225 0.612222
vt 0.632629 0.612222
vt 0.653032 0.612222
vt 0.673436 0.612221
vt 0.693840 0.612221
vt 0.714244 0.612221
vt 0.734648 0.612221
vt 0.755052 0.612221
vt 0.775456 0.612221
vt 0.795860 0.612221
vt 0.816264 0.612221
vt 0.836668 0.612221
vt 0.857072 0.612221
vt 0.877476 0.612220
vt 0.897880 0.612220
vt 0.918284 0.612220
vt 0.938688 0.612220
vt 0.959091 0.612220
vt 0.979496 0.612220
vt 0.999900 0.612220
vt 0.020515 0.632631
vt 0.000111 0.632631
vt 0.040918 0.632631
vt 0.061322 0.632630
vt 0.081726 0.632630
vt 0.102130 0.632630
vt 0.122533 0.632630
vt 0.142937 0.632629
vt 0.163341 0.632629
vt 0.183744 0.632629
vt 0.204148 0.632629
vt 0.224552 0.632628
vt 0.244956 0.632628
vt 0.265360 0.632628
vt 0.285763 0.632628
vt 0.306167 0.632628
vt 0.326571 0.632628
vt 0.346975 0.632627
vt 0.367379 0.632627
vt 0.387782 0.632627
vt 0.408186 0.632627
vt 0.428590 0.632627
vt 0.448994 0.632627
vt 0.469398 0.632626
vt 0.489802 0.632626
vt 0.510205 0.632626
vt 0.530609 0.632626
vt 0.551013 0.632626
vt 0.571417 0.632626
vt 0.591821 0.632626
vt 0.612225 0.632626
vt 0.632629 0.632625
vt 0.653033 0.632625
vt 0.673436 0.632625
vt 0.693840 0.632625
vt 0.714244 0.632625
vt 0.734648 0.632625
vt 0.755052 0.632625
vt 0.775456 0.632625
vt 0.795860 0.632625
vt 0.816264 0.632625
vt 0.836668 0.632625
vt 0.857072 0.632624
vt 0.877476 0.632624
vt 0.897880 0.632624
vt 0.918284 0.632624
vt 0.938688 0.632624
vt 0.959092 0.632624
vt 0.979496 0.632624
vt 0.999900 0.632624
vt 0.020515 0.653034
vt 0.000111 0.653035
vt 0.040919 0.653034
vt 0.061322 0.653034
vt 0.081726 0.653034
vt 0.102130 0.653033
vt 0.122533 0.653033
vt 0.142937 0.653033
vt 0.163341 0.653033
vt 0.183745 0.653033
vt 0.204148 0.653032
vt 0.224552 0.653032
vt 0.244956 0.653032
vt 0.265360 0.653032
vt 0.285764 0.653032
vt 0.306167 0.653031
vt 0.326571 0.653031
vt 0.346975 0.653031
vt 0.367379 0.653031
vt 0.387782 0.653031
vt 0.408186 0.653031
vt 0.428590 0.653031
vt 0.448994 0.653030
vt 0.469398 0.653030
vt 0.489802 0.653030
vt 0.510206 0.653030
vt 0.530609 0.653030
vt 0.551013 0.653030
vt 0.571417 0.653030
vt 0.591821 0.653030
vt 0.612225 0.653029
vt 0.632629 0.653029
vt 0.653033 0.653029
vt 0.673436 0.653029
vt 0.693840 0.653029
vt 0.714244 0.653029
vt 0.734648 0.653029
vt 0.755052 0.653029
vt 0.775456 0.653029
vt 0.795860 0.653029
vt 0.816264 0.653029
vt 0.836668 0.653028
vt 0.857072 0.653028
vt 0.877476 0.653028
vt 0.897880 0.653028
vt 0.918284 0.653028
vt 0.938688 0.653028
vt 0.959092 0.653028
vt 0.979496 0.653028
vt 0.999900 0.653028
vt 0.020515 0.673438
vt 0.000112 0.673438
vt 0.040919 0.673438
vt 0.061323 0.673438
vt 0.081726 0.673437
vt 0.102130 0.673437
vt 0.122534 0.673437
vt 0.142937 0.673437
vt 0.163341 0.673437
vt 0.183745 0.673436
vt 0.204149 0.673436
vt 0.224552 0.673436
vt 0.244956 0.673436
vt 0.265360 0.673436
vt 0.285764 0.673435
vt 0.306167 0.673435
vt 0.326571 0.673435
vt 0.346975 0.673435
vt 0.367379 0.673435
vt 0.387783 0.673435
vt 0.408186 0.673434
vt 0.428590 0.673434
vt 0.448994 0.673434
vt 0.469398 0.673434
vt 0.489802 0.673434
vt 0.510206 0.673434
vt 0.530609 0.673434
vt 0.551013 0.673434
vt 0.571417 0.673434
vt 0.591821 0.673433
vt 0.612225 0.673433
vt 0.632629 0.673433
vt 0.653033 0.673433
vt 0.673437 0.673433
vt 0.693841 0.673433
vt 0.714244 0.673433
vt 0.734648 0.673433
vt 0.755052 0.673433
vt 0.775456 0.673433
vt 0.795860 0.673433
vt 0.816264 0.673432
vt 0.836668 0.673432
vt 0.857072 0.673432
vt 0.877476 0.673432
vt 0.897880 0.673432
vt 0.918284 0.673432
vt 0.938688 0.673432
vt 0.959092 0.673432
vt 0.979496 0.673432
vt 0.999900 0.673432
vt 0.020515 0.693842
vt 0.000112 0.693842
vt 0.040919 0.693842
vt 0.061323 0.693841
vt 0.081727 0.693841
vt 0.102130 0.693841
vt 0.122534 0.693841
vt 0.142938 0.693840
vt 0.163341 0.693840
vt 0.183745 0.693840
vt 0.204149 0.693840
vt 0.224553 0.693840
vt 0.244956 0.693839
vt 0.265360 0.693839
vt 0.285764 0.693839
vt 0.306168 0.693839
vt 0.326571 0.693839
vt 0.346975 0.693839
vt 0.367379 0.693839
vt 0.387783 0.693838
vt 0.408187 0.693838
vt 0.428590 0.693838
vt 0.448994 0.693838
vt 0.469398 0.693838
vt 0.489802 0.693838
vt 0.510206 0.693838
vt 0.530610 0.693838
vt 0.551013 0.693837
vt 0.571417 0.693837
vt 0.591821 0.693837
vt 0.612225 0.693837
vt 0.632629 0.693837
vt 0.653033 0.693837
vt 0.673437 0.693837
vt 0.693841 0.693837
vt 0.714244 0.693837
vt 0.734648 0.693837
vt 0.755052 0.693837
vt 0.775456 0.693837
vt 0.795860 0.693836
vt 0.816264 0.693836
vt 0.836668 0.693836
vt 0.857072 0.693836
vt 0.877476 0.693836
vt 0.897880 0.693836
vt 0.918284 0.693836
vt 0.938688 0.693836
vt 0.959092 0.693836
vt 0.979496 0.693836
vt 0.999900 0.693836
vt 0.020516 0.714245
vt 0.000112 0.714246
vt 0.040919 0.714245
vt 0.061323 0.714245
vt 0.081727 0.714245
vt 0.102130 0.714245
vt 0.122534 0.714244
vt 0.142938 0.714244
vt 0.163342 0.714244
vt 0.183745 0.714244
vt 0.204149 0.714244
vt 0.224553 0.714243
vt 0.244956 0.714243
vt 0.265360 0.714243
vt 0.285764 0.714243
vt 0.306168 0.714243
vt 0.326572 0.714243
vt 0.346975 0.714243
vt 0.367379 0.714242
vt 0.387783 0.714242
vt 0.408187 0.714242
vt 0.428591 0.714242
vt 0.448994 0.714242
vt 0.469398 0.714242
vt 0.489802 0.714242
vt 0.510206 0.714242
vt 0.530610 0.714241
vt 0.551014 0.714241
vt 0.571417 0.714241
vt 0.591821 0.714241
vt 0.612225 0.714241
vt 0.632629 0.714241
vt 0.653033 0.714241
vt 0.673437 0.714241
vt 0.693841 0.714241
vt 0.714245 0.714241
vt 0.734648 0.714241
vt 0.755052 0.714241
vt 0.775456 0.714240
vt 0.795860 0.714240
vt 0.816264 0.714240
vt 0.836668 0.714240
vt 0.857072 0.714240
vt 0.877476 0.714240
vt 0.897880 0.714240
vt 0.918284 0.714240
vt 0.938688 0.714240
vt 0.959092 0.714240
vt 0.979496 0.714240
vt 0.999900 0.714240
vt 0.020516 0.734649
vt 0.000112 0.734649
vt 0.040920 0.734649
vt 0.061323 0.734649
vt 0.081727 0.734648
vt 0.102131 0.734648
vt 0.122534 0.734648
vt 0.142938 0.734648
vt 0.163342 0.734648
vt 0.183745 0.734648
vt 0.204149 0.734647
vt 0.224553 0.734647
vt 0.244957 0.734647
vt 0.265360 0.734647
vt 0.285764 0.734647
vt 0.306168 0.734647
vt 0.326572 0.734646
vt 0.346975 0.734646
vt 0.367379 0.734646
vt 0.387783 0.734646
vt 0.408187 0.734646
vt 0.428591 0.734646
vt 0.448994 0.734646
vt 0.469398 0.734646
vt 0.489802 0.734645
vt 0.510206 0.734645
vt 0.530610 0.734645
vt 0.551014 0.734645
vt 0.571417 0.734645
vt 0.591821 0.734645
vt 0.612225 0.734645
vt 0.632629 0.734645
vt 0.653033 0.734645
vt 0.673437 0.734645
vt 0.693841 0.734645
vt 0.714245 0.734645
vt 0.734649 0.734645
vt 0.755053 0.734644
vt 0.775456 0.734644
vt 0.795860 0.734644
vt 0.816264 0.734644
vt 0.836668 0.734644
vt 0.857072 0.734644
vt 0.877476 0.734644
vt 0.897880 0.734644
vt 0.918284 0.734644
vt 0.938688 0.734644
vt 0.959092 0.734644
vt 0.979496 0.734644
vt 0.999900 0.734644
vt 0.020516 0.755053
vt 0.000112 0.755053
vt 0.040920 0.755053
vt 0.061323 0.755052
vt 0.081727 0.755052
vt 0.102131 0.755052
vt 0.122534 0.755052
vt 0.142938 0.755052
vt 0.163342 0.755051
vt 0.183746 0.755051
vt 0.204149 0.755051
vt 0.224553 0.755051
vt 0.244957 0.755051
vt 0.265361 0.755051
vt 0.285764 0.755050
vt 0.306168 0.755050
vt 0.326572 0.755050
vt 0.346976 0.755050
vt 0.367379 0.755050
vt 0.387783 0.755050
vt 0.408187 0.755050
vt 0.428591 0.755050
vt 0.448995 0.755050
vt 0.469398 0.755049
vt 0.489802 0.755049
vt 0.510206 0.755049
vt 0.530610 0.755049
vt 0.551014 0.755049
vt 0.571418 0.755049
vt 0.591821 0.755049
vt 0.612225 0.755049
vt 0.632629 0.755049
vt 0.653033 0.755049
vt 0.673437 0.755049
vt 0.693841 0.755049
vt 0.714245 0.755048
vt 0.734649 0.755048
vt 0.755053 0.755048
vt 0.775456 0.755048
vt 0.795860 0.755048
vt 0.816264 0.755048
vt 0.836668 0.755048
vt 0.857072 0.755048
vt 0.877476 0.755048
vt 0.897880 0.755048
vt 0.918284 0.755048
vt 0.938688 0.755048
vt 0.959092 0.755048
vt 0.979496 0.755048
vt 0.999900 0.755048
vt 0.020516 0.775456
vt 0.000113 0.775457
vt 0.040920 0.775456
vt 0.061324 0.775456
vt 0.081727 0.775456
vt 0.102131 0.775456
vt 0.122535 0.775455
vt 0.142938 0.775455
vt 0.163342 0.775455
vt 0.183746 0.775455
vt 0.204149 0.775455
vt 0.224553 0.775455
vt 0.244957 0.775455
vt 0.265361 0.775454
vt 0.285764 0.775454
vt 0.306168 0.775454
vt 0.326572 0.775454
vt 0.346976 0.775454
vt 0.367380 0.775454
vt 0.387783 0.775454
vt 0.408187 0.775454
vt 0.428591 0.775453
vt 0.448995 0.775453
vt 0.469398 0.775453
vt 0.489802 0.775453
vt 0.510206 0.775453
vt 0.530610 0.775453
vt 0.551014 0.775453
vt 0.571418 0.775453
vt 0.591822 0.775453
vt 0.612225 0.775453
vt 0.632629 0.775453
vt 0.653033 0.775453
vt 0.673437 0.775452
vt 0.693841 0.775452
vt 0.714245 0.775452
vt 0.734649 0.775452
vt 0.755053 0.775452
vt 0.775457 0.775452
vt 0.795860 0.775452
vt 0.816264 0.775452
vt 0.836668 0.775452
vt 0.857072 0.775452
vt 0.877476 0.775452
vt 0.897880 0.775452
vt 0.918284 0.775452
vt 0.938688 0.775452
vt 0.959092 0.775452
vt 0.979496 0.775452
vt 0.999900 0.775452
vt 0.020517 0.795860
vt 0.000113 0.795860
vt 0.040920 0.795860
vt 0.061324 0.795860
vt 0.081727 0.795859
vt 0.102131 0.795859
vt 0.122535 0.795859
vt 0.142939 0.795859
vt 0.163342 0.795859
vt 0.183746 0.795859
vt 0.204150 0.795859
vt 0.224553 0.795858
vt 0.244957 0.795858
vt 0.265361 0.795858
vt 0.285765 0.795858
vt 0.306168 0.795858
vt 0.326572 0.795858
vt 0.346976 0.795858
vt 0.367380 0.795858
vt 0.387783 0.795857
vt 0.408187 0.795857
vt 0.428591 0.795857
vt 0.448995 0.795857
vt 0.469399 0.795857
vt 0.489802 0.795857
vt 0.510206 0.795857
vt 0.530610 0.795857
vt 0.551014 0.795857
vt 0.571418 0.795857
vt 0.591822 0.795857
vt 0.612225 0.795857
vt 0.632629 0.795856
vt 0.653033 0.795856
vt 0.673437 0.795856
vt 0.693841 0.795856
vt 0.714245 0.795856
vt 0.734649 0.795856
vt 0.755053 0.795856
vt 0.775457 0.795856
vt 0.795860 0.795856
vt 0.816264 0.795856
vt 0.836668 0.795856
vt 0.857072 0.795856
vt 0.877476 0.795856
vt 0.897880 0.795856
vt 0.918284 0.795856
vt 0.938688 0.795856
vt 0.959092 0.795856
vt 0.979496 0.795856
vt 0.999900 0.795856
vt 0.020517 0.816264
vt 0.000113 0.816264
vt 0.040920 0.816263
vt 0.061324 0.816263
vt 0.081728 0.816263
vt 0.102131 0.816263
vt 0.122535 0.816263
vt 0.142939 0.816263
vt 0.163342 0.816263
vt 0.183746 0.816262
vt 0.204150 0.816262
vt 0.224554 0.816262
vt 0.244957 0.816262
vt 0.265361 0.816262
vt 0.285765 0.816262
vt 0.306168 0.816262
vt 0.326572 0.816262
vt 0.346976 0.816261
vt 0.367380 0.816261
vt 0.387783 0.816261
vt 0.408187 0.816261
vt 0.428591 0.816261
vt 0.448995 0.816261
vt 0.469399 0.816261
vt 0.489803 0.816261
vt 0.510206 0.816261
vt 0.530610 0.816261
vt 0.551014 0.816261
vt 0.571418 0.816261
vt 0.591822 0.816260
vt 0.612226 0.816260
vt 0.632629 0.816260
vt 0.653033 0.816260
vt 0.673437 0.816260
vt 0.693841 0.816260
vt 0.714245 0.816260
vt 0.734649 0.816260
vt 0.755053 0.816260
vt 0.775457 0.816260
vt 0.795860 0.816260
vt 0.816264 0.816260
vt 0.836668 0.816260
vt 0.857072 0.816260
vt 0.877476 0.816260
vt 0.897880 0.816260
vt 0.918284 0.816260
vt 0.938688 0.816260
vt 0.959092 0.816260
vt 0.979496 0.816260
vt 0.999900 0.816260
vt 0.020517 0.836667
vt 0.000113 0.836667
vt 0.040921 0.836667
vt 0.061324 0.836667
vt 0.081728 0.836667
vt 0.102132 0.836667
vt 0.122535 0.836666
vt 0.142939 0.836666
vt 0.163343 0.836666
vt 0.183746 0.836666
vt 0.204150 0.836666
vt 0.224554 0.836666
vt 0.244957 0.836666
vt 0.265361 0.836666
vt 0.285765 0.836666
vt 0.306169 0.836665
vt 0.326572 0.836665
vt 0.346976 0.836665
vt 0.367380 0.836665
vt 0.387784 0.836665
vt 0.408187 0.836665
vt 0.428591 0.836665
vt 0.448995 0.836665
vt 0.469399 0.836665
vt 0.489803 0.836665
vt 0.510206 0.836665
vt 0.530610 0.836664
vt 0.551014 0.836664
vt 0.571418 0.836664
vt 0.591822 0.836664
vt 0.612226 0.836664
vt 0.632629 0.836664
vt 0.653033 0.836664
vt 0.673437 0.836664
vt 0.693841 0.836664
vt 0.714245 0.836664
vt 0.734649 0.836664
vt 0.755053 0.836664
vt 0.775457 0.836664
vt 0.795861 0.836664
vt 0.816264 0.836664
vt 0.836668 0.836664
vt 0.857072 0.836664
vt 0.877476 0.836664
vt 0.897880 0.836664
vt 0.918284 0.836664
vt 0.938688 0.836664
vt 0.959092 0.836664
vt 0.979496 0.836664
vt 0.999900 0.836664
vt 0.020517 0.857071
vt 0.000113 0.857071
vt 0.040921 0.857071
vt 0.061324 0.857071
vt 0.081728 0.857070
vt 0.102132 0.857070
vt 0.122535 0.857070
vt 0.142939 0.857070
vt 0.163343 0.857070
vt 0.183746 0.857070
vt 0.204150 0.857070
vt 0.224554 0.857070
vt 0.244957 0.857069
vt 0.265361 0.857069
vt 0.285765 0.857069
vt 0.306169 0.857069
vt 0.326572 0.857069
vt 0.346976 0.857069
vt 0.367380 0.857069
vt 0.387784 0.857069
vt 0.408187 0.857069
vt 0.428591 0.857069
vt 0.448995 0.857069
vt 0.469399 0.857069
vt 0.489803 0.857068
vt 0.510206 0.857068
vt 0.530610 0.857068
vt 0.551014 0.857068
vt 0.571418 0.857068
vt 0.591822 0.857068
vt 0.612226 0.857068
vt 0.632629 0.857068
vt 0.653033 0.857068
vt 0.673437 0.857068
vt 0.693841 0.857068
vt 0.714245 0.857068
vt 0.734649 0.857068
vt 0.755053 0.857068
vt 0.775457 0.857068
vt 0.795861 0.857068
vt 0.816264 0.857068
vt 0.836668 0.857068
vt 0.857072 0.857068
vt 0.877476 0.857068
vt 0.897880 0.857068
vt 0.918284 0.857068
vt 0.938688 0.857068
vt 0.959092 0.857068
vt 0.979496 0.857068
vt 0.999900 0.857068
vt 0.020517 0.877475
vt 0.000114 0.877475
vt 0.040921 0.877474
vt 0.061324 0.877474
vt 0.081728 0.877474
vt 0.102132 0.877474
vt 0.122535 0.877474
vt 0.142939 0.877474
vt 0.163343 0.877474
vt 0.183746 0.877474
vt 0.204150 0.877473
vt 0.224554 0.877473
vt 0.244958 0.877473
vt 0.265361 0.877473
vt 0.285765 0.877473
vt 0.306169 0.877473
vt 0.326572 0.877473
vt 0.346976 0.877473
vt 0.367380 0.877473
vt 0.387784 0.877473
vt 0.408188 0.877473
vt 0.428591 0.877472
vt 0.448995 0.877472
vt 0.469399 0.877472
vt 0.489803 0.877472
vt 0.510206 0.877472
vt 0.530610 0.877472
vt 0.551014 0.877472
vt 0.571418 0.877472
vt 0.591822 0.877472
vt 0.612226 0.877472
vt 0.632630 0.877472
vt 0.653033 0.877472
vt 0.673437 0.877472
vt 0.693841 0.877472
vt 0.714245 0.877472
vt 0.734649 0.877472
vt 0.755053 0.877472
vt 0.775457 0.877472
vt 0.795861 0.877472
vt 0.816265 0.877472
vt 0.836668 0.877472
vt 0.857072 0.877472
vt 0.877476 0.877472
vt 0.897880 0.877472
vt 0.918284 0.877472
vt 0.938688 0.877472
vt 0.959092 0.877472
vt 0.979496 0.877472
vt 0.999900 0.877472
vt 0.020517 0.897878
vt 0.000114 0.897878
vt 0.040921 0.897878
vt 0.061325 0.897878
vt 0.081728 0.897878
vt 0.102132 0.897878
vt 0.122536 0.897878
vt 0.142939 0.897877
vt 0.163343 0.897877
vt 0.183747 0.897877
vt 0.204150 0.897877
vt 0.224554 0.897877
vt 0.244958 0.897877
vt 0.265361 0.897877
vt 0.285765 0.897877
vt 0.306169 0.897877
vt 0.326573 0.897877
vt 0.346976 0.897876
vt 0.367380 0.897876
vt 0.387784 0.897876
vt 0.408188 0.897876
vt 0.428591 0.897876
vt 0.448995 0.897876
vt 0.469399 0.897876
vt 0.489803 0.897876
vt 0.510207 0.897876
vt 0.530610 0.897876
vt 0.551014 0.897876
vt 0.571418 0.897876
vt 0.591822 0.897876
vt 0.612226 0.897876
vt 0.632630 0.897876
vt 0.653033 0.897876
vt 0.673437 0.897876
vt 0.693841 0.897876
vt 0.714245 0.897876
vt 0.734649 0.897876
vt 0.755053 0.897876
vt 0.775457 0.897876
vt 0.795861 0.897876
vt 0.816265 0.897876
vt 0.836668 0.897876
vt 0.857072 0.897876
vt 0.877476 0.897876
vt 0.897880 0.897876
vt 0.918284 0.897876
vt 0.938688 0.897876
vt 0.959092 0.897876
vt 0.979496 0.897876
vt 0.999900 0.897876
vt 0.020517 0.918282
vt 0.000114 0.918282
vt 0.040921 0.918282
vt 0.061325 0.918281
vt 0.081728 0.918281
vt 0.102132 0.918281
vt 0.122536 0.918281
vt 0.142939 0.918281
vt 0.163343 0.918281
vt 0.183747 0.918281
vt 0.204150 0.918281
vt 0.224554 0.918281
vt 0.244958 0.918281
vt 0.265361 0.918280
vt 0.285765 0.918280
vt 0.306169 0.918280
vt 0.326573 0.918280
vt 0.346976 0.918280
vt 0.367380 0.918280
vt 0.387784 0.918280
vt 0.408188 0.918280
vt 0.428591 0.918280
vt 0.448995 0.918280
vt 0.469399 0.918280
vt 0.489803 0.918280
vt 0.510207 0.918280
vt 0.530610 0.918280
vt 0.551014 0.918280
vt 0.571418 0.918280
vt 0.591822 0.918280
vt 0.612226 0.918280
vt 0.632630 0.918280
vt 0.653033 0.918280
vt 0.673437 0.918280
vt 0.693841 0.918280
vt 0.714245 0.918280
vt 0.734649 0.918280
vt 0.755053 0.918280
vt 0.775457 0.918280
vt 0.795861 0.918280
vt 0.816265 0.918280
vt 0.836668 0.918280
vt 0.857072 0.918280
vt 0.877476 0.918280
vt 0.897880 0.918280
vt 0.918284 0.918280
vt 0.938688 0.918280
vt 0.959092 0.918280
vt 0.979496 0.918280
vt 0.999900 0.918280
vt 0.020518 0.938685
vt 0.000114 0.938685
vt 0.040921 0.938685
vt 0.061325 0.938685
vt 0.081728 0.938685
vt 0.102132 0.938685
vt 0.122536 0.938685
vt 0.142939 0.938685
vt 0.163343 0.938685
vt 0.183747 0.938685
vt 0.204150 0.938684
vt 0.224554 0.938684
vt 0.244958 0.938684
vt 0.265362 0.938684
vt 0.285765 0.938684
vt 0.306169 0.938684
vt 0.326573 0.938684
vt 0.346976 0.938684
vt 0.367380 0.938684
vt 0.387784 0.938684
vt 0.408188 0.938684
vt 0.428591 0.938684
vt 0.448995 0.938684
vt 0.469399 0.938684
vt 0.489803 0.938684
vt 0.510207 0.938684
vt 0.530610 0.938684
vt 0.551014 0.938684
vt 0.571418 0.938684
vt 0.591822 0.938684
vt 0.612226 0.938684
vt 0.632630 0.938684
vt 0.653033 0.938684
vt 0.673437 0.938684
vt 0.693841 0.938683
vt 0.714245 0.938683
vt 0.734649 0.938683
vt 0.755053 0.938683
vt 0.775457 0.938683
vt 0.795861 0.938683
vt 0.816265 0.938683
vt 0.836668 0.938683
vt 0.857072 0.938683
vt 0.877476 0.938683
vt 0.897880 0.938683
vt 0.918284 0.938683
vt 0.938688 0.938683
vt 0.959092 0.938683
vt 0.979496 0.938683
vt 0.999900 0.938683
vt 0.020518 0.959089
vt 0.000114 0.959089
vt 0.040921 0.959089
vt 0.061325 0.959089
vt 0.081729 0.959089
vt 0.102132 0.959089
vt 0.122536 0.959088
vt 0.142940 0.959088
vt 0.163343 0.959088
vt 0.183747 0.959088
vt 0.204151 0.959088
vt 0.224554 0.959088
vt 0.244958 0.959088
vt 0.265362 0.959088
vt 0.285765 0.959088
vt 0.306169 0.959088
vt 0.326573 0.959088
vt 0.346976 0.959088
vt 0.367380 0.959088
vt 0.387784 0.959088
vt 0.408188 0.959087
vt 0.428592 0.959087
vt 0.448995 0.959087
vt 0.469399 0.959087
vt 0.489803 0.959087
vt 0.510207 0.959087
vt 0.530610 0.959087
vt 0.551014 0.959087
vt 0.571418 0.959087
vt 0.591822 0.959087
vt 0.612226 0.959087
vt 0.632630 0.959087
vt 0.653033 0.959087
vt 0.673437 0.959087
vt 0.693841 0.959087
vt 0.714245 0.959087
vt 0.734649 0.959087
vt 0.755053 0.959087
vt 0.775457 0.959087
vt 0.795861 0.959087
vt 0.816265 0.959087
vt 0.836668 0.959087
vt 0.857072 0.959087
vt 0.877476 0.959087
vt 0.897880 0.959087
vt 0.918284 0.959087
vt 0.938688 0.959087
vt 0.959092 0.959087
vt 0.979496 0.959087
vt 0.999900 0.959087
vt 0.020518 0.979493
vt 0.000114 0.979493
vt 0.040921 0.979493
vt 0.061325 0.979492
vt 0.081729 0.979492
vt 0.102132 0.979492
vt 0.122536 0.979492
vt 0.142940 0.979492
vt 0.163343 0.979492
vt 0.183747 0.979492
vt 0.204151 0.979492
vt 0.224554 0.979492
vt 0.244958 0.979492
vt 0.265362 0.979492
vt 0.285765 0.979492
vt 0.306169 0.979491
vt 0.326573 0.979491
vt 0.346977 0.979491
vt 0.367380 0.979491
vt 0.387784 0.979491
vt 0.408188 0.979491
vt 0.428592 0.979491
vt 0.448995 0.979491
vt 0.469399 0.979491
vt 0.489803 0.979491
vt 0.510207 0.979491
vt 0.530610 0.979491
vt 0.551014 0.979491
vt 0.571418 0.979491
vt 0.591822 0.979491
vt 0.612226 0.979491
vt 0.632630 0.979491
vt 0.653033 0.979491
vt 0.673437 0.979491
vt 0.693841 0.979491
vt 0.714245 0.979491
vt 0.734649 0.979491
vt 0.755053 0.979491
vt 0.775457 0.979491
vt 0.795861 0.979491
vt 0.816265 0.979491
vt 0.836668 0.979491
vt 0.857072 0.979491
vt 0.877476 0.979491
vt 0.897880 0.979491
vt 0.918284 0.979491
vt 0.938688 0.979491
vt 0.959092 0.979491
vt 0.979496 0.979491
vt 0.999900 0.979491
vt 0.020518 0.999896
vt 0.000114 0.999896
vt 0.040922 0.999896
vt 0.061325 0.999896
vt 0.081729 0.999896
vt 0.102132 0.999896
vt 0.122536 0.999896
vt 0.142940 0.999896
vt 0.163343 0.999896
vt 0.183747 0.999896
vt 0.204151 0.999896
vt 0.224554 0.999896
vt 0.244958 0.999895
vt 0.265362 0.999895
vt 0.285765 0.999895
vt 0.306169 0.999895
vt 0.326573 0.999895
vt 0.346977 0.999895
vt 0.367380 0.999895
vt 0.387784 0.999895
vt 0.408188 0.999895
vt 0.428592 0.999895
vt 0.448995 0.999895
vt 0.469399 0.999895
vt 0.489803 0.999895
vt 0.510207 0.999895
vt 0.530610 0.999895
vt 0.551014 0.999895
vt 0.571418 0.999895
vt 0.591822 0.999895
vt 0.612226 0.999895
vt 0.632630 0.999895
vt 0.653033 0.999895
vt 0.673437 0.999895
vt 0.693841 0.999895
vt 0.714245 0.999895
vt 0.734649 0.999895
vt 0.755053 0.999895
vt 0.775457 0.999895
vt 0.795861 0.999895
vt 0.816265 0.999895
vt 0.836668 0.999895
vt 0.857072 0.999895
vt 0.877476 0.999895
vt 0.897880 0.999895
vt 0.918284 0.999895
vt 0.938688 0.999895
vt 0.959092 0.999895
vt 0.979496 0.999895
vt 0.999900 0.999895
vt 0.000100 0.000113
vn 0.000000 0.000000 1.000000
usemtl Material.001
s off
f 2/1/1 52/2/1 51/3/1
f 3/4/1 53/5/1 52/2/1
f 4/6/1 54/7/1 53/5/1
f 5/8/1 55/9/1 54/7/1
f 6/10/1 56/11/1 55/9/1
f 7/12/1 57/13/1 56/11/1
f 8/14/1 58/15/1 57/13/1
f 9/16/1 59/17/1 58/15/1
f 10/18/1 60/19/1 59/17/1
f 11/20/1 61/21/1 60/19/1
f 12/22/1 62/23/1 61/21/1
f 13/24/1 63/25/1 62/23/1
f 14/26/1 64/27/1 63/25/1
f 15/28/1 65/29/1 64/27/1
f 16/30/1 66/31/1 65/29/1
f 17/32/1 67/33/1 66/31/1
f 18/34/1 68/35/1 67/33/1
f 19/36/1 69/37/1 68/35/1
f 20/38/1 70/39/1 69/37/1
f 21/40/1 71/41/1 70/39/1
f 22/42/1 72/43/1 71/41/1
f 23/44/1 73/45/1 72/43/1
f 24/46/1 74/47/1 73/45/1
f 25/48/1 75/49/1 74/47/1
f 26/50/1 76/51/1 75/49/1
f 27/52/1 77/53/1 76/51/1
f 28/54/1 78/55/1 77/53/1
f 29/56/1 79/57/1 78/55/1
f 30/58/1 80/59/1 79/57/1
f 31/60/1 81/61/1 80/59/1
f 32/62/1 82/63/1 81/61/1
f 33/64/1 83/65/1 82/63/1
f 34/66/1 84/67/1 83/65/1
f 35/68/1 85/69/1 84/67/1
f 36/70/1 86/71/1 85/69/1
f 37/72/1 87/73/1 86/71/1
f 38/74/1 88/75/1 87/73/1
f 39/76/1 89/77/1 88/75/1
f 40/78/1 90/79/1 89/77/1
f 41/80/1 91/81/1 90/79/1
f 42/82/1 92/83/1 91/81/1
f 43/84/1 93/85/1 92/83/1
f 44/86/1 94/87/1 93/85/1
f 45/88/1 95/89/1 94/87/1
f 46/90/1 96/91/1 95/89/1
f 47/92/1 97/93/1 96/91/1
f 48/94/1 98/95/1 97/93/1
f 49/96/1 99/97/1 98/95/1
f 50/98/1 100/99/1 99/97/1
f 52/2/1 102/100/1 101/101/1
f 53/5/1 103/102/1 102/100/1
f 54/7/1 104/103/1 103/102/1
f 55/9/1 105/104/1 104/103/1
f 56/11/1 106/105/1 105/104/1
f 57/13/1 107/106/1 106/105/1
f 58/15/1 108/107/1 107/106/1
f 59/17/1 109/108/1 108/107/1
f 60/19/1 110/109/1 109/108/1
f 61/21/1 111/110/1 110/109/1
f 62/23/1 112/111/1 111/110/1
f 63/25/1 113/112/1 112/111/1
f 64/27/1 114/113/1 113/112/1
f 65/29/1 115/114/1 114/113/1
f 66/31/1 116/115/1 115/114/1
f 67/33/1 117/116/1 116/115/1
f 68/35/1 118/117/1 117/116/1
f 69/37/1 119/118/1 118/117/1
f 70/39/1 120/119/1 119/118/1
f 71/41/1 121/120/1 120/119/1
f 72/43/1 122/121/1 121/120/1
f 73/45/1 123/122/1 122/121/1
f 74/47/1 124/123/1 123/122/1
f 75/49/1 125/124/1 124/123/1
f 76/51/1 126/125/1 125/124/1
f 77/53/1 127/126/1 126/125/1
f 78/55/1 128/127/1 127/126/1
f 79/57/1 129/128/1 128/127/1
f 80/59/1 130/129/1 129/128/1
f 81/61/1 131/130/1 130/129/1
f 82/63/1 132/131/1 131/130/1
f 83/65/1 133/132/1 132/131/1
f 84/67/1 134/133/1 133/132/1
f 85/69/1 135/134/1 134/133/1
f 86/71/1 136/135/1 135/134/1
f 87/73/1 137/136/1 136/135/1
f 88/75/1 138/137/1 137/136/1
f 89/77/1 139/138/1 138/137/1
f 90/79/1 140/139/1 139/138/1
f 91/81/1 141/140/1 140/139/1
f 92/83/1 142/141/1 141/140/1
f 93/85/1 143/142/1 142/141/1
f 94/87/1 144/143/1 143/142/1
f 95/89/1 145/144/1 144/143/1
f 96/91/1 146/145/1 145/144/1
f 97/93/1 147/146/1 146/145/1
f 98/95/1 148/147/1 147/146/1
f 99/97/1 149/148/1 148/147/1
f 100/99/1 150/149/1 149/148/1
f 102/100/1 152/150/1 151/151/1
f 103/102/1 153/152/1 152/150/1
f 104/103/1 154/153/1 153/152/1
f 105/104/1 155/154/1 154/153/1
f 106/105/1 156/155/1 155/154/1
f 107/106/1 157/156/1 156/155/1
f 108/107/1 158/157/1 157/156/1
f 109/108/1 159/158/1 158/157/1
f 110/109/1 160/159/1 159/158/1
f 111/110/1 161/160/1 160/159/1
f 112/111/1 162/161/1 161/160/1
f 113/112/1 163/162/1 162/161/1
f 114/113/1 164/163/1 163/162/1
f 115/114/1 165/164/1 164/163/1
f 116/115/1 166/165/1 165/164/1
f 117/116/1 167/166/1 166/165/1
f 118/117/1 168/167/1 167/166/1
f 119/118/1 169/168/1 168/167/1
f 120/119/1 170/169/1 169/168/1
f 121/120/1 171/170/1 170/169/1
f 122/121/1 172/171/1 171/170/1
f 123/122/1 173/172/1 172/171/1
f 124/123/1 174/173/1 173/172/1
f 125/124/1 175/174/1 174/173/1
f 126/125/1 176/175/1 175/174/1
f 127/126/1 177/176/1 176/175/1
f 128/127/1 178/177/1 177/176/1
f 129/128/1 179/178/1 178/177/1
f 130/129/1 180/179/1 179/178/1
f 131/130/1 181/180/1 180/179/1
f 132/131/1 182/181/1 181/180/1
f 133/132/1 183/182/1 182/181/1
f 134/133/1 184/183/1 183/182/1
f 135/134/1 185/184/1 184/183/1
f 136/135/1 186/185/1 185/184/1
f 137/136/1 187/186/1 186/185/1
f 138/137/1 188/187/1 187/186/1
f 139/138/1 189/188/1 188/187/1
f 140/139/1 190/189/1 189/188/1
f 141/140/1 191/190/1 190/189/1
f 142/141/1 192/191/1 191/190/1
f 143/142/1 193/192/1 192/191/1
f 144/143/1 194/193/1 193/192/1
f 145/144/1 195/194/1 194/193/1
f 146/145/1 196/195/1 195/194/1
f 147/146/1 197/196/1 196/195/1
f 148/147/1 198/197/1 197/196/1
f 149/148/1 199/198/1 198/197/1
f 150/149/1 200/199/1 199/198/1
f 152/150/1 202/200/1 201/201/1
f 153/152/1 203/202/1 202/200/1
f 154/153/1 204/203/1 203/202/1
f 155/154/1 205/204/1 204/203/1
f 156/155/1 206/205/1 205/204/1
f 157/156/1 207/206/1 206/205/1
f 158/157/1 208/207/1 207/206/1
f 159/158/1 209/208/1 208/207/1
f 160/159/1 210/209/1 209/208/1
f 161/160/1 211/210/1 210/209/1
f 162/161/1 212/211/1 211/210/1
f 163/162/1 213/212/1 212/211/1
f 164/163/1 214/213/1 213/212/1
f 165/164/1 215/214/1 214/213/1
f 166/165/1 216/215/1 215/214/1
f 167/166/1 217/216/1 216/215/1
f 168/167/1 218/217/1 217/216/1
f 169/168/1 219/218/1 218/217/1
f 170/169/1 220/219/1 219/218/1
f 171/170/1 221/220/1 220/219/1
f 172/171/1 222/221/1 221/220/1
f 173/172/1 223/222/1 222/221/1
f 174/173/1 224/223/1 223/222/1
f 175/174/1 225/224/1 224/223/1
f 176/175/1 226/225/1 225/224/1
f 177/176/1 227/226/1 226/225/1
f 178/177/1 228/227/1 227/226/1
f 179/178/1 229/228/1 228/227/1
f 180/179/1 230/229/1 229/228/1
f 181/180/1 231/230/1 230/229/1
f 182/181/1 232/231/1 231/230/1
f 183/182/1 233/232/1 232/231/1
f 184/183/1 234/233/1 233/232/1
f 185/184/1 235/234/1 234/233/1
f 186/185/1 236/235/1 235/234/1
f 187/186/1 237/236/1 236/235/1
f 188/187/1 238/237/1 237/236/1
f 189/188/1 239/238/1 238/237/1
f 190/189/1 240/239/1 239/238/1
f 191/190/1 241/240/1 240/239/1
f 192/191/1 242/241/1 241/240/1
f 193/192/1 243/242/1 242/241/1
f 194/193/1 244/243/1 243/242/1
f 195/194/1 245/244/1 244/243/1
f 196/195/1 246/245/1 245/244/1
f 197/196/1 247/246/1 246/245/1
f 198/197/1 248/247/1 247/246/1
f 199/198/1 249/248/1 248/247/1
f 200/199/1 250/249/1 249/248/1
f 202/200/1 252/250/1 251/251/1
f 203/202/1 253/252/1 252/250/1
f 204/203/1 254/253/1 253/252/1
f 205/204/1 255/254/1 254/253/1
f 206/205/1 256/255/1 255/254/1
f 207/206/1 257/256/1 256/255/1
f 208/207/1 258/257/1 257/256/1
f 209/208/1 259/258/1 258/257/1
f 210/209/1 260/259/1 259/258/1
f 211/210/1 261/260/1 260/259/1
f 212/211/1 262/261/1 261/260/1
f 213/212/1 263/262/1 262/261/1
f 214/213/1 264/263/1 263/262/1
f 215/214/1 265/264/1 264/263/1
f 216/215/1 266/265/1 265/264/1
f 217/216/1 267/266/1 266/265/1
f 218/217/1 268/267/1 267/266/1
f 219/218/1 269/268/1 268/267/1
f 220/219/1 270/269/1 269/268/1
f 221/220/1 271/270/1 270/269/1
f 222/221/1 272/271/1 271/270/1
f 223/222/1 273/272/1 272/271/1
f 224/223/1 274/273/1 273/272/1
f 225/224/1 275/274/1 274/273/1
f 226/225/1 276/275/1 275/274/1
f 227/226/1 277/276/1 276/275/1
f 228/227/1 278/277/1 277/276/1
f 229/228/1 279/278/1 278/277/1
f 230/229/1 280/279/1 279/278/1
f 231/230/1 281/280/1 280/279/1
f 232/231/1 282/281/1 281/280/1
f 233/232/1 283/282/1 282/281/1
f 234/233/1 284/283/1 283/282/1
f 235/234/1 285/284/1 284/283/1
f 236/235/1 286/285/1 285/284/1
f 237/236/1 287/286/1 286/285/1
f 238/237/1 288/287/1 287/286/1
f 239/238/1 289/288/1 288/287/1
f 240/239/1 290/289/1 289/288/1
f 241/240/1 291/290/1 290/289/1
f 242/241/1 292/291/1 291/290/1
f 243/242/1 293/292/1 292/291/1
f 244/243/1 294/293/1 293/292/1
f 245/244/1 295/294/1 294/293/1
f 246/245/1 296/295/1 295/294/1
f 247/246/1 297/296/1 296/295/1
f 248/247/1 298/297/1 297/296/1
f 249/248/1 299/298/1 298/297/1
f 250/249/1 300/299/1 299/298/1
f 252/250/1 302/300/1 301/301/1
f 253/252/1 303/302/1 302/300/1
f 254/253/1 304/303/1 303/302/1
f 255/254/1 305/304/1 304/303/1
f 256/255/1 306/305/1 305/304/1
f 257/256/1 307/306/1 306/305/1
f 258/257/1 308/307/1 307/306/1
f 259/258/1 309/308/1 308/307/1
f 260/259/1 310/309/1 309/308/1
f 261/260/1 311/310/1 310/309/1
f 262/261/1 312/311/1 311/310/1
f 263/262/1 313/312/1 312/311/1
f 264/263/1 314/313/1 313/312/1
f 265/264/1 315/314/1 314/313/1
f 266/265/1 316/315/1 315/314/1
f 267/266/1 317/316/1 316/315/1
f 268/267/1 318/317/1 317/316/1
f 269/268/1 319/318/1 318/317/1
f 270/269/1 320/319/1 319/318/1
f 271/270/1 321/320/1 320/319/1
f 272/271/1 322/321/1 321/320/1
f 273/272/1 323/322/1 322/321/1
f 274/273/1 324/323/1 323/322/1
f 275/274/1 325/324/1 324/323/1
f 276/275/1 326/325/1 325/324/1
f 277/276/1 327/326/1 326/325/1
f 278/277/1 328/327/1 327/326/1
f 279/278/1 329/328/1 328/327/1
f 280/279/1 330/329/1 329/328/1
f 281/280/1 331/330/1 330/329/1
f 282/281/1 332/331/1 331/330/1
f 283/282/1 333/332/1 332/331/1
f 284/283/1 334/333/1 333/332/1
f 285/284/1 335/334/1 334/333/1
f 286/285/1 336/335/1 335/334/1
f 287/286/1 337/336/1 336/335/1
f 288/287/1 338/337/1 337/336/1
f 289/288/1 339/338/1 338/337/1
f 290/289/1 340/339/1 339/338/1
f 291/290/1 341/340/1 340/339/1
f 292/291/1 342/341/1 341/340/1
f 293/292/1 343/342/1 342/341/1
f 294/293/1 344/343/1 343/342/1
f 295/294/1 345/344/1 344/343/1
f 296/295/1 346/345/1 345/344/1
f 297/296/1 347/346/1 346/345/1
f 298/297/1 348/347/1 347/346/1
f 299/298/1 349/348/1 348/347/1
f 300/299/1 350/349/1 349/348/1
f 302/300/1 352/350/1 351/351/1
f 303/302/1 353/352/1 352/350/1
f 304/303/1 354/353/1 353/352/1
f 305/304/1 355/354/1 354/353/1
f 306/305/1 356/355/1 355/354/1
f 307/306/1 357/356/1 356/355/1
f 308/307/1 358/357/1 357/356/1
f 309/308/1 359/358/1 358/357/1
f 310/309/1 360/359/1 359/358/1
f 311/310/1 361/360/1 360/359/1
f 312/311/1 362/361/1 361/360/1
f 313/312/1 363/362/1 362/361/1
f 314/313/1 364/363/1 363/362/1
f 315/314/1 365/364/1 364/363/1
f 316/315/1 366/365/1 365/364/1
f 317/316/1 367/366/1 366/365/1
f 318/317/1 368/367/1 367/366/1
f 319/318/1 369/368/1 368/367/1
f 320/319/1 370/369/1 369/368/1
f 321/320/1 371/370/1 370/369/1
f 322/321/1 372/371/1 371/370/1
f 323/322/1 373/372/1 372/371/1
f 324/323/1 374/373/1 373/372/1
f 325/324/1 375/374/1 374/373/1
f 326/325/1 376/375/1 375/374/1
f 327/326/1 377/376/1 376/375/1
f 328/327/1 378/377/1 377/376/1
f 329/328/1 379/378/1 378/377/1
f 330/329/1 380/379/1 379/378/1
f 331/330/1 381/380/1 380/379/1
f 332/331/1 382/381/1 381/380/1
f 333/332/1 383/382/1 382/381/1
f 334/333/1 384/383/1 383/382/1
f 335/334/1 385/384/1 384/383/1
f 336/335/1 386/385/1 385/384/1
f 337/336/1 387/386/1 386/385/1
f 338/337/1 388/387/1 387/386/1
f 339/338/1 389/388/1 388/387/1
f 340/339/1 390/389/1 389/388/1
f 341/340/1 391/390/1 390/389/1
f 342/341/1 392/391/1 391/390/1
f 343/342/1 393/392/1 392/391/1
f 344/343/1 394/393/1 393/392/1
f 345/344/1 395/394/1 394/393/1
f 346/345/1 396/395/1 395/394/1
f 347/346/1 397/396/1 396/395/1
f 348/347/1 398/397/1 397/396/1
f 349/348/1 399/398/1 398/397/1
f 350/349/1 400/399/1 399/398/1
f 352/350/1 402/400/1 401/401/1
f 353/352/1 403/402/1 402/400/1
f 354/353/1 404/403/1 403/402/1
f 355/354/1 405/404/1 404/403/1
f 356/355/1 406/405/1 405/404/1
f 357/356/1 407/406/1 406/405/1
f 358/357/1 408/407/1 407/406/1
f 359/358/1 409/408/1 408/407/1
f 360/359/1 410/409/1 409/408/1
f 361/360/1 411/410/1 410/409/1
f 362/361/1 412/411/1 411/410/1
f 363/362/1 413/412/1 412/411/1
f 364/363/1 414/413/1 413/412/1
f 365/364/1 415/414/1 414/413/1
f 366/365/1 416/415/1 415/414/1
f 367/366/1 417/416/1 416/415/1
f 368/367/1 418/417/1 417/416/1
f 369/368/1 419/418/1 418/417/1
f 370/369/1 420/419/1 419/418/1
f 371/370/1 421/420/1 420/419/1
f 372/371/1 422/421/1 421/420/1
f 373/372/1 423/422/1 422/421/1
f 374/373/1 424/423/1 423/422/1
f 375/374/1 425/424/1 424/423/1
f 376/375/1 426/425/1 425/424/1
f 377/376/1 427/426/1 426/425/1
f 378/377/1 428/427/1 427/426/1
f 379/378/1 429/428/1 428/427/1
f 380/379/1 430/429/1 429/428/1
f 381/380/1 431/430/1 430/429/1
f 382/381/1 432/431/1 431/430/1
f 383/382/1 433/432/1 432/431/1
f 384/383/1 434/433/1 433/432/1
f 385/384/1 435/434/1 434/433/1
f 386/385/1 436/435/1 435/434/1
f 387/386/1 437/436/1 436/435/1
f 388/387/1 438/437/1 437/436/1
f 389/388/1 439/438/1 438/437/1
f 390/389/1 440/439/1 439/438/1
f 391/390/1 441/440/1 440/439/1
f 392/391/1 442/441/1 441/440/1
f 393/392/1 443/442/1 442/441/1
f 394/393/1 444/443/1 443/442/1
f 395/394/1 445/444/1 444/443/1
f 396/395/1 446/445/1 445/444/1
f 397/396/1 447/446/1 446/445/1
f 398/397/1 448/447/1 447/446/1
f 399/398/1 449/448/1 448/447/1
f 400/399/1 450/449/1 449/448/1
f 402/400/1 452/450/1 451/451/1
f 403/402/1 453/452/1 452/450/1
f 404/403/1 454/453/1 453/452/1
f 405/404/1 455/454/1 454/453/1
f 406/405/1 456/455/1 455/454/1
f 407/406/1 457/456/1 456/455/1
f 408/407/1 458/457/1 457/456/1
f 409/408/1 459/458/1 458/457/1
f 410/409/1 460/459/1 459/458/1
f 411/410/1 461/460/1 460/459/1
f 412/411/1 462/461/1 461/460/1
f 413/412/1 463/462/1 462/461/1
f 414/413/1 464/463/1 463/462/1
f 415/414/1 465/464/1 464/463/1
f 416/415/1 466/465/1 465/464/1
f 417/416/1 467/466/1 466/465/1
f 418/417/1 468/467/1 467/466/1
f 419/418/1 469/468/1 468/467/1
f 420/419/1 470/469/1 469/468/1
f 421/420/1 471/470/1 470/469/1
f 422/421/1 472/471/1 471/470/1
f 423/422/1 473/472/1 472/471/1
f 424/423/1 474/473/1 473/472/1
f 425/424/1 475/474/1 474/473/1
f 426/425/1 476/475/1 475/474/1
f 427/426/1 477/476/1 476/475/1
f 428/427/1 478/477/1 477/476/1
f 429/428/1 479/478/1 478/477/1
f 430/429/1 480/479/1 479/478/1
f 431/430/1 481/480/1 480/479/1
f 432/431/1 482/481/1 481/480/1
f 433/432/1 483/482/1 482/481/1
f 434/433/1 484/483/1 483/482/1
f 435/434/1 485/484/1 484/483/1
f 436/435/1 486/485/1 485/484/1
f 437/436/1 487/486/1 486/485/1
f 438/437/1 488/487/1 487/486/1
f 439/438/1 489/488/1 488/487/1
f 440/439/1 490/489/1 489/488/1
f 441/440/1 491/490/1 490/489/1
f 442/441/1 492/491/1 491/490/1
f 443/442/1 493/492/1 492/491/1
f 444/443/1 494/493/1 493/492/1
f 445/444/1 495/494/1 494/493/1
f 446/445/1 496/495/1 495/494/1
f 447/446/1 497/496/1 496/495/1
f 448/447/1 498/497/1 497/496/1
f 449/448/1 499/498/1 498/497/1
f 450/449/1 500/499/1 499/498/1
f 452/450/1 502/500/1 501/501/1
f 453/452/1 503/502/1 502/500/1
f 454/453/1 504/503/1 503/502/1
f 455/454/1 505/504/1 504/503/1
f 456/455/1 506/505/1 505/504/1
f 457/456/1 507/506/1 506/505/1
f 458/457/1 508/507/1 507/506/1
f 459/458/1 509/508/1 508/507/1
f 460/459/1 510/509/1 509/508/1
f 461/460/1 511/510/1 510/509/1
f 462/461/1 512/511/1 511/510/1
f 463/462/1 513/512/1 512/511/1
f 464/463/1 514/513/1 513/512/1
f 465/464/1 515/514/1 514/513/1
f 466/465/1 516/515/1 515/514/1
f 467/466/1 517/516/1 516/515/1
f 468/467/1 518/517/1 517/516/1
f 469/468/1 519/518/1 518/517/1
f 470/469/1 520/519/1 519/518/1
f 471/470/1 521/520/1 520/519/1
f 472/471/1 522/521/1 521/520/1
f 473/472/1 523/522/1 522/521/1
f 474/473/1 524/523/1 523/522/1
f 475/474/1 525/524/1 524/523/1
f 476/475/1 526/525/1 525/524/1
f 477/476/1 527/526/1 526/525/1
f 478/477/1 528/527/1 527/526/1
f 479/478/1 529/528/1 528/527/1
f 480/479/1 530/529/1 529/528/1
f 481/480/1 531/530/1 530/529/1
f 482/481/1 532/531/1 531/530/1
f 483/482/1 533/532/1 532/531/1
f 484/483/1 534/533/1 533/532/1
f 485/484/1 535/534/1 534/533/1
f 486/485/1 536/535/1 535/534/1
f 487/486/1 537/536/1 536/535/1
f 488/487/1 538/537/1 537/536/1
f 489/488/1 539/538/1 538/537/1
f 490/489/1 540/539/1 539/538/1
f 491/490/1 541/540/1 540/539/1
f 492/491/1 542/541/1 541/540/1
f 493/492/1 543/542/1 542/541/1
f 494/493/1 544/543/1 543/542/1
f 495/494/1 545/544/1 544/543/1
f 496/495/1 546/545/1 545/544/1
f 497/496/1 547/546/1 546/545/1
f 498/497/1 548/547/1 547/546/1
f 499/498/1 549/548/1 548/547/1
f 500/499/1 550/549/1 549/548/1
f 502/500/1 552/550/1 551/551/1
f 503/502/1 553/552/1 552/550/1
f 504/503/1 554/553/1 553/552/1
f 505/504/1 555/554/1 554/553/1
f 506/505/1 556/555/1 555/554/1
f 507/506/1 557/556/1 556/555/1
f 508/507/1 558/557/1 557/556/1
f 509/508/1 559/558/1 558/557/1
f 510/509/1 560/559/1 559/558/1
f 511/510/1 561/560/1 560/559/1
f 512/511/1 562/561/1 561/560/1
f 513/512/1 563/562/1 562/561/1
f 514/513/1 564/563/1 563/562/1
f 515/514/1 565/564/1 564/563/1
f 516/515/1 566/565/1 565/564/1
f 517/516/1 567/566/1 566/565/1
f 518/517/1 568/567/1 567/566/1
f 519/518/1 569/568/1 568/567/1
f 520/519/1 570/569/1 569/568/1
f 521/520/1 571/570/1 570/569/1
f 522/521/1 572/571/1 571/570/1
f 523/522/1 573/572/1 572/571/1
f 524/523/1 574/573/1 573/572/1
f 525/524/1 575/574/1 574/573/1
f 526/525/1 576/575/1 575/574/1
f 527/526/1 577/576/1 576/575/1
f 528/527/1 578/577/1 577/576/1
f 529/528/1 579/578/1 578/577/1
f 530/529/1 580/579/1 579/578/1
f 531/530/1 581/580/1 580/579/1
f 532/531/1 582/581/1 581/580/1
f 533/532/1 583/582/1 582/581/1
f 534/533/1 584/583/1 583/582/1
f 535/534/1 585/584/1 584/583/1
f 536/535/1 586/585/1 585/584/1
f 537/536/1 587/586/1 586/585/1
f 538/537/1 588/587/1 587/586/1
f 539/538/1 589/588/1 588/587/1
f 540/539/1 590/589/1 589/588/1
f 541/540/1 591/590/1 590/589/1
f 542/541/1 592/591/1 591/590/1
f 543/542/1 593/592/1 592/591/1
f 544/543/1 594/593/1 593/592/1
f 545/544/1 595/594/1 594/593/1
f 546/545/1 596/595/1 595/594/1
f 547/546/1 597/596/1 596/595/1
f 548/547/1 598/597/1 597/596/1
f 549/548/1 599/598/1 598/597/1
f 550/549/1 600/599/1 599/598/1
f 552/550/1 602/600/1 601/601/1
f 553/552/1 603/602/1 602/600/1
f 554/553/1 604/603/1 603/602/1
f 555/554/1 605/604/1 604/603/1
f 556/555/1 606/605/1 605/604/1
f 557/556/1 607/606/1 606/605/1
f 558/557/1 608/607/1 607/606/1
f 559/558/1 609/608/1 608/607/1
f 560/559/1 610/609/1 609/608/1
f 561/560/1 611/610/1 610/609/1
f 562/561/1 612/611/1 611/610/1
f 563/562/1 613/612/1 612/611/1
f 564/563/1 614/613/1 613/612/1
f 565/564/1 615/614/1 614/613/1
f 566/565/1 616/615/1 615/614/1
f 567/566/1 617/616/1 616/615/1
f 568/567/1 618/617/1 617/616/1
f 569/568/1 619/618/1 618/617/1
f 570/569/1 620/619/1 619/618/1
f 571/570/1 621/620/1 620/619/1
f 572/571/1 622/621/1 621/620/1
f 573/572/1 623/622/1 622/621/1
f 574/573/1 624/623/1 623/622/1
f 575/574/1 625/624/1 624/623/1
f 576/575/1 626/625/1 625/624/1
f 577/576/1 627/626/1 626/625/1
f 578/577/1 628/627/1 627/626/1
f 579/578/1 629/628/1 628/627/1
f 580/579/1 630/629/1 629/628/1
f 581/580/1 631/630/1 630/629/1
f 582/581/1 632/631/1 631/630/1
f 583/582/1 633/632/1 632/631/1
f 584/583/1 634/633/1 633/632/1
f 585/584/1 635/634/1 634/633/1
f 586/585/1 636/635/1 635/634/1
f 587/586/1 637/636/1 636/635/1
f 588/587/1 638/637/1 637/636/1
f 589/588/1 639/638/1 638/637/1
f 590/589/1 640/639/1 639/638/1
f 591/590/1 641/640/1 640/639/1
f 592/591/1 642/641/1 641/640/1
f 593/592/1 643/642/1 642/641/1
f 594/593/1 644/643/1 643/642/1
f 595/594/1 645/644/1 644/643/1
f 596/595/1 646/645/1 645/644/1
f 597/596/1 647/646/1 646/645/1
f 598/597/1 648/647/1 647/646/1
f 599/598/1 649/648/1 648/647/1
f 600/599/1 650/649/1 649/648/1
f 602/600/1 652/650/1 651/651/1
f 603/602/1 653/652/1 652/650/1
f 604/603/1 654/653/1 653/652/1
f 605/604/1 655/654/1 654/653/1
f 606/605/1 656/655/1 655/654/1
f 607/606/1 657/656/1 656/655/1
f 608/607/1 658/657/1 657/656/1
f 609/608/1 659/658/1 658/657/1
f 610/609/1 660/659/1 659/658/1
f 611/610/1 661/660/1 660/659/1
f 612/611/1 662/661/1 661/660/1
f 613/612/1 663/662/1 662/661/1
f 614/613/1 664/663/1 663/662/1
f 615/614/1 665/664/1 664/663/1
f 616/615/1 666/665/1 665/664/1
f 617/616/1 667/666/1 666/665/1
f 618/617/1 668/667/1 667/666/1
f 619/618/1 669/668/1 668/667/1
f 620/619/1 670/669/1 669/668/1
f 621/620/1 671/670/1 670/669/1
f 622/621/1 672/671/1 671/670/1
f 623/622/1 673/672/1 672/671/1
f 624/623/1 674/673/1 673/672/1
f 625/624/1 675/674/1 674/673/1
f 626/625/1 676/675/1 675/674/1
f 627/626/1 677/676/1 676/675/1
f 628/627/1 678/677/1 677/676/1
f 629/628/1 679/678/1 678/677/1
f 630/629/1 680/679/1 679/678/1
f 631/630/1 681/680/1 680/679/1
f 632/631/1 682/681/1 681/680/1
f 633/632/1 683/682/1 682/681/1
f 634/633/1 684/683/1 683/682/1
f 635/634/1 685/684/1 684/683/1
f 636/635/1 686/685/1 685/684/1
f 637/636/1 687/686/1 686/685/1
f 638/637/1 688/687/1 687/686/1
f 639/638/1 689/688/1 688/687/1
f 640/639/1 690/689/1 689/688/1
f 641/640/1 691/690/1 690/689/1
f 642/641/1 692/691/1 691/690/1
f 643/642/1 693/692/1 692/691/1
f 644/643/1 694/693/1 693/692/1
f 645/644/1 695/694/1 694/693/1
f 646/645/1 696/695/1 695/694/1
f 647/646/1 697/696/1 696/695/1
f 648/647/1 698/697/1 697/696/1
f 649/648/1 699/698/1 698/697/1
f 650/649/1 700/699/1 699/698/1
f 652/650/1 702/700/1 701/701/1
f 653/652/1 703/702/1 702/700/1
f 654/653/1 704/703/1 703/702/1
f 655/654/1 705/704/1 704/703/1
f 656/655/1 706/705/1 705/704/1
f 657/656/1 707/706/1 706/705/1
f 658/657/1 708/707/1 707/706/1
f 659/658/1 709/708/1 708/707/1
f 660/659/1 710/709/1 709/708/1
f 661/660/1 711/710/1 710/709/1
f 662/661/1 712/711/1 711/710/1
f 663/662/1 713/712/1 712/711/1
f 664/663/1 714/713/1 713/712/1
f 665/664/1 715/714/1 714/713/1
f 666/665/1 716/715/1 715/714/1
f 667/666/1 717/716/1 716/715/1
f 668/667/1 718/717/1 717/716/1
f 669/668/1 719/718/1 718/717/1
f 670/669/1 720/719/1 719/718/1
f 671/670/1 721/720/1 720/719/1
f 672/671/1 722/721/1 721/720/1
f 673/672/1 723/722/1 722/721/1
f 674/673/1 724/723/1 723/722/1
f 675/674/1 725/724/1 724/723/1
f 676/675/1 726/725/1 725/724/1
f 677/676/1 727/726/1 726/725/1
f 678/677/1 728/727/1 727/726/1
f 679/678/1 729/728/1 728/727/1
f 680/679/1 730/729/1 729/728/1
f 681/680/1 731/730/1 730/729/1
f 682/681/1 732/731/1 731/730/1
f 683/682/1 733/732/1 732/731/1
f 684/683/1 734/733/1 733/732/1
f 685/684/1 735/734/1 734/733/1
f 686/685/1 736/735/1 735/734/1
f 687/686/1 737/736/1 736/735/1
f 688/687/1 738/737/1 737/736/1
f 689/688/1 739/738/1 738/737/1
f 690/689/1 740/739/1 739/738/1
f 691/690/1 741/740/1 740/739/1
f 692/691/1 742/741/1 741/740/1
f 693/692/1 743/742/1 742/741/1
f 694/693/1 744/743/1 743/742/1
f 695/694/1 745/744/1 744/743/1
f 696/695/1 746/745/1 745/744/1
f 697/696/1 747/746/1 746/745/1
f 698/697/1 748/747/1 747/746/1
f 699/698/1 749/748/1 748/747/1
f 700/699/1 750/749/1 749/748/1
f 702/700/1 752/750/1 751/751/1
f 703/702/1 753/752/1 752/750/1
f 704/703/1 754/753/1 753/752/1
f 705/704/1 755/754/1 754/753/1
f 706/705/1 756/755/1 755/754/1
f 707/706/1 757/756/1 756/755/1
f 708/707/1 758/757/1 757/756/1
f 709/708/1 759/758/1 758/757/1
f 710/709/1 760/759/1 759/758/1
f 711/710/1 761/760/1 760/759/1
f 712/711/1 762/761/1 761/760/1
f 713/712/1 763/762/1 762/761/1
f 714/713/1 764/763/1 763/762/1
f 715/714/1 765/764/1 764/763/1
f 716/715/1 766/765/1 765/764/1
f 717/716/1 767/766/1 766/765/1
f 718/717/1 768/767/1 767/766/1
f 719/718/1 769/768/1 768/767/1
f 720/719/1 770/769/1 769/768/1
f 721/720/1 771/770/1 770/769/1
f 722/721/1 772/771/1 771/770/1
f 723/722/1 773/772/1 772/771/1
f 724/723/1 774/773/1 773/772/1
f 725/724/1 775/774/1 774/773/1
f 726/725/1 776/775/1 775/774/1
f 727/726/1 777/776/1 776/775/1
f 728/727/1 778/777/1 777/776/1
f 729/728/1 779/778/1 778/777/1
f 730/729/1 780/779/1 779/778/1
f 731/730/1 781/780/1 780/779/1
f 732/731/1 782/781/1 781/780/1
f 733/732/1 783/782/1 782/781/1
f 734/733/1 784/783/1 783/782/1
f 735/734/1 785/784/1 784/783/1
f 736/735/1 786/785/1 785/784/1
f 737/736/1 787/786/1 786/785/1
f 738/737/1 788/787/1 787/786/1
f 739/738/1 789/788/1 788/787/1
f 740/739/1 790/789/1 789/788/1
f 741/740/1 791/790/1 790/789/1
f 742/741/1 792/791/1 791/790/1
f 743/742/1 793/792/1 792/791/1
f 744/743/1 794/793/1 793/792/1
f 745/744/1 795/794/1 794/793/1
f 746/745/1 796/795/1 795/794/1
f 747/746/1 797/796/1 796/795/1
f 748/747/1 798/797/1 797/796/1
f 749/748/1 799/798/1 798/797/1
f 750/749/1 800/799/1 799/798/1
f 752/750/1 802/800/1 801/801/1
f 753/752/1 803/802/1 802/800/1
f 754/753/1 804/803/1 803/802/1
f 755/754/1 805/804/1 804/803/1
f 756/755/1 806/805/1 805/804/1
f 757/756/1 807/806/1 806/805/1
f 758/757/1 808/807/1 807/806/1
f 759/758/1 809/808/1 808/807/1
f 760/759/1 810/809/1 809/808/1
f 761/760/1 811/810/1 810/809/1
f 762/761/1 812/811/1 811/810/1
f 763/762/1 813/812/1 812/811/1
f 764/763/1 814/813/1 813/812/1
f 765/764/1 815/814/1 814/813/1
f 766/765/1 816/815/1 815/814/1
f 767/766/1 817/816/1 816/815/1
f 768/767/1 818/817/1 817/816/1
f 769/768/1 819/818/1 818/817/1
f 770/769/1 820/819/1 819/818/1
f 771/770/1 821/820/1 820/819/1
f 772/771/1 822/821/1 821/820/1
f 773/772/1 823/822/1 822/821/1
f 774/773/1 824/823/1 823/822/1
f 775/774/1 825/824/1 824/823/1
f 776/775/1 826/825/1 825/824/1
f 777/776/1 827/826/1 826/825/1
f 778/777/1 828/827/1 827/826/1
f 779/778/1 829/828/1 828/827/1
f 780/779/1 830/829/1 829/828/1
f 781/780/1 831/830/1 830/829/1
f 782/781/1 832/831/1 831/830/1
f 783/782/1 833/832/1 832/831/1
f 784/783/1 834/833/1 833/832/1
f 785/784/1 835/834/1 834/833/1
f 786/785/1 836/835/1 835/834/1
f 787/786/1 837/836/1 836/835/1
f 788/787/1 838/837/1 837/836/1
f 789/788/1 839/838/1 838/837/1
f 790/789/1 840/839/1 839/838/1
f 791/790/1 841/840/1 840/839/1
f 792/791/1 842/841/1 841/840/1
f 793/792/1 843/842/1 842/841/1
f 794/793/1 844/843/1 843/842/1
f 795/794/1 845/844/1 844/843/1
f 796/795/1 846/845/1 845/844/1
f 797/796/1 847/846/1 846/845/1
f 798/797/1 848/847/1 847/846/1
f 799/798/1 849/848/1 848/847/1
f 800/799/1 850/849/1 849/848/1
f 802/800/1 852/850/1 851/851/1
f 803/802/1 853/852/1 852/850/1
f 804/803/1 854/853/1 853/852/1
f 805/804/1 855/854/1 854/853/1
f 806/805/1 856/855/1 855/854/1
f 807/806/1 857/856/1 856/855/1
f 808/807/1 858/857/1 857/856/1
f 809/808/1 859/858/1 858/857/1
f 810/809/1 860/859/1 859/858/1
f 811/810/1 861/860/1 860/859/1
f 812/811/1 862/861/1 861/860/1
f 813/812/1 863/862/1 862/861/1
f 814/813/1 864/863/1 863/862/1
f 815/814/1 865/864/1 864/863/1
f 816/815/1 866/865/1 865/864/1
f 817/816/1 867/866/1 866/865/1
f 818/817/1 868/867/1 867/866/1
f 819/818/1 869/868/1 868/867/1
f 820/819/1 870/869/1 869/868/1
f 821/820/1 871/870/1 870/869/1
f 822/821/1 872/871/1 871/870/1
f 823/822/1 873/872/1 872/871/1
f 824/823/1 874/873/1 873/872/1
f 825/824/1 875/874/1 874/873/1
f 826/825/1 876/875/1 875/874/1
f 827/826/1 877/876/1 876/875/1
f 828/827/1 878/877/1 877/876/1
f 829/828/1 879/878/1 878/877/1
f 830/829/1 880/879/1 879/878/1
f 831/830/1 881/880/1 880/879/1
f 832/831/1 882/881/1 881/880/1
f 833/832/1 883/882/1 882/881/1
f 834/833/1 884/883/1 883/882/1
f 835/834/1 885/884/1 884/883/1
f 836/835/1 886/885/1 885/884/1
f 837/836/1 887/886/1 886/885/1
f 838/837/1 888/887/1 887/886/1
f 839/838/1 889/888/1 888/887/1
f 840/839/1 890/889/1 889/888/1
f 841/840/1 891/890/1 890/889/1
f 842/841/1 892/891/1 891/890/1
f 843/842/1 893/892/1 892/891/1
f 844/843/1 894/893/1 893/892/1
f 845/844/1 895/894/1 894/893/1
f 846/845/1 896/895/1 895/894/1
f 847/846/1 897/896/1 896/895/1
f 848/847/1 898/897/1 897/896/1
f 849/848/1 899/898/1 898/897/1
f 850/849/1 900/899/1 899/898/1
f 852/850/1 902/900/1 901/901/1
f 853/852/1 903/902/1 902/900/1
f 854/853/1 904/903/1 903/902/1
f 855/854/1 905/904/1 904/903/1
f 856/855/1 906/905/1 905/904/1
f 857/856/1 907/906/1 906/905/1
f 858/857/1 908/907/1 907/906/1
f 859/858/1 909/908/1 908/907/1
f 860/859/1 910/909/1 909/908/1
f 861/860/1 911/910/1 910/909/1
f 862/861/1 912/911/1 911/910/1
f 863/862/1 913/912/1 912/911/1
f 864/863/1 914/913/1 913/912/1
f 865/864/1 915/914/1 914/913/1
f 866/865/1 916/915/1 915/914/1
f 867/866/1 917/916/1 916/915/1
f 868/867/1 918/917/1 917/916/1
f 869/868/1 919/918/1 918/917/1
f 870/869/1 920/919/1 919/918/1
f 871/870/1 921/920/1 920/919/1
f 872/871/1 922/921/1 921/920/1
f 873/872/1 923/922/1 922/921/1
f 874/873/1 924/923/1 923/922/1
f 875/874/1 925/924/1 924/923/1
f 876/875/1 926/925/1 925/924/1
f 877/876/1 927/926/1 926/925/1
f 878/877/1 928/927/1 927/926/1
f 879/878/1 929/928/1 928/927/1
f 880/879/1 930/929/1 929/928/1
f 881/880/1 931/930/1 930/929/1
f 882/881/1 932/931/1 931/930/1
f 883/882/1 933/932/1 932/931/1
f 884/883/1 934/933/1 933/932/1
f 885/884/1 935/934/1 934/933/1
f 886/885/1 936/935/1 935/934/1
f 887/886/1 937/936/1 936/935/1
f 888/887/1 938/937/1 937/936/1
f 889/888/1 939/938/1 938/937/1
f 890/889/1 940/939/1 939/938/1
f 891/890/1 941/940/1 940/939/1
f 892/891/1 942/941/1 941/940/1
f 893/892/1 943/942/1 942/941/1
f 894/893/1 944/943/1 943/942/1
f 895/894/1 945/944/1 944/943/1
f 896/895/1 946/945/1 945/944/1
f 897/896/1 947/946/1 946/945/1
f 898/897/1 948/947/1 947/946/1
f 899/898/1 949/948/1 948/947/1
f 900/899/1 950/949/1 949/948/1
f 902/900/1 952/950/1 951/951/1
f 903/902/1 953/952/1 952/950/1
f 904/903/1 954/953/1 953/952/1
f 905/904/1 955/954/1 954/953/1
f 906/905/1 956/955/1 955/954/1
f 907/906/1 957/956/1 956/955/1
f 908/907/1 958/957/1 957/956/1
f 909/908/1 959/958/1 958/957/1
f 910/909/1 960/959/1 959/958/1
f 911/910/1 961/960/1 960/959/1
f 912/911/1 962/961/1 961/960/1
f 913/912/1 963/962/1 962/961/1
f 914/913/1 964/963/1 963/962/1
f 915/914/1 965/964/1 964/963/1
f 916/915/1 966/965/1 965/964/1
f 917/916/1 967/966/1 966/965/1
f 918/917/1 968/967/1 967/966/1
f 919/918/1 969/968/1 968/967/1
f 920/919/1 970/969/1 969/968/1
f 921/920/1 971/970/1 970/969/1
f 922/921/1 972/971/1 971/970/1
f 923/922/1 973/972/1 972/971/1
f 924/923/1 974/973/1 973/972/1
f 925/924/1 975/974/1 974/973/1
f 926/925/1 976/975/1 975/974/1
f 927/926/1 977/976/1 976/975/1
f 928/927/1 978/977/1 977/976/1
f 929/928/1 979/978/1 978/977/1
f 930/929/1 980/979/1 979/978/1
f 931/930/1 981/980/1 980/979/1
f 932/931/1 982/981/1 981/980/1
f 933/932/1 983/982/1 982/981/1
f 934/933/1 984/983/1 983/982/1
f 935/934/1 985/984/1 984/983/1
f 936/935/1 986/985/1 985/984/1
f 937/936/1 987/986/1 986/985/1
f 938/937/1 988/987/1 987/986/1
f 939/938/1 989/988/1 988/987/1
f 940/939/1 990/989/1 989/988/1
f 941/940/1 991/990/1 990/989/1
f 942/941/1 992/991/1 991/990/1
f 943/942/1 993/992/1 992/991/1
f 944/943/1 994/993/1 993/992/1
f 945/944/1 995/994/1 994/993/1
f 946/945/1 996/995/1 995/994/1
f 947/946/1 997/996/1 996/995/1
f 948/947/1 998/997/1 997/996/1
f 949/948/1 999/998/1 998/997/1
f 950/949/1 1000/999/1 999/998/1
f 952/950/1 1002/1000/1 1001/1001/1
f 953/952/1 1003/1002/1 1002/1000/1
f 954/953/1 1004/1003/1 1003/1002/1
f 955/954/1 1005/1004/1 1004/1003/1
f 956/955/1 1006/1005/1 1005/1004/1
f 957/956/1 1007/1006/1 1006/1005/1
f 958/957/1 1008/1007/1 1007/1006/1
f 959/958/1 1009/1008/1 1008/1007/1
f 960/959/1 1010/1009/1 1009/1008/1
f 961/960/1 1011/1010/1 1010/1009/1
f 962/961/1 1012/1011/1 1011/1010/1
f 963/962/1 1013/1012/1 1012/1011/1
f 964/963/1 1014/1013/1 1013/1012/1
f 965/964/1 1015/1014/1 1014/1013/1
f 966/965/1 1016/1015/1 1015/1014/1
f 967/966/1 1017/1016/1 1016/1015/1
f 968/967/1 1018/1017/1 1017/1016/1
f 969/968/1 1019/1018/1 1018/1017/1
f 970/969/1 1020/1019/1 1019/1018/1
f 971/970/1 1021/1020/1 1020/1019/1
f 972/971/1 1022/1021/1 1021/1020/1
f 973/972/1 1023/1022/1 1022/1021/1
f 974/973/1 1024/1023/1 1023/1022/1
f 975/974/1 1025/1024/1 1024/1023/1
f 976/975/1 1026/1025/1 1025/1024/1
f 977/976/1 1027/1026/1 1026/1025/1
f 978/977/1 1028/1027/1 1027/1026/1
f 979/978/1 1029/1028/1 1028/1027/1
f 980/979/1 1030/1029/1 1029/1028/1
f 981/980/1 1031/1030/1 1030/1029/1
f 982/981/1 1032/1031/1 1031/1030/1
f 983/982/1 1033/1032/1 1032/1031/1
f 984/983/1 1034/1033/1 1033/1032/1
f 985/984/1 1035/1034/1 1034/1033/1
f 986/985/1 1036/1035/1 1035/1034/1
f 987/986/1 1037/1036/1 1036/1035/1
f 988/987/1 1038/1037/1 1037/1036/1
f 989/988/1 1039/1038/1 1038/1037/1
f 990/989/1 1040/1039/1 1039/1038/1
f 991/990/1 1041/1040/1 1040/1039/1
f 992/991/1 1042/1041/1 1041/1040/1
f 993/992/1 1043/1042/1 1042/1041/1
f 994/993/1 1044/1043/1 1043/1042/1
f 995/994/1 1045/1044/1 1044/1043/1
f 996/995/1 1046/1045/1 1045/1044/1
f 997/996/1 1047/1046/1 1046/1045/1
f 998/997/1 1048/1047/1 1047/1046/1
f 999/998/1 1049/1048/1 1048/1047/1
f 1000/999/1 1050/1049/1 1049/1048/1
f 1002/1000/1 1052/1050/1 1051/1051/1
f 1003/1002/1 1053/1052/1 1052/1050/1
f 1004/1003/1 1054/1053/1 1053/1052/1
f 1005/1004/1 1055/1054/1 1054/1053/1
f 1006/1005/1 1056/1055/1 1055/1054/1
f 1007/1006/1 1057/1056/1 1056/1055/1
f 1008/1007/1 1058/1057/1 1057/1056/1
f 1009/1008/1 1059/1058/1 1058/1057/1
f 1010/1009/1 1060/1059/1 1059/1058/1
f 1011/1010/1 1061/1060/1 1060/1059/1
f 1012/1011/1 1062/1061/1 1061/1060/1
f 1013/1012/1 1063/1062/1 1062/1061/1
f 1014/1013/1 1064/1063/1 1063/1062/1
f 1015/1014/1 1065/1064/1 1064/1063/1
f 1016/1015/1 1066/1065/1 1065/1064/1
f 1017/1016/1 1067/1066/1 1066/1065/1
f 1018/1017/1 1068/1067/1 1067/1066/1
f 1019/1018/1 1069/1068/1 1068/1067/1
f 1020/1019/1 1070/1069/1 1069/1068/1
f 1021/1020/1 1071/1070/1 1070/1069/1
f 1022/1021/1 1072/1071/1 1071/1070/1
f 1023/1022/1 1073/1072/1 1072/1071/1
f 1024/1023/1 1074/1073/1 1073/1072/1
f 1025/1024/1 1075/1074/1 1074/1073/1
f 1026/1025/1 1076/1075/1 1075/1074/1
f 1027/1026/1 1077/1076/1 1076/1075/1
f 1028/1027/1 1078/1077/1 1077/1076/1
f 1029/1028/1 1079/1078/1 1078/1077/1
f 1030/1029/1 1080/1079/1 1079/1078/1
f 1031/1030/1 1081/1080/1 1080/1079/1
f 1032/1031/1 1082/1081/1 1081/1080/1
f 1033/1032/1 1083/1082/1 1082/1081/1
f 1034/1033/1 1084/1083/1 1083/1082/1
f 1035/1034/1 1085/1084/1 1084/1083/1
f 1036/1035/1 1086/1085/1 1085/1084/1
f 1037/1036/1 1087/1086/1 1086/1085/1
f 1038/1037/1 1088/1087/1 1087/1086/1
f 1039/1038/1 1089/1088/1 1088/1087/1
f 1040/1039/1 1090/1089/1 1089/1088/1
f 1041/1040/1 1091/1090/1 1090/1089/1
f 1042/1041/1 1092/1091/1 1091/1090/1
f 1043/1042/1 1093/1092/1 1092/1091/1
f 1044/1043/1 1094/1093/1 1093/1092/1
f 1045/1044/1 1095/1094/1 1094/1093/1
f 1046/1045/1 1096/1095/1 1095/1094/1
f 1047/1046/1 1097/1096/1 1096/1095/1
f 1048/1047/1 1098/1097/1 1097/1096/1
f 1049/1048/1 1099/1098/1 1098/1097/1
f 1050/1049/1 1100/1099/1 1099/1098/1
f 1052/1050/1 1102/1100/1 1101/1101/1
f 1053/1052/1 1103/1102/1 1102/1100/1
f 1054/1053/1 1104/1103/1 1103/1102/1
f 1055/1054/1 1105/1104/1 1104/1103/1
f 1056/1055/1 1106/1105/1 1105/1104/1
f 1057/1056/1 1107/1106/1 1106/1105/1
f 1058/1057/1 1108/1107/1 1107/1106/1
f 1059/1058/1 1109/1108/1 1108/1107/1
f 1060/1059/1 1110/1109/1 1109/1108/1
f 1061/1060/1 1111/1110/1 1110/1109/1
f 1062/1061/1 1112/1111/1 1111/1110/1
f 1063/1062/1 1113/1112/1 1112/1111/1
f 1064/1063/1 1114/1113/1 1113/1112/1
f 1065/1064/1 1115/1114/1 1114/1113/1
f 1066/1065/1 1116/1115/1 1115/1114/1
f 1067/1066/1 1117/1116/1 1116/1115/1
f 1068/1067/1 1118/1117/1 1117/1116/1
f 1069/1068/1 1119/1118/1 1118/1117/1
f 1070/1069/1 1120/1119/1 1119/1118/1
f 1071/1070/1 1121/1120/1 1120/1119/1
f 1072/1071/1 1122/1121/1 1121/1120/1
f 1073/1072/1 1123/1122/1 1122/1121/1
f 1074/1073/1 1124/1123/1 1123/1122/1
f 1075/1074/1 1125/1124/1 1124/1123/1
f 1076/1075/1 1126/1125/1 1125/1124/1
f 1077/1076/1 1127/1126/1 1126/1125/1
f 1078/1077/1 1128/1127/1 1127/1126/1
f 1079/1078/1 1129/1128/1 1128/1127/1
f 1080/1079/1 1130/1129/1 1129/1128/1
f 1081/1080/1 1131/1130/1 1130/1129/1
f 1082/1081/1 1132/1131/1 1131/1130/1
f 1083/1082/1 1133/1132/1 1132/1131/1
f 1084/1083/1 1134/1133/1 1133/1132/1
f 1085/1084/1 1135/1134/1 1134/1133/1
f 1086/1085/1 1136/1135/1 1135/1134/1
f 1087/1086/1 1137/1136/1 1136/1135/1
f 1088/1087/1 1138/1137/1 1137/1136/1
f 1089/1088/1 1139/1138/1 1138/1137/1
f 1090/1089/1 1140/1139/1 1139/1138/1
f 1091/1090/1 1141/1140/1 1140/1139/1
f 1092/1091/1 1142/1141/1 1141/1140/1
f 1093/1092/1 1143/1142/1 1142/1141/1
f 1094/1093/1 1144/1143/1 1143/1142/1
f 1095/1094/1 1145/1144/1 1144/1143/1
f 1096/1095/1 1146/1145/1 1145/1144/1
f 1097/1096/1 1147/1146/1 1146/1145/1
f 1098/1097/1 1148/1147/1 1147/1146/1
f 1099/1098/1 1149/1148/1 1148/1147/1
f 1100/1099/1 1150/1149/1 1149/1148/1
f 1102/1100/1 1152/1150/1 1151/1151/1
f 1103/1102/1 1153/1152/1 1152/1150/1
f 1104/1103/1 1154/1153/1 1153/1152/1
f 1105/1104/1 1155/1154/1 1154/1153/1
f 1106/1105/1 1156/1155/1 1155/1154/1
f 1107/1106/1 1157/1156/1 1156/1155/1
f 1108/1107/1 1158/1157/1 1157/1156/1
f 1109/1108/1 1159/1158/1 1158/1157/1
f 1110/1109/1 1160/1159/1 1159/1158/1
f 1111/1110/1 1161/1160/1 1160/1159/1
f 1112/1111/1 1162/1161/1 1161/1160/1
f 1113/1112/1 1163/1162/1 1162/1161/1
f 1114/1113/1 1164/1163/1 1163/1162/1
f 1115/1114/1 1165/1164/1 1164/1163/1
f 1116/1115/1 1166/1165/1 1165/1164/1
f 1117/1116/1 1167/1166/1 1166/1165/1
f 1118/1117/1 1168/1167/1 1167/1166/1
f 1119/1118/1 1169/1168/1 1168/1167/1
f 1120/1119/1 1170/1169/1 1169/1168/1
f 1121/1120/1 1171/1170/1 1170/1169/1
f 1122/1121/1 1172/1171/1 1171/1170/1
f 1123/1122/1 1173/1172/1 1172/1171/1
f 1124/1123/1 1174/1173/1 1173/1172/1
f 1125/1124/1 1175/1174/1 1174/1173/1
f 1126/1125/1 1176/1175/1 1175/1174/1
f 1127/1126/1 1177/1176/1 1176/1175/1
f 1128/1127/1 1178/1177/1 1177/1176/1
f 1129/1128/1 1179/1178/1 1178/1177/1
f 1130/1129/1 1180/1179/1 1179/1178/1
f 1131/1130/1 1181/1180/1 1180/1179/1
f 1132/1131/1 1182/1181/1 1181/1180/1
f 1133/1132/1 1183/1182/1 1182/1181/1
f 1134/1133/1 1184/1183/1 1183/1182/1
f 1135/1134/1 1185/1184/1 1184/1183/1
f 1136/1135/1 1186/1185/1 1185/1184/1
f 1137/1136/1 1187/1186/1 1186/1185/1
f 1138/1137/1 1188/1187/1 1187/1186/1
f 1139/1138/1 1189/1188/1 1188/1187/1
f 1140/1139/1 1190/1189/1 1189/1188/1
f 1141/1140/1 1191/1190/1 1190/1189/1
f 1142/1141/1 1192/1191/1 1191/1190/1
f 1143/1142/1 1193/1192/1 1192/1191/1
f 1144/1143/1 1194/1193/1 1193/1192/1
f 1145/1144/1 1195/1194/1 1194/1193/1
f 1146/1145/1 1196/1195/1 1195/1194/1
f 1147/1146/1 1197/1196/1 1196/1195/1
f 1148/1147/1 1198/1197/1 1197/1196/1
f 1149/1148/1 1199/1198/1 1198/1197/1
f 1150/1149/1 1200/1199/1 1199/1198/1
f 1152/1150/1 1202/1200/1 1201/1201/1
f 1153/1152/1 1203/1202/1 1202/1200/1
f 1154/1153/1 1204/1203/1 1203/1202/1
f 1155/1154/1 1205/1204/1 1204/1203/1
f 1156/1155/1 1206/1205/1 1205/1204/1
f 1157/1156/1 1207/1206/1 1206/1205/1
f 1158/1157/1 1208/1207/1 1207/1206/1
f 1159/1158/1 1209/1208/1 1208/1207/1
f 1160/1159/1 1210/1209/1 1209/1208/1
f 1161/1160/1 1211/1210/1 1210/1209/1
f 1162/1161/1 1212/1211/1 1211/1210/1
f 1163/1162/1 1213/1212/1 1212/1211/1
f 1164/1163/1 1214/1213/1 1213/1212/1
f 1165/1164/1 1215/1214/1 1214/1213/1
f 1166/1165/1 1216/1215/1 1215/1214/1
f 1167/1166/1 1217/1216/1 1216/1215/1
f 1168/1167/1 1218/1217/1 1217/1216/1
f 1169/1168/1 1219/1218/1 1218/1217/1
f 1170/1169/1 1220/1219/1 1219/1218/1
f 1171/1170/1 1221/1220/1 1220/1219/1
f 1172/1171/1 1222/1221/1 1221/1220/1
f 1173/1172/1 1223/1222/1 1222/1221/1
f 1174/1173/1 1224/1223/1 1223/1222/1
f 1175/1174/1 1225/1224/1 1224/1223/1
f 1176/1175/1 1226/1225/1 1225/1224/1
f 1177/1176/1 1227/1226/1 1226/1225/1
f 1178/1177/1 1228/1227/1 1227/1226/1
f 1179/1178/1 1229/1228/1 1228/1227/1
f 1180/1179/1 1230/1229/1 1229/1228/1
f 1181/1180/1 1231/1230/1 1230/1229/1
f 1182/1181/1 1232/1231/1 1231/1230/1
f 1183/1182/1 1233/1232/1 1232/1231/1
f 1184/1183/1 1234/1233/1 1233/1232/1
f 1185/1184/1 1235/1234/1 1234/1233/1
f 1186/1185/1 1236/1235/1 1235/1234/1
f 1187/1186/1 1237/1236/1 1236/1235/1
f 1188/1187/1 1238/1237/1 1237/1236/1
f 1189/1188/1 1239/1238/1 1238/1237/1
f 1190/1189/1 1240/1239/1 1239/1238/1
f 1191/1190/1 1241/1240/1 1240/1239/1
f 1192/1191/1 1242/1241/1 1241/1240/1
f 1193/1192/1 1243/1242/1 1242/1241/1
f 1194/1193/1 1244/1243/1 1243/1242/1
f 1195/1194/1 1245/1244/1 1244/1243/1
f 1196/1195/1 1246/1245/1 1245/1244/1
f 1197/1196/1 1247/1246/1 1246/1245/1
f 1198/1197/1 1248/1247/1 1247/1246/1
f 1199/1198/1 1249/1248/1 1248/1247/1
f 1200/1199/1 1250/1249/1 1249/1248/1
f 1202/1200/1 1252/1250/1 1251/1251/1
f 1203/1202/1 1253/1252/1 1252/1250/1
f 1204/1203/1 1254/1253/1 1253/1252/1
f 1205/1204/1 1255/1254/1 1254/1253/1
f 1206/1205/1 1256/1255/1 1255/1254/1
f 1207/1206/1 1257/1256/1 1256/1255/1
f 1208/1207/1 1258/1257/1 1257/1256/1
f 1209/1208/1 1259/1258/1 1258/1257/1
f 1210/1209/1 1260/1259/1 1259/1258/1
f 1211/1210/1 1261/1260/1 1260/1259/1
f 1212/1211/1 1262/1261/1 1261/1260/1
f 1213/1212/1 1263/1262/1 1262/1261/1
f 1214/1213/1 1264/1263/1 1263/1262/1
f 1215/1214/1 1265/1264/1 1264/1263/1
f 1216/1215/1 1266/1265/1 1265/1264/1
f 1217/1216/1 1267/1266/1 1266/1265/1
f 1218/1217/1 1268/1267/1 1267/1266/1
f 1219/1218/1 1269/1268/1 1268/1267/1
f 1220/1219/1 1270/1269/1 1269/1268/1
f 1221/1220/1 1271/1270/1 1270/1269/1
f 1222/1221/1 1272/1271/1 1271/1270/1
f 1223/1222/1 1273/1272/1 1272/1271/1
f 1224/1223/1 1274/1273/1 1273/1272/1
f 1225/1224/1 1275/1274/1 1274/1273/1
f 1226/1225/1 1276/1275/1 1275/1274/1
f 1227/1226/1 1277/1276/1 1276/1275/1
f 1228/1227/1 1278/1277/1 1277/1276/1
f 1229/1228/1 1279/1278/1 1278/1277/1
f 1230/1229/1 1280/1279/1 1279/1278/1
f 1231/1230/1 1281/1280/1 1280/1279/1
f 1232/1231/1 1282/1281/1 1281/1280/1
f 1233/1232/1 1283/1282/1 1282/1281/1
f 1234/1233/1 1284/1283/1 1283/1282/1
f 1235/1234/1 1285/1284/1 1284/1283/1
f 1236/1235/1 1286/1285/1 1285/1284/1
f 1237/1236/1 1287/1286/1 1286/1285/1
f 1238/1237/1 1288/1287/1 1287/1286/1
f 1239/1238/1 1289/1288/1 1288/1287/1
f 1240/1239/1 1290/1289/1 1289/1288/1
f 1241/1240/1 1291/1290/1 1290/1289/1
f 1242/1241/1 1292/1291/1 1291/1290/1
f 1243/1242/1 1293/1292/1 1292/1291/1
f 1244/1243/1 1294/1293/1 1293/1292/1
f 1245/1244/1 1295/1294/1 1294/1293/1
f 1246/1245/1 1296/1295/1 1295/1294/1
f 1247/1246/1 1297/1296/1 1296/1295/1
f 1248/1247/1 1298/1297/1 1297/1296/1
f 1249/1248/1 1299/1298/1 1298/1297/1
f 1250/1249/1 1300/1299/1 1299/1298/1
f 1252/1250/1 1302/1300/1 1301/1301/1
f 1253/1252/1 1303/1302/1 1302/1300/1
f 1254/1253/1 1304/1303/1 1303/1302/1
f 1255/1254/1 1305/1304/1 1304/1303/1
f 1256/1255/1 1306/1305/1 1305/1304/1
f 1257/1256/1 1307/1306/1 1306/1305/1
f 1258/1257/1 1308/1307/1 1307/1306/1
f 1259/1258/1 1309/1308/1 1308/1307/1
f 1260/1259/1 1310/1309/1 1309/1308/1
f 1261/1260/1 1311/1310/1 1310/1309/1
f 1262/1261/1 1312/1311/1 1311/1310/1
f 1263/1262/1 1313/1312/1 1312/1311/1
f 1264/1263/1 1314/1313/1 1313/1312/1
f 1265/1264/1 1315/1314/1 1314/1313/1
f 1266/1265/1 1316/1315/1 1315/1314/1
f 1267/1266/1 1317/1316/1 1316/1315/1
f 1268/1267/1 1318/1317/1 1317/1316/1
f 1269/1268/1 1319/1318/1 1318/1317/1
f 1270/1269/1 1320/1319/1 1319/1318/1
f 1271/1270/1 1321/1320/1 1320/1319/1
f 1272/1271/1 1322/1321/1 1321/1320/1
f 1273/1272/1 1323/1322/1 1322/1321/1
f 1274/1273/1 1324/1323/1 1323/1322/1
f 1275/1274/1 1325/1324/1 1324/1323/1
f 1276/1275/1 1326/1325/1 1325/1324/1
f 1277/1276/1 1327/1326/1 1326/1325/1
f 1278/1277/1 1328/1327/1 1327/1326/1
f 1279/1278/1 1329/1328/1 1328/1327/1
f 1280/1279/1 1330/1329/1 1329/1328/1
f 1281/1280/1 1331/1330/1 1330/1329/1
f 1282/1281/1 1332/1331/1 1331/1330/1
f 1283/1282/1 1333/1332/1 1332/1331/1
f 1284/1283/1 1334/1333/1 1333/1332/1
f 1285/1284/1 1335/1334/1 1334/1333/1
f 1286/1285/1 1336/1335/1 1335/1334/1
f 1287/1286/1 1337/1336/1 1336/1335/1
f 1288/1287/1 1338/1337/1 1337/1336/1
f 1289/1288/1 1339/1338/1 1338/1337/1
f 1290/1289/1 1340/1339/1 1339/1338/1
f 1291/1290/1 1341/1340/1 1340/1339/1
f 1292/1291/1 1342/1341/1 1341/1340/1
f 1293/1292/1 1343/1342/1 1342/1341/1
f 1294/1293/1 1344/1343/1 1343/1342/1
f 1295/1294/1 1345/1344/1 1344/1343/1
f 1296/1295/1 1346/1345/1 1345/1344/1
f 1297/1296/1 1347/1346/1 1346/1345/1
f 1298/1297/1 1348/1347/1 1347/1346/1
f 1299/1298/1 1349/1348/1 1348/1347/1
f 1300/1299/1 1350/1349/1 1349/1348/1
f 1302/1300/1 1352/1350/1 1351/1351/1
f 1303/1302/1 1353/1352/1 1352/1350/1
f 1304/1303/1 1354/1353/1 1353/1352/1
f 1305/1304/1 1355/1354/1 1354/1353/1
f 1306/1305/1 1356/1355/1 1355/1354/1
f 1307/1306/1 1357/1356/1 1356/1355/1
f 1308/1307/1 1358/1357/1 1357/1356/1
f 1309/1308/1 1359/1358/1 1358/1357/1
f 1310/1309/1 1360/1359/1 1359/1358/1
f 1311/1310/1 1361/1360/1 1360/1359/1
f 1312/1311/1 1362/1361/1 1361/1360/1
f 1313/1312/1 1363/1362/1 1362/1361/1
f 1314/1313/1 1364/1363/1 1363/1362/1
f 1315/1314/1 1365/1364/1 1364/1363/1
f 1316/1315/1 1366/1365/1 1365/1364/1
f 1317/1316/1 1367/1366/1 1366/1365/1
f 1318/1317/1 1368/1367/1 1367/1366/1
f 1319/1318/1 1369/1368/1 1368/1367/1
f 1320/1319/1 1370/1369/1 1369/1368/1
f 1321/1320/1 1371/1370/1 1370/1369/1
f 1322/1321/1 1372/1371/1 1371/1370/1
f 1323/1322/1 1373/1372/1 1372/1371/1
f 1324/1323/1 1374/1373/1 1373/1372/1
f 1325/1324/1 1375/1374/1 1374/1373/1
f 1326/1325/1 1376/1375/1 1375/1374/1
f 1327/1326/1 1377/1376/1 1376/1375/1
f 1328/1327/1 1378/1377/1 1377/1376/1
f 1329/1328/1 1379/1378/1 1378/1377/1
f 1330/1329/1 1380/1379/1 1379/1378/1
f 1331/1330/1 1381/1380/1 1380/1379/1
f 1332/1331/1 1382/1381/1 1381/1380/1
f 1333/1332/1 1383/1382/1 1382/1381/1
f 1334/1333/1 1384/1383/1 1383/1382/1
f 1335/1334/1 1385/1384/1 1384/1383/1
f 1336/1335/1 1386/1385/1 1385/1384/1
f 1337/1336/1 1387/1386/1 1386/1385/1
f 1338/1337/1 1388/1387/1 1387/1386/1
f 1339/1338/1 1389/1388/1 1388/1387/1
f 1340/1339/1 1390/1389/1 1389/1388/1
f 1341/1340/1 1391/1390/1 1390/1389/1
f 1342/1341/1 1392/1391/1 1391/1390/1
f 1343/1342/1 1393/1392/1 1392/1391/1
f 1344/1343/1 1394/1393/1 1393/1392/1
f 1345/1344/1 1395/1394/1 1394/1393/1
f 1346/1345/1 1396/1395/1 1395/1394/1
f 1347/1346/1 1397/1396/1 1396/1395/1
f 1348/1347/1 1398/1397/1 1397/1396/1
f 1349/1348/1 1399/1398/1 1398/1397/1
f 1350/1349/1 1400/1399/1 1399/1398/1
f 1352/1350/1 1402/1400/1 1401/1401/1
f 1353/1352/1 1403/1402/1 1402/1400/1
f 1354/1353/1 1404/1403/1 1403/1402/1
f 1355/1354/1 1405/1404/1 1404/1403/1
f 1356/1355/1 1406/1405/1 1405/1404/1
f 1357/1356/1 1407/1406/1 1406/1405/1
f 1358/1357/1 1408/1407/1 1407/1406/1
f 1359/1358/1 1409/1408/1 1408/1407/1
f 1360/1359/1 1410/1409/1 1409/1408/1
f 1361/1360/1 1411/1410/1 1410/1409/1
f 1362/1361/1 1412/1411/1 1411/1410/1
f 1363/1362/1 1413/1412/1 1412/1411/1
f 1364/1363/1 1414/1413/1 1413/1412/1
f 1365/1364/1 1415/1414/1 1414/1413/1
f 1366/1365/1 1416/1415/1 1415/1414/1
f 1367/1366/1 1417/1416/1 1416/1415/1
f 1368/1367/1 1418/1417/1 1417/1416/1
f 1369/1368/1 1419/1418/1 1418/1417/1
f 1370/1369/1 1420/1419/1 1419/1418/1
f 1371/1370/1 1421/1420/1 1420/1419/1
f 1372/1371/1 1422/1421/1 1421/1420/1
f 1373/1372/1 1423/1422/1 1422/1421/1
f 1374/1373/1 1424/1423/1 1423/1422/1
f 1375/1374/1 1425/1424/1 1424/1423/1
f 1376/1375/1 1426/1425/1 1425/1424/1
f 1377/1376/1 1427/1426/1 1426/1425/1
f 1378/1377/1 1428/1427/1 1427/1426/1
f 1379/1378/1 1429/1428/1 1428/1427/1
f 1380/1379/1 1430/1429/1 1429/1428/1
f 1381/1380/1 1431/1430/1 1430/1429/1
f 1382/1381/1 1432/1431/1 1431/1430/1
f 1383/1382/1 1433/1432/1 1432/1431/1
f 1384/1383/1 1434/1433/1 1433/1432/1
f 1385/1384/1 1435/1434/1 1434/1433/1
f 1386/1385/1 1436/1435/1 1435/1434/1
f 1387/1386/1 1437/1436/1 1436/1435/1
f 1388/1387/1 1438/1437/1 1437/1436/1
f 1389/1388/1 1439/1438/1 1438/1437/1
f 1390/1389/1 1440/1439/1 1439/1438/1
f 1391/1390/1 1441/1440/1 1440/1439/1
f 1392/1391/1 1442/1441/1 1441/1440/1
f 1393/1392/1 1443/1442/1 1442/1441/1
f 1394/1393/1 1444/1443/1 1443/1442/1
f 1395/1394/1 1445/1444/1 1444/1443/1
f 1396/1395/1 1446/1445/1 1445/1444/1
f 1397/1396/1 1447/1446/1 1446/1445/1
f 1398/1397/1 1448/1447/1 1447/1446/1
f 1399/1398/1 1449/1448/1 1448/1447/1
f 1400/1399/1 1450/1449/1 1449/1448/1
f 1402/1400/1 1452/1450/1 1451/1451/1
f 1403/1402/1 1453/1452/1 1452/1450/1
f 1404/1403/1 1454/1453/1 1453/1452/1
f 1405/1404/1 1455/1454/1 1454/1453/1
f 1406/1405/1 1456/1455/1 1455/1454/1
f 1407/1406/1 1457/1456/1 1456/1455/1
f 1408/1407/1 1458/1457/1 1457/1456/1
f 1409/1408/1 1459/1458/1 1458/1457/1
f 1410/1409/1 1460/1459/1 1459/1458/1
f 1411/1410/1 1461/1460/1 1460/1459/1
f 1412/1411/1 1462/1461/1 1461/1460/1
f 1413/1412/1 1463/1462/1 1462/1461/1
f 1414/1413/1 1464/1463/1 1463/1462/1
f 1415/1414/1 1465/1464/1 1464/1463/1
f 1416/1415/1 1466/1465/1 1465/1464/1
f 1417/1416/1 1467/1466/1 1466/1465/1
f 1418/1417/1 1468/1467/1 1467/1466/1
f 1419/1418/1 1469/1468/1 1468/1467/1
f 1420/1419/1 1470/1469/1 1469/1468/1
f 1421/1420/1 1471/1470/1 1470/1469/1
f 1422/1421/1 1472/1471/1 1471/1470/1
f 1423/1422/1 1473/1472/1 1472/1471/1
f 1424/1423/1 1474/1473/1 1473/1472/1
f 1425/1424/1 1475/1474/1 1474/1473/1
f 1426/1425/1 1476/1475/1 1475/1474/1
f 1427/1426/1 1477/1476/1 1476/1475/1
f 1428/1427/1 1478/1477/1 1477/1476/1
f 1429/1428/1 1479/1478/1 1478/1477/1
f 1430/1429/1 1480/1479/1 1479/1478/1
f 1431/1430/1 1481/1480/1 1480/1479/1
f 1432/1431/1 1482/1481/1 1481/1480/1
f 1433/1432/1 1483/1482/1 1482/1481/1
f 1434/1433/1 1484/1483/1 1483/1482/1
f 1435/1434/1 1485/1484/1 1484/1483/1
f 1436/1435/1 1486/1485/1 1485/1484/1
f 1437/1436/1 1487/1486/1 1486/1485/1
f 1438/1437/1 1488/1487/1 1487/1486/1
f 1439/1438/1 1489/1488/1 1488/1487/1
f 1440/1439/1 1490/1489/1 1489/1488/1
f 1441/1440/1 1491/1490/1 1490/1489/1
f 1442/1441/1 1492/1491/1 1491/1490/1
f 1443/1442/1 1493/1492/1 1492/1491/1
f 1444/1443/1 1494/1493/1 1493/1492/1
f 1445/1444/1 1495/1494/1 1494/1493/1
f 1446/1445/1 1496/1495/1 1495/1494/1
f 1447/1446/1 1497/1496/1 1496/1495/1
f 1448/1447/1 1498/1497/1 1497/1496/1
f 1449/1448/1 1499/1498/1 1498/1497/1
f 1450/1449/1 1500/1499/1 1499/1498/1
f 1452/1450/1 1502/1500/1 1501/1501/1
f 1453/1452/1 1503/1502/1 1502/1500/1
f 1454/1453/1 1504/1503/1 1503/1502/1
f 1455/1454/1 1505/1504/1 1504/1503/1
f 1456/1455/1 1506/1505/1 1505/1504/1
f 1457/1456/1 1507/1506/1 1506/1505/1
f 1458/1457/1 1508/1507/1 1507/1506/1
f 1459/1458/1 1509/1508/1 1508/1507/1
f 1460/1459/1 1510/1509/1 1509/1508/1
f 1461/1460/1 1511/1510/1 1510/1509/1
f 1462/1461/1 1512/1511/1 1511/1510/1
f 1463/1462/1 1513/1512/1 1512/1511/1
f 1464/1463/1 1514/1513/1 1513/1512/1
f 1465/1464/1 1515/1514/1 1514/1513/1
f 1466/1465/1 1516/1515/1 1515/1514/1
f 1467/1466/1 1517/1516/1 1516/1515/1
f 1468/1467/1 1518/1517/1 1517/1516/1
f 1469/1468/1 1519/1518/1 1518/1517/1
f 1470/1469/1 1520/1519/1 1519/1518/1
f 1471/1470/1 1521/1520/1 1520/1519/1
f 1472/1471/1 1522/1521/1 1521/1520/1
f 1473/1472/1 1523/1522/1 1522/1521/1
f 1474/1473/1 1524/1523/1 1523/1522/1
f 1475/1474/1 1525/1524/1 1524/1523/1
f 1476/1475/1 1526/1525/1 1525/1524/1
f 1477/1476/1 1527/1526/1 1526/1525/1
f 1478/1477/1 1528/1527/1 1527/1526/1
f 1479/1478/1 1529/1528/1 1528/1527/1
f 1480/1479/1 1530/1529/1 1529/1528/1
f 1481/1480/1 1531/1530/1 1530/1529/1
f 1482/1481/1 1532/1531/1 1531/1530/1
f 1483/1482/1 1533/1532/1 1532/1531/1
f 1484/1483/1 1534/1533/1 1533/1532/1
f 1485/1484/1 1535/1534/1 1534/1533/1
f 1486/1485/1 1536/1535/1 1535/1534/1
f 1487/1486/1 1537/1536/1 1536/1535/1
f 1488/1487/1 1538/1537/1 1537/1536/1
f 1489/1488/1 1539/1538/1 1538/1537/1
f 1490/1489/1 1540/1539/1 1539/1538/1
f 1491/1490/1 1541/1540/1 1540/1539/1
f 1492/1491/1 1542/1541/1 1541/1540/1
f 1493/1492/1 1543/1542/1 1542/1541/1
f 1494/1493/1 1544/1543/1 1543/1542/1
f 1495/1494/1 1545/1544/1 1544/1543/1
f 1496/1495/1 1546/1545/1 1545/1544/1
f 1497/1496/1 1547/1546/1 1546/1545/1
f 1498/1497/1 1548/1547/1 1547/1546/1
f 1499/1498/1 1549/1548/1 1548/1547/1
f 1500/1499/1 1550/1549/1 1549/1548/1
f 1502/1500/1 1552/1550/1 1551/1551/1
f 1503/1502/1 1553/1552/1 1552/1550/1
f 1504/1503/1 1554/1553/1 1553/1552/1
f 1505/1504/1 1555/1554/1 1554/1553/1
f 1506/1505/1 1556/1555/1 1555/1554/1
f 1507/1506/1 1557/1556/1 1556/1555/1
f 1508/1507/1 1558/1557/1 1557/1556/1
f 1509/1508/1 1559/1558/1 1558/1557/1
f 1510/1509/1 1560/1559/1 1559/1558/1
f 1511/1510/1 1561/1560/1 1560/1559/1
f 1512/1511/1 1562/1561/1 1561/1560/1
f 1513/1512/1 1563/1562/1 1562/1561/1
f 1514/1513/1 1564/1563/1 1563/1562/1
f 1515/1514/1 1565/1564/1 1564/1563/1
f 1516/1515/1 1566/1565/1 1565/1564/1
f 1517/1516/1 1567/1566/1 1566/1565/1
f 1518/1517/1 1568/1567/1 1567/1566/1
f 1519/1518/1 1569/1568/1 1568/1567/1
f 1520/1519/1 1570/1569/1 1569/1568/1
f 1521/1520/1 1571/1570/1 1570/1569/1
f 1522/1521/1 1572/1571/1 1571/1570/1
f 1523/1522/1 1573/1572/1 1572/1571/1
f 1524/1523/1 1574/1573/1 1573/1572/1
f 1525/1524/1 1575/1574/1 1574/1573/1
f 1526/1525/1 1576/1575/1 1575/1574/1
f 1527/1526/1 1577/1576/1 1576/1575/1
f 1528/1527/1 1578/1577/1 1577/1576/1
f 1529/1528/1 1579/1578/1 1578/1577/1
f 1530/1529/1 1580/1579/1 1579/1578/1
f 1531/1530/1 1581/1580/1 1580/1579/1
f 1532/1531/1 1582/1581/1 1581/1580/1
f 1533/1532/1 1583/1582/1 1582/1581/1
f 1534/1533/1 1584/1583/1 1583/1582/1
f 1535/1534/1 1585/1584/1 1584/1583/1
f 1536/1535/1 1586/1585/1 1585/1584/1
f 1537/1536/1 1587/1586/1 1586/1585/1
f 1538/1537/1 1588/1587/1 1587/1586/1
f 1539/1538/1 1589/1588/1 1588/1587/1
f 1540/1539/1 1590/1589/1 1589/1588/1
f 1541/1540/1 1591/1590/1 1590/1589/1
f 1542/1541/1 1592/1591/1 1591/1590/1
f 1543/1542/1 1593/1592/1 1592/1591/1
f 1544/1543/1 1594/1593/1 1593/1592/1
f 1545/1544/1 1595/1594/1 1594/1593/1
f 1546/1545/1 1596/1595/1 1595/1594/1
f 1547/1546/1 1597/1596/1 1596/1595/1
f 1548/1547/1 1598/1597/1 1597/1596/1
f 1549/1548/1 1599/1598/1 1598/1597/1
f 1550/1549/1 1600/1599/1 1599/1598/1
f 1552/1550/1 1602/1600/1 1601/1601/1
f 1553/1552/1 1603/1602/1 1602/1600/1
f 1554/1553/1 1604/1603/1 1603/1602/1
f 1555/1554/1 1605/1604/1 1604/1603/1
f 1556/1555/1 1606/1605/1 1605/1604/1
f 1557/1556/1 1607/1606/1 1606/1605/1
f 1558/1557/1 1608/1607/1 1607/1606/1
f 1559/1558/1 1609/1608/1 1608/1607/1
f 1560/1559/1 1610/1609/1 1609/1608/1
f 1561/1560/1 1611/1610/1 1610/1609/1
f 1562/1561/1 1612/1611/1 1611/1610/1
f 1563/1562/1 1613/1612/1 1612/1611/1
f 1564/1563/1 1614/1613/1 1613/1612/1
f 1565/1564/1 1615/1614/1 1614/1613/1
f 1566/1565/1 1616/1615/1 1615/1614/1
f 1567/1566/1 1617/1616/1 1616/1615/1
f 1568/1567/1 1618/1617/1 1617/1616/1
f 1569/1568/1 1619/1618/1 1618/1617/1
f 1570/1569/1 1620/1619/1 1619/1618/1
f 1571/1570/1 1621/1620/1 1620/1619/1
f 1572/1571/1 1622/1621/1 1621/1620/1
f 1573/1572/1 1623/1622/1 1622/1621/1
f 1574/1573/1 1624/1623/1 1623/1622/1
f 1575/1574/1 1625/1624/1 1624/1623/1
f 1576/1575/1 1626/1625/1 1625/1624/1
f 1577/1576/1 1627/1626/1 1626/1625/1
f 1578/1577/1 1628/1627/1 1627/1626/1
f 1579/1578/1 1629/1628/1 1628/1627/1
f 1580/1579/1 1630/1629/1 1629/1628/1
f 1581/1580/1 1631/1630/1 1630/1629/1
f 1582/1581/1 1632/1631/1 1631/1630/1
f 1583/1582/1 1633/1632/1 1632/1631/1
f 1584/1583/1 1634/1633/1 1633/1632/1
f 1585/1584/1 1635/1634/1 1634/1633/1
f 1586/1585/1 1636/1635/1 1635/1634/1
f 1587/1586/1 1637/1636/1 1636/1635/1
f 1588/1587/1 1638/1637/1 1637/1636/1
f 1589/1588/1 1639/1638/1 1638/1637/1
f 1590/1589/1 1640/1639/1 1639/1638/1
f 1591/1590/1 1641/1640/1 1640/1639/1
f 1592/1591/1 1642/1641/1 1641/1640/1
f 1593/1592/1 1643/1642/1 1642/1641/1
f 1594/1593/1 1644/1643/1 1643/1642/1
f 1595/1594/1 1645/1644/1 1644/1643/1
f 1596/1595/1 1646/1645/1 1645/1644/1
f 1597/1596/1 1647/1646/1 1646/1645/1
f 1598/1597/1 1648/1647/1 1647/1646/1
f 1599/1598/1 1649/1648/1 1648/1647/1
f 1600/1599/1 1650/1649/1 1649/1648/1
f 1602/1600/1 1652/1650/1 1651/1651/1
f 1603/1602/1 1653/1652/1 1652/1650/1
f 1604/1603/1 1654/1653/1 1653/1652/1
f 1605/1604/1 1655/1654/1 1654/1653/1
f 1606/1605/1 1656/1655/1 1655/1654/1
f 1607/1606/1 1657/1656/1 1656/1655/1
f 1608/1607/1 1658/1657/1 1657/1656/1
f 1609/1608/1 1659/1658/1 1658/1657/1
f 1610/1609/1 1660/1659/1 1659/1658/1
f 1611/1610/1 1661/1660/1 1660/1659/1
f 1612/1611/1 1662/1661/1 1661/1660/1
f 1613/1612/1 1663/1662/1 1662/1661/1
f 1614/1613/1 1664/1663/1 1663/1662/1
f 1615/1614/1 1665/1664/1 1664/1663/1
f 1616/1615/1 1666/1665/1 1665/1664/1
f 1617/1616/1 1667/1666/1 1666/1665/1
f 1618/1617/1 1668/1667/1 1667/1666/1
f 1619/1618/1 1669/1668/1 1668/1667/1
f 1620/1619/1 1670/1669/1 1669/1668/1
f 1621/1620/1 1671/1670/1 1670/1669/1
f 1622/1621/1 1672/1671/1 1671/1670/1
f 1623/1622/1 1673/1672/1 1672/1671/1
f 1624/1623/1 1674/1673/1 1673/1672/1
f 1625/1624/1 1675/1674/1 1674/1673/1
f 1626/1625/1 1676/1675/1 1675/1674/1
f 1627/1626/1 1677/1676/1 1676/1675/1
f 1628/1627/1 1678/1677/1 1677/1676/1
f 1629/1628/1 1679/1678/1 1678/1677/1
f 1630/1629/1 1680/1679/1 1679/1678/1
f 1631/1630/1 1681/1680/1 1680/1679/1
f 1632/1631/1 1682/1681/1 1681/1680/1
f 1633/1632/1 1683/1682/1 1682/1681/1
f 1634/1633/1 1684/1683/1 1683/1682/1
f 1635/1634/1 1685/1684/1 1684/1683/1
f 1636/1635/1 1686/1685/1 1685/1684/1
f 1637/1636/1 1687/1686/1 1686/1685/1
f 1638/1637/1 1688/1687/1 1687/1686/1
f 1639/1638/1 1689/1688/1 1688/1687/1
f 1640/1639/1 1690/1689/1 1689/1688/1
f 1641/1640/1 1691/1690/1 1690/1689/1
f 1642/1641/1 1692/1691/1 1691/1690/1
f 1643/1642/1 1693/1692/1 1692/1691/1
f 1644/1643/1 1694/1693/1 1693/1692/1
f 1645/1644/1 1695/1694/1 1694/1693/1
f 1646/1645/1 1696/1695/1 1695/1694/1
f 1647/1646/1 1697/1696/1 1696/1695/1
f 1648/1647/1 1698/1697/1 1697/1696/1
f 1649/1648/1 1699/1698/1 1698/1697/1
f 1650/1649/1 1700/1699/1 1699/1698/1
f 1652/1650/1 1702/1700/1 1701/1701/1
f 1653/1652/1 1703/1702/1 1702/1700/1
f 1654/1653/1 1704/1703/1 1703/1702/1
f 1655/1654/1 1705/1704/1 1704/1703/1
f 1656/1655/1 1706/1705/1 1705/1704/1
f 1657/1656/1 1707/1706/1 1706/1705/1
f 1658/1657/1 1708/1707/1 1707/1706/1
f 1659/1658/1 1709/1708/1 1708/1707/1
f 1660/1659/1 1710/1709/1 1709/1708/1
f 1661/1660/1 1711/1710/1 1710/1709/1
f 1662/1661/1 1712/1711/1 1711/1710/1
f 1663/1662/1 1713/1712/1 1712/1711/1
f 1664/1663/1 1714/1713/1 1713/1712/1
f 1665/1664/1 1715/1714/1 1714/1713/1
f 1666/1665/1 1716/1715/1 1715/1714/1
f 1667/1666/1 1717/1716/1 1716/1715/1
f 1668/1667/1 1718/1717/1 1717/1716/1
f 1669/1668/1 1719/1718/1 1718/1717/1
f 1670/1669/1 1720/1719/1 1719/1718/1
f 1671/1670/1 1721/1720/1 1720/1719/1
f 1672/1671/1 1722/1721/1 1721/1720/1
f 1673/1672/1 1723/1722/1 1722/1721/1
f 1674/1673/1 1724/1723/1 1723/1722/1
f 1675/1674/1 1725/1724/1 1724/1723/1
f 1676/1675/1 1726/1725/1 1725/1724/1
f 1677/1676/1 1727/1726/1 1726/1725/1
f 1678/1677/1 1728/1727/1 1727/1726/1
f 1679/1678/1 1729/1728/1 1728/1727/1
f 1680/1679/1 1730/1729/1 1729/1728/1
f 1681/1680/1 1731/1730/1 1730/1729/1
f 1682/1681/1 1732/1731/1 1731/1730/1
f 1683/1682/1 1733/1732/1 1732/1731/1
f 1684/1683/1 1734/1733/1 1733/1732/1
f 1685/1684/1 1735/1734/1 1734/1733/1
f 1686/1685/1 1736/1735/1 1735/1734/1
f 1687/1686/1 1737/1736/1 1736/1735/1
f 1688/1687/1 1738/1737/1 1737/1736/1
f 1689/1688/1 1739/1738/1 1738/1737/1
f 1690/1689/1 1740/1739/1 1739/1738/1
f 1691/1690/1 1741/1740/1 1740/1739/1
f 1692/1691/1 1742/1741/1 1741/1740/1
f 1693/1692/1 1743/1742/1 1742/1741/1
f 1694/1693/1 1744/1743/1 1743/1742/1
f 1695/1694/1 1745/1744/1 1744/1743/1
f 1696/1695/1 1746/1745/1 1745/1744/1
f 1697/1696/1 1747/1746/1 1746/1745/1
f 1698/1697/1 1748/1747/1 1747/1746/1
f 1699/1698/1 1749/1748/1 1748/1747/1
f 1700/1699/1 1750/1749/1 1749/1748/1
f 1702/1700/1 1752/1750/1 1751/1751/1
f 1703/1702/1 1753/1752/1 1752/1750/1
f 1704/1703/1 1754/1753/1 1753/1752/1
f 1705/1704/1 1755/1754/1 1754/1753/1
f 1706/1705/1 1756/1755/1 1755/1754/1
f 1707/1706/1 1757/1756/1 1756/1755/1
f 1708/1707/1 1758/1757/1 1757/1756/1
f 1709/1708/1 1759/1758/1 1758/1757/1
f 1710/1709/1 1760/1759/1 1759/1758/1
f 1711/1710/1 1761/1760/1 1760/1759/1
f 1712/1711/1 1762/1761/1 1761/1760/1
f 1713/1712/1 1763/1762/1 1762/1761/1
f 1714/1713/1 1764/1763/1 1763/1762/1
f 1715/1714/1 1765/1764/1 1764/1763/1
f 1716/1715/1 1766/1765/1 1765/1764/1
f 1717/1716/1 1767/1766/1 1766/1765/1
f 1718/1717/1 1768/1767/1 1767/1766/1
f 1719/1718/1 1769/1768/1 1768/1767/1
f 1720/1719/1 1770/1769/1 1769/1768/1
f 1721/1720/1 1771/1770/1 1770/1769/1
f 1722/1721/1 1772/1771/1 1771/1770/1
f 1723/1722/1 1773/1772/1 1772/1771/1
f 1724/1723/1 1774/1773/1 1773/1772/1
f 1725/1724/1 1775/1774/1 1774/1773/1
f 1726/1725/1 1776/1775/1 1775/1774/1
f 1727/1726/1 1777/1776/1 1776/1775/1
f 1728/1727/1 1778/1777/1 1777/1776/1
f 1729/1728/1 1779/1778/1 1778/1777/1
f 1730/1729/1 1780/1779/1 1779/1778/1
f 1731/1730/1 1781/1780/1 1780/1779/1
f 1732/1731/1 1782/1781/1 1781/1780/1
f 1733/1732/1 1783/1782/1 1782/1781/1
f 1734/1733/1 1784/1783/1 1783/1782/1
f 1735/1734/1 1785/1784/1 1784/1783/1
f 1736/1735/1 1786/1785/1 1785/1784/1
f 1737/1736/1 1787/1786/1 1786/1785/1
f 1738/1737/1 1788/1787/1 1787/1786/1
f 1739/1738/1 1789/1788/1 1788/1787/1
f 1740/1739/1 1790/1789/1 1789/1788/1
f 1741/1740/1 1791/1790/1 1790/1789/1
f 1742/1741/1 1792/1791/1 1791/1790/1
f 1743/1742/1 1793/1792/1 1792/1791/1
f 1744/1743/1 1794/1793/1 1793/1792/1
f 1745/1744/1 1795/1794/1 1794/1793/1
f 1746/1745/1 1796/1795/1 1795/1794/1
f 1747/1746/1 1797/1796/1 1796/1795/1
f 1748/1747/1 1798/1797/1 1797/1796/1
f 1749/1748/1 1799/1798/1 1798/1797/1
f 1750/1749/1 1800/1799/1 1799/1798/1
f 1752/1750/1 1802/1800/1 1801/1801/1
f 1753/1752/1 1803/1802/1 1802/1800/1
f 1754/1753/1 1804/1803/1 1803/1802/1
f 1755/1754/1 1805/1804/1 1804/1803/1
f 1756/1755/1 1806/1805/1 1805/1804/1
f 1757/1756/1 1807/1806/1 1806/1805/1
f 1758/1757/1 1808/1807/1 1807/1806/1
f 1759/1758/1 1809/1808/1 1808/1807/1
f 1760/1759/1 1810/1809/1 1809/1808/1
f 1761/1760/1 1811/1810/1 1810/1809/1
f 1762/1761/1 1812/1811/1 1811/1810/1
f 1763/1762/1 1813/1812/1 1812/1811/1
f 1764/1763/1 1814/1813/1 1813/1812/1
f 1765/1764/1 1815/1814/1 1814/1813/1
f 1766/1765/1 1816/1815/1 1815/1814/1
f 1767/1766/1 1817/1816/1 1816/1815/1
f 1768/1767/1 1818/1817/1 1817/1816/1
f 1769/1768/1 1819/1818/1 1818/1817/1
f 1770/1769/1 1820/1819/1 1819/1818/1
f 1771/1770/1 1821/1820/1 1820/1819/1
f 1772/1771/1 1822/1821/1 1821/1820/1
f 1773/1772/1 1823/1822/1 1822/1821/1
f 1774/1773/1 1824/1823/1 1823/1822/1
f 1775/1774/1 1825/1824/1 1824/1823/1
f 1776/1775/1 1826/1825/1 1825/1824/1
f 1777/1776/1 1827/1826/1 1826/1825/1
f 1778/1777/1 1828/1827/1 1827/1826/1
f 1779/1778/1 1829/1828/1 1828/1827/1
f 1780/1779/1 1830/1829/1 1829/1828/1
f 1781/1780/1 1831/1830/1 1830/1829/1
f 1782/1781/1 1832/1831/1 1831/1830/1
f 1783/1782/1 1833/1832/1 1832/1831/1
f 1784/1783/1 1834/1833/1 1833/1832/1
f 1785/1784/1 1835/1834/1 1834/1833/1
f 1786/1785/1 1836/1835/1 1835/1834/1
f 1787/1786/1 1837/1836/1 1836/1835/1
f 1788/1787/1 1838/1837/1 1837/1836/1
f 1789/1788/1 1839/1838/1 1838/1837/1
f 1790/1789/1 1840/1839/1 1839/1838/1
f 1791/1790/1 1841/1840/1 1840/1839/1
f 1792/1791/1 1842/1841/1 1841/1840/1
f 1793/1792/1 1843/1842/1 1842/1841/1
f 1794/1793/1 1844/1843/1 1843/1842/1
f 1795/1794/1 1845/1844/1 1844/1843/1
f 1796/1795/1 1846/1845/1 1845/1844/1
f 1797/1796/1 1847/1846/1 1846/1845/1
f 1798/1797/1 1848/1847/1 1847/1846/1
f 1799/1798/1 1849/1848/1 1848/1847/1
f 1800/1799/1 1850/1849/1 1849/1848/1
f 1802/1800/1 1852/1850/1 1851/1851/1
f 1803/1802/1 1853/1852/1 1852/1850/1
f 1804/1803/1 1854/1853/1 1853/1852/1
f 1805/1804/1 1855/1854/1 1854/1853/1
f 1806/1805/1 1856/1855/1 1855/1854/1
f 1807/1806/1 1857/1856/1 1856/1855/1
f 1808/1807/1 1858/1857/1 1857/1856/1
f 1809/1808/1 1859/1858/1 1858/1857/1
f 1810/1809/1 1860/1859/1 1859/1858/1
f 1811/1810/1 1861/1860/1 1860/1859/1
f 1812/1811/1 1862/1861/1 1861/1860/1
f 1813/1812/1 1863/1862/1 1862/1861/1
f 1814/1813/1 1864/1863/1 1863/1862/1
f 1815/1814/1 1865/1864/1 1864/1863/1
f 1816/1815/1 1866/1865/1 1865/1864/1
f 1817/1816/1 1867/1866/1 1866/1865/1
f 1818/1817/1 1868/1867/1 1867/1866/1
f 1819/1818/1 1869/1868/1 1868/1867/1
f 1820/1819/1 1870/1869/1 1869/1868/1
f 1821/1820/1 1871/1870/1 1870/1869/1
f 1822/1821/1 1872/1871/1 1871/1870/1
f 1823/1822/1 1873/1872/1 1872/1871/1
f 1824/1823/1 1874/1873/1 1873/1872/1
f 1825/1824/1 1875/1874/1 1874/1873/1
f 1826/1825/1 1876/1875/1 1875/1874/1
f 1827/1826/1 1877/1876/1 1876/1875/1
f 1828/1827/1 1878/1877/1 1877/1876/1
f 1829/1828/1 1879/1878/1 1878/1877/1
f 1830/1829/1 1880/1879/1 1879/1878/1
f 1831/1830/1 1881/1880/1 1880/1879/1
f 1832/1831/1 1882/1881/1 1881/1880/1
f 1833/1832/1 1883/1882/1 1882/1881/1
f 1834/1833/1 1884/1883/1 1883/1882/1
f 1835/1834/1 1885/1884/1 1884/1883/1
f 1836/1835/1 1886/1885/1 1885/1884/1
f 1837/1836/1 1887/1886/1 1886/1885/1
f 1838/1837/1 1888/1887/1 1887/1886/1
f 1839/1838/1 1889/1888/1 1888/1887/1
f 1840/1839/1 1890/1889/1 1889/1888/1
f 1841/1840/1 1891/1890/1 1890/1889/1
f 1842/1841/1 1892/1891/1 1891/1890/1
f 1843/1842/1 1893/1892/1 1892/1891/1
f 1844/1843/1 1894/1893/1 1893/1892/1
f 1845/1844/1 1895/1894/1 1894/1893/1
f 1846/1845/1 1896/1895/1 1895/1894/1
f 1847/1846/1 1897/1896/1 1896/1895/1
f 1848/1847/1 1898/1897/1 1897/1896/1
f 1849/1848/1 1899/1898/1 1898/1897/1
f 1850/1849/1 1900/1899/1 1899/1898/1
f 1852/1850/1 1902/1900/1 1901/1901/1
f 1853/1852/1 1903/1902/1 1902/1900/1
f 1854/1853/1 1904/1903/1 1903/1902/1
f 1855/1854/1 1905/1904/1 1904/1903/1
f 1856/1855/1 1906/1905/1 1905/1904/1
f 1857/1856/1 1907/1906/1 1906/1905/1
f 1858/1857/1 1908/1907/1 1907/1906/1
f 1859/1858/1 1909/1908/1 1908/1907/1
f 1860/1859/1 1910/1909/1 1909/1908/1
f 1861/1860/1 1911/1910/1 1910/1909/1
f 1862/1861/1 1912/1911/1 1911/1910/1
f 1863/1862/1 1913/1912/1 1912/1911/1
f 1864/1863/1 1914/1913/1 1913/1912/1
f 1865/1864/1 1915/1914/1 1914/1913/1
f 1866/1865/1 1916/1915/1 1915/1914/1
f 1867/1866/1 1917/1916/1 1916/1915/1
f 1868/1867/1 1918/1917/1 1917/1916/1
f 1869/1868/1 1919/1918/1 1918/1917/1
f 1870/1869/1 1920/1919/1 1919/1918/1
f 1871/1870/1 1921/1920/1 1920/1919/1
f 1872/1871/1 1922/1921/1 1921/1920/1
f 1873/1872/1 1923/1922/1 1922/1921/1
f 1874/1873/1 1924/1923/1 1923/1922/1
f 1875/1874/1 1925/1924/1 1924/1923/1
f 1876/1875/1 1926/1925/1 1925/1924/1
f 1877/1876/1 1927/1926/1 1926/1925/1
f 1878/1877/1 1928/1927/1 1927/1926/1
f 1879/1878/1 1929/1928/1 1928/1927/1
f 1880/1879/1 1930/1929/1 1929/1928/1
f 1881/1880/1 1931/1930/1 1930/1929/1
f 1882/1881/1 1932/1931/1 1931/1930/1
f 1883/1882/1 1933/1932/1 1932/1931/1
f 1884/1883/1 1934/1933/1 1933/1932/1
f 1885/1884/1 1935/1934/1 1934/1933/1
f 1886/1885/1 1936/1935/1 1935/1934/1
f 1887/1886/1 1937/1936/1 1936/1935/1
f 1888/1887/1 1938/1937/1 1937/1936/1
f 1889/1888/1 1939/1938/1 1938/1937/1
f 1890/1889/1 1940/1939/1 1939/1938/1
f 1891/1890/1 1941/1940/1 1940/1939/1
f 1892/1891/1 1942/1941/1 1941/1940/1
f 1893/1892/1 1943/1942/1 1942/1941/1
f 1894/1893/1 1944/1943/1 1943/1942/1
f 1895/1894/1 1945/1944/1 1944/1943/1
f 1896/1895/1 1946/1945/1 1945/1944/1
f 1897/1896/1 1947/1946/1 1946/1945/1
f 1898/1897/1 1948/1947/1 1947/1946/1
f 1899/1898/1 1949/1948/1 1948/1947/1
f 1900/1899/1 1950/1949/1 1949/1948/1
f 1902/1900/1 1952/1950/1 1951/1951/1
f 1903/1902/1 1953/1952/1 1952/1950/1
f 1904/1903/1 1954/1953/1 1953/1952/1
f 1905/1904/1 1955/1954/1 1954/1953/1
f 1906/1905/1 1956/1955/1 1955/1954/1
f 1907/1906/1 1957/1956/1 1956/1955/1
f 1908/1907/1 1958/1957/1 1957/1956/1
f 1909/1908/1 1959/1958/1 1958/1957/1
f 1910/1909/1 1960/1959/1 1959/1958/1
f 1911/1910/1 1961/1960/1 1960/1959/1
f 1912/1911/1 1962/1961/1 1961/1960/1
f 1913/1912/1 1963/1962/1 1962/1961/1
f 1914/1913/1 1964/1963/1 1963/1962/1
f 1915/1914/1 1965/1964/1 1964/1963/1
f 1916/1915/1 1966/1965/1 1965/1964/1
f 1917/1916/1 1967/1966/1 1966/1965/1
f 1918/1917/1 1968/1967/1 1967/1966/1
f 1919/1918/1 1969/1968/1 1968/1967/1
f 1920/1919/1 1970/1969/1 1969/1968/1
f 1921/1920/1 1971/1970/1 1970/1969/1
f 1922/1921/1 1972/1971/1 1971/1970/1
f 1923/1922/1 1973/1972/1 1972/1971/1
f 1924/1923/1 1974/1973/1 1973/1972/1
f 1925/1924/1 1975/1974/1 1974/1973/1
f 1926/1925/1 1976/1975/1 1975/1974/1
f 1927/1926/1 1977/1976/1 1976/1975/1
f 1928/1927/1 1978/1977/1 1977/1976/1
f 1929/1928/1 1979/1978/1 1978/1977/1
f 1930/1929/1 1980/1979/1 1979/1978/1
f 1931/1930/1 1981/1980/1 1980/1979/1
f 1932/1931/1 1982/1981/1 1981/1980/1
f 1933/1932/1 1983/1982/1 1982/1981/1
f 1934/1933/1 1984/1983/1 1983/1982/1
f 1935/1934/1 1985/1984/1 1984/1983/1
f 1936/1935/1 1986/1985/1 1985/1984/1
f 1937/1936/1 1987/1986/1 1986/1985/1
f 1938/1937/1 1988/1987/1 1987/1986/1
f 1939/1938/1 1989/1988/1 1988/1987/1
f 1940/1939/1 1990/1989/1 1989/1988/1
f 1941/1940/1 1991/1990/1 1990/1989/1
f 1942/1941/1 1992/1991/1 1991/1990/1
f 1943/1942/1 1993/1992/1 1992/1991/1
f 1944/1943/1 1994/1993/1 1993/1992/1
f 1945/1944/1 1995/1994/1 1994/1993/1
f 1946/1945/1 1996/1995/1 1995/1994/1
f 1947/1946/1 1997/1996/1 1996/1995/1
f 1948/1947/1 1998/1997/1 1997/1996/1
f 1949/1948/1 1999/1998/1 1998/1997/1
f 1950/1949/1 2000/1999/1 1999/1998/1
f 1952/1950/1 2002/2000/1 2001/2001/1
f 1953/1952/1 2003/2002/1 2002/2000/1
f 1954/1953/1 2004/2003/1 2003/2002/1
f 1955/1954/1 2005/2004/1 2004/2003/1
f 1956/1955/1 2006/2005/1 2005/2004/1
f 1957/1956/1 2007/2006/1 2006/2005/1
f 1958/1957/1 2008/2007/1 2007/2006/1
f 1959/1958/1 2009/2008/1 2008/2007/1
f 1960/1959/1 2010/2009/1 2009/2008/1
f 1961/1960/1 2011/2010/1 2010/2009/1
f 1962/1961/1 2012/2011/1 2011/2010/1
f 1963/1962/1 2013/2012/1 2012/2011/1
f 1964/1963/1 2014/2013/1 2013/2012/1
f 1965/1964/1 2015/2014/1 2014/2013/1
f 1966/1965/1 2016/2015/1 2015/2014/1
f 1967/1966/1 2017/2016/1 2016/2015/1
f 1968/1967/1 2018/2017/1 2017/2016/1
f 1969/1968/1 2019/2018/1 2018/2017/1
f 1970/1969/1 2020/2019/1 2019/2018/1
f 1971/1970/1 2021/2020/1 2020/2019/1
f 1972/1971/1 2022/2021/1 2021/2020/1
f 1973/1972/1 2023/2022/1 2022/2021/1
f 1974/1973/1 2024/2023/1 2023/2022/1
f 1975/1974/1 2025/2024/1 2024/2023/1
f 1976/1975/1 2026/2025/1 2025/2024/1
f 1977/1976/1 2027/2026/1 2026/2025/1
f 1978/1977/1 2028/2027/1 2027/2026/1
f 1979/1978/1 2029/2028/1 2028/2027/1
f 1980/1979/1 2030/2029/1 2029/2028/1
f 1981/1980/1 2031/2030/1 2030/2029/1
f 1982/1981/1 2032/2031/1 2031/2030/1
f 1983/1982/1 2033/2032/1 2032/2031/1
f 1984/1983/1 2034/2033/1 2033/2032/1
f 1985/1984/1 2035/2034/1 2034/2033/1
f 1986/1985/1 2036/2035/1 2035/2034/1
f 1987/1986/1 2037/2036/1 2036/2035/1
f 1988/1987/1 2038/2037/1 2037/2036/1
f 1989/1988/1 2039/2038/1 2038/2037/1
f 1990/1989/1 2040/2039/1 2039/2038/1
f 1991/1990/1 2041/2040/1 2040/2039/1
f 1992/1991/1 2042/2041/1 2041/2040/1
f 1993/1992/1 2043/2042/1 2042/2041/1
f 1994/1993/1 2044/2043/1 2043/2042/1
f 1995/1994/1 2045/2044/1 2044/2043/1
f 1996/1995/1 2046/2045/1 2045/2044/1
f 1997/1996/1 2047/2046/1 2046/2045/1
f 1998/1997/1 2048/2047/1 2047/2046/1
f 1999/1998/1 2049/2048/1 2048/2047/1
f 2000/1999/1 2050/2049/1 2049/2048/1
f 2002/2000/1 2052/2050/1 2051/2051/1
f 2003/2002/1 2053/2052/1 2052/2050/1
f 2004/2003/1 2054/2053/1 2053/2052/1
f 2005/2004/1 2055/2054/1 2054/2053/1
f 2006/2005/1 2056/2055/1 2055/2054/1
f 2007/2006/1 2057/2056/1 2056/2055/1
f 2008/2007/1 2058/2057/1 2057/2056/1
f 2009/2008/1 2059/2058/1 2058/2057/1
f 2010/2009/1 2060/2059/1 2059/2058/1
f 2011/2010/1 2061/2060/1 2060/2059/1
f 2012/2011/1 2062/2061/1 2061/2060/1
f 2013/2012/1 2063/2062/1 2062/2061/1
f 2014/2013/1 2064/2063/1 2063/2062/1
f 2015/2014/1 2065/2064/1 2064/2063/1
f 2016/2015/1 2066/2065/1 2065/2064/1
f 2017/2016/1 2067/2066/1 2066/2065/1
f 2018/2017/1 2068/2067/1 2067/2066/1
f 2019/2018/1 2069/2068/1 2068/2067/1
f 2020/2019/1 2070/2069/1 2069/2068/1
f 2021/2020/1 2071/2070/1 2070/2069/1
f 2022/2021/1 2072/2071/1 2071/2070/1
f 2023/2022/1 2073/2072/1 2072/2071/1
f 2024/2023/1 2074/2073/1 2073/2072/1
f 2025/2024/1 2075/2074/1 2074/2073/1
f 2026/2025/1 2076/2075/1 2075/2074/1
f 2027/2026/1 2077/2076/1 2076/2075/1
f 2028/2027/1 2078/2077/1 2077/2076/1
f 2029/2028/1 2079/2078/1 2078/2077/1
f 2030/2029/1 2080/2079/1 2079/2078/1
f 2031/2030/1 2081/2080/1 2080/2079/1
f 2032/2031/1 2082/2081/1 2081/2080/1
f 2033/2032/1 2083/2082/1 2082/2081/1
f 2034/2033/1 2084/2083/1 2083/2082/1
f 2035/2034/1 2085/2084/1 2084/2083/1
f 2036/2035/1 2086/2085/1 2085/2084/1
f 2037/2036/1 2087/2086/1 2086/2085/1
f 2038/2037/1 2088/2087/1 2087/2086/1
f 2039/2038/1 2089/2088/1 2088/2087/1
f 2040/2039/1 2090/2089/1 2089/2088/1
f 2041/2040/1 2091/2090/1 2090/2089/1
f 2042/2041/1 2092/2091/1 2091/2090/1
f 2043/2042/1 2093/2092/1 2092/2091/1
f 2044/2043/1 2094/2093/1 2093/2092/1
f 2045/2044/1 2095/2094/1 2094/2093/1
f 2046/2045/1 2096/2095/1 2095/2094/1
f 2047/2046/1 2097/2096/1 2096/2095/1
f 2048/2047/1 2098/2097/1 2097/2096/1
f 2049/2048/1 2099/2098/1 2098/2097/1
f 2050/2049/1 2100/2099/1 2099/2098/1
f 2052/2050/1 2102/2100/1 2101/2101/1
f 2053/2052/1 2103/2102/1 2102/2100/1
f 2054/2053/1 2104/2103/1 2103/2102/1
f 2055/2054/1 2105/2104/1 2104/2103/1
f 2056/2055/1 2106/2105/1 2105/2104/1
f 2057/2056/1 2107/2106/1 2106/2105/1
f 2058/2057/1 2108/2107/1 2107/2106/1
f 2059/2058/1 2109/2108/1 2108/2107/1
f 2060/2059/1 2110/2109/1 2109/2108/1
f 2061/2060/1 2111/2110/1 2110/2109/1
f 2062/2061/1 2112/2111/1 2111/2110/1
f 2063/2062/1 2113/2112/1 2112/2111/1
f 2064/2063/1 2114/2113/1 2113/2112/1
f 2065/2064/1 2115/2114/1 2114/2113/1
f 2066/2065/1 2116/2115/1 2115/2114/1
f 2067/2066/1 2117/2116/1 2116/2115/1
f 2068/2067/1 2118/2117/1 2117/2116/1
f 2069/2068/1 2119/2118/1 2118/2117/1
f 2070/2069/1 2120/2119/1 2119/2118/1
f 2071/2070/1 2121/2120/1 2120/2119/1
f 2072/2071/1 2122/2121/1 2121/2120/1
f 2073/2072/1 2123/2122/1 2122/2121/1
f 2074/2073/1 2124/2123/1 2123/2122/1
f 2075/2074/1 2125/2124/1 2124/2123/1
f 2076/2075/1 2126/2125/1 2125/2124/1
f 2077/2076/1 2127/2126/1 2126/2125/1
f 2078/2077/1 2128/2127/1 2127/2126/1
f 2079/2078/1 2129/2128/1 2128/2127/1
f 2080/2079/1 2130/2129/1 2129/2128/1
f 2081/2080/1 2131/2130/1 2130/2129/1
f 2082/2081/1 2132/2131/1 2131/2130/1
f 2083/2082/1 2133/2132/1 2132/2131/1
f 2084/2083/1 2134/2133/1 2133/2132/1
f 2085/2084/1 2135/2134/1 2134/2133/1
f 2086/2085/1 2136/2135/1 2135/2134/1
f 2087/2086/1 2137/2136/1 2136/2135/1
f 2088/2087/1 2138/2137/1 2137/2136/1
f 2089/2088/1 2139/2138/1 2138/2137/1
f 2090/2089/1 2140/2139/1 2139/2138/1
f 2091/2090/1 2141/2140/1 2140/2139/1
f 2092/2091/1 2142/2141/1 2141/2140/1
f 2093/2092/1 2143/2142/1 2142/2141/1
f 2094/2093/1 2144/2143/1 2143/2142/1
f 2095/2094/1 2145/2144/1 2144/2143/1
f 2096/2095/1 2146/2145/1 2145/2144/1
f 2097/2096/1 2147/2146/1 2146/2145/1
f 2098/2097/1 2148/2147/1 2147/2146/1
f 2099/2098/1 2149/2148/1 2148/2147/1
f 2100/2099/1 2150/2149/1 2149/2148/1
f 2102/2100/1 2152/2150/1 2151/2151/1
f 2103/2102/1 2153/2152/1 2152/2150/1
f 2104/2103/1 2154/2153/1 2153/2152/1
f 2105/2104/1 2155/2154/1 2154/2153/1
f 2106/2105/1 2156/2155/1 2155/2154/1
f 2107/2106/1 2157/2156/1 2156/2155/1
f 2108/2107/1 2158/2157/1 2157/2156/1
f 2109/2108/1 2159/2158/1 2158/2157/1
f 2110/2109/1 2160/2159/1 2159/2158/1
f 2111/2110/1 2161/2160/1 2160/2159/1
f 2112/2111/1 2162/2161/1 2161/2160/1
f 2113/2112/1 2163/2162/1 2162/2161/1
f 2114/2113/1 2164/2163/1 2163/2162/1
f 2115/2114/1 2165/2164/1 2164/2163/1
f 2116/2115/1 2166/2165/1 2165/2164/1
f 2117/2116/1 2167/2166/1 2166/2165/1
f 2118/2117/1 2168/2167/1 2167/2166/1
f 2119/2118/1 2169/2168/1 2168/2167/1
f 2120/2119/1 2170/2169/1 2169/2168/1
f 2121/2120/1 2171/2170/1 2170/2169/1
f 2122/2121/1 2172/2171/1 2171/2170/1
f 2123/2122/1 2173/2172/1 2172/2171/1
f 2124/2123/1 2174/2173/1 2173/2172/1
f 2125/2124/1 2175/2174/1 2174/2173/1
f 2126/2125/1 2176/2175/1 2175/2174/1
f 2127/2126/1 2177/2176/1 2176/2175/1
f 2128/2127/1 2178/2177/1 2177/2176/1
f 2129/2128/1 2179/2178/1 2178/2177/1
f 2130/2129/1 2180/2179/1 2179/2178/1
f 2131/2130/1 2181/2180/1 2180/2179/1
f 2132/2131/1 2182/2181/1 2181/2180/1
f 2133/2132/1 2183/2182/1 2182/2181/1
f 2134/2133/1 2184/2183/1 2183/2182/1
f 2135/2134/1 2185/2184/1 2184/2183/1
f 2136/2135/1 2186/2185/1 2185/2184/1
f 2137/2136/1 2187/2186/1 2186/2185/1
f 2138/2137/1 2188/2187/1 2187/2186/1
f 2139/2138/1 2189/2188/1 2188/2187/1
f 2140/2139/1 2190/2189/1 2189/2188/1
f 2141/2140/1 2191/2190/1 2190/2189/1
f 2142/2141/1 2192/2191/1 2191/2190/1
f 2143/2142/1 2193/2192/1 2192/2191/1
f 2144/2143/1 2194/2193/1 2193/2192/1
f 2145/2144/1 2195/2194/1 2194/2193/1
f 2146/2145/1 2196/2195/1 2195/2194/1
f 2147/2146/1 2197/2196/1 2196/2195/1
f 2148/2147/1 2198/2197/1 2197/2196/1
f 2149/2148/1 2199/2198/1 2198/2197/1
f 2150/2149/1 2200/2199/1 2199/2198/1
f 2152/2150/1 2202/2200/1 2201/2201/1
f 2153/2152/1 2203/2202/1 2202/2200/1
f 2154/2153/1 2204/2203/1 2203/2202/1
f 2155/2154/1 2205/2204/1 2204/2203/1
f 2156/2155/1 2206/2205/1 2205/2204/1
f 2157/2156/1 2207/2206/1 2206/2205/1
f 2158/2157/1 2208/2207/1 2207/2206/1
f 2159/2158/1 2209/2208/1 2208/2207/1
f 2160/2159/1 2210/2209/1 2209/2208/1
f 2161/2160/1 2211/2210/1 2210/2209/1
f 2162/2161/1 2212/2211/1 2211/2210/1
f 2163/2162/1 2213/2212/1 2212/2211/1
f 2164/2163/1 2214/2213/1 2213/2212/1
f 2165/2164/1 2215/2214/1 2214/2213/1
f 2166/2165/1 2216/2215/1 2215/2214/1
f 2167/2166/1 2217/2216/1 2216/2215/1
f 2168/2167/1 2218/2217/1 2217/2216/1
f 2169/2168/1 2219/2218/1 2218/2217/1
f 2170/2169/1 2220/2219/1 2219/2218/1
f 2171/2170/1 2221/2220/1 2220/2219/1
f 2172/2171/1 2222/2221/1 2221/2220/1
f 2173/2172/1 2223/2222/1 2222/2221/1
f 2174/2173/1 2224/2223/1 2223/2222/1
f 2175/2174/1 2225/2224/1 2224/2223/1
f 2176/2175/1 2226/2225/1 2225/2224/1
f 2177/2176/1 2227/2226/1 2226/2225/1
f 2178/2177/1 2228/2227/1 2227/2226/1
f 2179/2178/1 2229/2228/1 2228/2227/1
f 2180/2179/1 2230/2229/1 2229/2228/1
f 2181/2180/1 2231/2230/1 2230/2229/1
f 2182/2181/1 2232/2231/1 2231/2230/1
f 2183/2182/1 2233/2232/1 2232/2231/1
f 2184/2183/1 2234/2233/1 2233/2232/1
f 2185/2184/1 2235/2234/1 2234/2233/1
f 2186/2185/1 2236/2235/1 2235/2234/1
f 2187/2186/1 2237/2236/1 2236/2235/1
f 2188/2187/1 2238/2237/1 2237/2236/1
f 2189/2188/1 2239/2238/1 2238/2237/1
f 2190/2189/1 2240/2239/1 2239/2238/1
f 2191/2190/1 2241/2240/1 2240/2239/1
f 2192/2191/1 2242/2241/1 2241/2240/1
f 2193/2192/1 2243/2242/1 2242/2241/1
f 2194/2193/1 2244/2243/1 2243/2242/1
f 2195/2194/1 2245/2244/1 2244/2243/1
f 2196/2195/1 2246/2245/1 2245/2244/1
f 2197/2196/1 2247/2246/1 2246/2245/1
f 2198/2197/1 2248/2247/1 2247/2246/1
f 2199/2198/1 2249/2248/1 2248/2247/1
f 2200/2199/1 2250/2249/1 2249/2248/1
f 2202/2200/1 2252/2250/1 2251/2251/1
f 2203/2202/1 2253/2252/1 2252/2250/1
f 2204/2203/1 2254/2253/1 2253/2252/1
f 2205/2204/1 2255/2254/1 2254/2253/1
f 2206/2205/1 2256/2255/1 2255/2254/1
f 2207/2206/1 2257/2256/1 2256/2255/1
f 2208/2207/1 2258/2257/1 2257/2256/1
f 2209/2208/1 2259/2258/1 2258/2257/1
f 2210/2209/1 2260/2259/1 2259/2258/1
f 2211/2210/1 2261/2260/1 2260/2259/1
f 2212/2211/1 2262/2261/1 2261/2260/1
f 2213/2212/1 2263/2262/1 2262/2261/1
f 2214/2213/1 2264/2263/1 2263/2262/1
f 2215/2214/1 2265/2264/1 2264/2263/1
f 2216/2215/1 2266/2265/1 2265/2264/1
f 2217/2216/1 2267/2266/1 2266/2265/1
f 2218/2217/1 2268/2267/1 2267/2266/1
f 2219/2218/1 2269/2268/1 2268/2267/1
f 2220/2219/1 2270/2269/1 2269/2268/1
f 2221/2220/1 2271/2270/1 2270/2269/1
f 2222/2221/1 2272/2271/1 2271/2270/1
f 2223/2222/1 2273/2272/1 2272/2271/1
f 2224/2223/1 2274/2273/1 2273/2272/1
f 2225/2224/1 2275/2274/1 2274/2273/1
f 2226/2225/1 2276/2275/1 2275/2274/1
f 2227/2226/1 2277/2276/1 2276/2275/1
f 2228/2227/1 2278/2277/1 2277/2276/1
f 2229/2228/1 2279/2278/1 2278/2277/1
f 2230/2229/1 2280/2279/1 2279/2278/1
f 2231/2230/1 2281/2280/1 2280/2279/1
f 2232/2231/1 2282/2281/1 2281/2280/1
f 2233/2232/1 2283/2282/1 2282/2281/1
f 2234/2233/1 2284/2283/1 2283/2282/1
f 2235/2234/1 2285/2284/1 2284/2283/1
f 2236/2235/1 2286/2285/1 2285/2284/1
f 2237/2236/1 2287/2286/1 2286/2285/1
f 2238/2237/1 2288/2287/1 2287/2286/1
f 2239/2238/1 2289/2288/1 2288/2287/1
f 2240/2239/1 2290/2289/1 2289/2288/1
f 2241/2240/1 2291/2290/1 2290/2289/1
f 2242/2241/1 2292/2291/1 2291/2290/1
f 2243/2242/1 2293/2292/1 2292/2291/1
f 2244/2243/1 2294/2293/1 2293/2292/1
f 2245/2244/1 2295/2294/1 2294/2293/1
f 2246/2245/1 2296/2295/1 2295/2294/1
f 2247/2246/1 2297/2296/1 2296/2295/1
f 2248/2247/1 2298/2297/1 2297/2296/1
f 2249/2248/1 2299/2298/1 2298/2297/1
f 2250/2249/1 2300/2299/1 2299/2298/1
f 2252/2250/1 2302/2300/1 2301/2301/1
f 2253/2252/1 2303/2302/1 2302/2300/1
f 2254/2253/1 2304/2303/1 2303/2302/1
f 2255/2254/1 2305/2304/1 2304/2303/1
f 2256/2255/1 2306/2305/1 2305/2304/1
f 2257/2256/1 2307/2306/1 2306/2305/1
f 2258/2257/1 2308/2307/1 2307/2306/1
f 2259/2258/1 2309/2308/1 2308/2307/1
f 2260/2259/1 2310/2309/1 2309/2308/1
f 2261/2260/1 2311/2310/1 2310/2309/1
f 2262/2261/1 2312/2311/1 2311/2310/1
f 2263/2262/1 2313/2312/1 2312/2311/1
f 2264/2263/1 2314/2313/1 2313/2312/1
f 2265/2264/1 2315/2314/1 2314/2313/1
f 2266/2265/1 2316/2315/1 2315/2314/1
f 2267/2266/1 2317/2316/1 2316/2315/1
f 2268/2267/1 2318/2317/1 2317/2316/1
f 2269/2268/1 2319/2318/1 2318/2317/1
f 2270/2269/1 2320/2319/1 2319/2318/1
f 2271/2270/1 2321/2320/1 2320/2319/1
f 2272/2271/1 2322/2321/1 2321/2320/1
f 2273/2272/1 2323/2322/1 2322/2321/1
f 2274/2273/1 2324/2323/1 2323/2322/1
f 2275/2274/1 2325/2324/1 2324/2323/1
f 2276/2275/1 2326/2325/1 2325/2324/1
f 2277/2276/1 2327/2326/1 2326/2325/1
f 2278/2277/1 2328/2327/1 2327/2326/1
f 2279/2278/1 2329/2328/1 2328/2327/1
f 2280/2279/1 2330/2329/1 2329/2328/1
f 2281/2280/1 2331/2330/1 2330/2329/1
f 2282/2281/1 2332/2331/1 2331/2330/1
f 2283/2282/1 2333/2332/1 2332/2331/1
f 2284/2283/1 2334/2333/1 2333/2332/1
f 2285/2284/1 2335/2334/1 2334/2333/1
f 2286/2285/1 2336/2335/1 2335/2334/1
f 2287/2286/1 2337/2336/1 2336/2335/1
f 2288/2287/1 2338/2337/1 2337/2336/1
f 2289/2288/1 2339/2338/1 2338/2337/1
f 2290/2289/1 2340/2339/1 2339/2338/1
f 2291/2290/1 2341/2340/1 2340/2339/1
f 2292/2291/1 2342/2341/1 2341/2340/1
f 2293/2292/1 2343/2342/1 2342/2341/1
f 2294/2293/1 2344/2343/1 2343/2342/1
f 2295/2294/1 2345/2344/1 2344/2343/1
f 2296/2295/1 2346/2345/1 2345/2344/1
f 2297/2296/1 2347/2346/1 2346/2345/1
f 2298/2297/1 2348/2347/1 2347/2346/1
f 2299/2298/1 2349/2348/1 2348/2347/1
f 2300/2299/1 2350/2349/1 2349/2348/1
f 2302/2300/1 2352/2350/1 2351/2351/1
f 2303/2302/1 2353/2352/1 2352/2350/1
f 2304/2303/1 2354/2353/1 2353/2352/1
f 2305/2304/1 2355/2354/1 2354/2353/1
f 2306/2305/1 2356/2355/1 2355/2354/1
f 2307/2306/1 2357/2356/1 2356/2355/1
f 2308/2307/1 2358/2357/1 2357/2356/1
f 2309/2308/1 2359/2358/1 2358/2357/1
f 2310/2309/1 2360/2359/1 2359/2358/1
f 2311/2310/1 2361/2360/1 2360/2359/1
f 2312/2311/1 2362/2361/1 2361/2360/1
f 2313/2312/1 2363/2362/1 2362/2361/1
f 2314/2313/1 2364/2363/1 2363/2362/1
f 2315/2314/1 2365/2364/1 2364/2363/1
f 2316/2315/1 2366/2365/1 2365/2364/1
f 2317/2316/1 2367/2366/1 2366/2365/1
f 2318/2317/1 2368/2367/1 2367/2366/1
f 2319/2318/1 2369/2368/1 2368/2367/1
f 2320/2319/1 2370/2369/1 2369/2368/1
f 2321/2320/1 2371/2370/1 2370/2369/1
f 2322/2321/1 2372/2371/1 2371/2370/1
f 2323/2322/1 2373/2372/1 2372/2371/1
f 2324/2323/1 2374/2373/1 2373/2372/1
f 2325/2324/1 2375/2374/1 2374/2373/1
f 2326/2325/1 2376/2375/1 2375/2374/1
f 2327/2326/1 2377/2376/1 2376/2375/1
f 2328/2327/1 2378/2377/1 2377/2376/1
f 2329/2328/1 2379/2378/1 2378/2377/1
f 2330/2329/1 2380/2379/1 2379/2378/1
f 2331/2330/1 2381/2380/1 2380/2379/1
f 2332/2331/1 2382/2381/1 2381/2380/1
f 2333/2332/1 2383/2382/1 2382/2381/1
f 2334/2333/1 2384/2383/1 2383/2382/1
f 2335/2334/1 2385/2384/1 2384/2383/1
f 2336/2335/1 2386/2385/1 2385/2384/1
f 2337/2336/1 2387/2386/1 2386/2385/1
f 2338/2337/1 2388/2387/1 2387/2386/1
f 2339/2338/1 2389/2388/1 2388/2387/1
f 2340/2339/1 2390/2389/1 2389/2388/1
f 2341/2340/1 2391/2390/1 2390/2389/1
f 2342/2341/1 2392/2391/1 2391/2390/1
f 2343/2342/1 2393/2392/1 2392/2391/1
f 2344/2343/1 2394/2393/1 2393/2392/1
f 2345/2344/1 2395/2394/1 2394/2393/1
f 2346/2345/1 2396/2395/1 2395/2394/1
f 2347/2346/1 2397/2396/1 2396/2395/1
f 2348/2347/1 2398/2397/1 2397/2396/1
f 2349/2348/1 2399/2398/1 2398/2397/1
f 2350/2349/1 2400/2399/1 2399/2398/1
f 2352/2350/1 2402/2400/1 2401/2401/1
f 2353/2352/1 2403/2402/1 2402/2400/1
f 2354/2353/1 2404/2403/1 2403/2402/1
f 2355/2354/1 2405/2404/1 2404/2403/1
f 2356/2355/1 2406/2405/1 2405/2404/1
f 2357/2356/1 2407/2406/1 2406/2405/1
f 2358/2357/1 2408/2407/1 2407/2406/1
f 2359/2358/1 2409/2408/1 2408/2407/1
f 2360/2359/1 2410/2409/1 2409/2408/1
f 2361/2360/1 2411/2410/1 2410/2409/1
f 2362/2361/1 2412/2411/1 2411/2410/1
f 2363/2362/1 2413/2412/1 2412/2411/1
f 2364/2363/1 2414/2413/1 2413/2412/1
f 2365/2364/1 2415/2414/1 2414/2413/1
f 2366/2365/1 2416/2415/1 2415/2414/1
f 2367/2366/1 2417/2416/1 2416/2415/1
f 2368/2367/1 2418/2417/1 2417/2416/1
f 2369/2368/1 2419/2418/1 2418/2417/1
f 2370/2369/1 2420/2419/1 2419/2418/1
f 2371/2370/1 2421/2420/1 2420/2419/1
f 2372/2371/1 2422/2421/1 2421/2420/1
f 2373/2372/1 2423/2422/1 2422/2421/1
f 2374/2373/1 2424/2423/1 2423/2422/1
f 2375/2374/1 2425/2424/1 2424/2423/1
f 2376/2375/1 2426/2425/1 2425/2424/1
f 2377/2376/1 2427/2426/1 2426/2425/1
f 2378/2377/1 2428/2427/1 2427/2426/1
f 2379/2378/1 2429/2428/1 2428/2427/1
f 2380/2379/1 2430/2429/1 2429/2428/1
f 2381/2380/1 2431/2430/1 2430/2429/1
f 2382/2381/1 2432/2431/1 2431/2430/1
f 2383/2382/1 2433/2432/1 2432/2431/1
f 2384/2383/1 2434/2433/1 2433/2432/1
f 2385/2384/1 2435/2434/1 2434/2433/1
f 2386/2385/1 2436/2435/1 2435/2434/1
f 2387/2386/1 2437/2436/1 2436/2435/1
f 2388/2387/1 2438/2437/1 2437/2436/1
f 2389/2388/1 2439/2438/1 2438/2437/1
f 2390/2389/1 2440/2439/1 2439/2438/1
f 2391/2390/1 2441/2440/1 2440/2439/1
f 2392/2391/1 2442/2441/1 2441/2440/1
f 2393/2392/1 2443/2442/1 2442/2441/1
f 2394/2393/1 2444/2443/1 2443/2442/1
f 2395/2394/1 2445/2444/1 2444/2443/1
f 2396/2395/1 2446/2445/1 2445/2444/1
f 2397/2396/1 2447/2446/1 2446/2445/1
f 2398/2397/1 2448/2447/1 2447/2446/1
f 2399/2398/1 2449/2448/1 2448/2447/1
f 2400/2399/1 2450/2449/1 2449/2448/1
f 2402/2400/1 2452/2450/1 2451/2451/1
f 2403/2402/1 2453/2452/1 2452/2450/1
f 2404/2403/1 2454/2453/1 2453/2452/1
f 2405/2404/1 2455/2454/1 2454/2453/1
f 2406/2405/1 2456/2455/1 2455/2454/1
f 2407/2406/1 2457/2456/1 2456/2455/1
f 2408/2407/1 2458/2457/1 2457/2456/1
f 2409/2408/1 2459/2458/1 2458/2457/1
f 2410/2409/1 2460/2459/1 2459/2458/1
f 2411/2410/1 2461/2460/1 2460/2459/1
f 2412/2411/1 2462/2461/1 2461/2460/1
f 2413/2412/1 2463/2462/1 2462/2461/1
f 2414/2413/1 2464/2463/1 2463/2462/1
f 2415/2414/1 2465/2464/1 2464/2463/1
f 2416/2415/1 2466/2465/1 2465/2464/1
f 2417/2416/1 2467/2466/1 2466/2465/1
f 2418/2417/1 2468/2467/1 2467/2466/1
f 2419/2418/1 2469/2468/1 2468/2467/1
f 2420/2419/1 2470/2469/1 2469/2468/1
f 2421/2420/1 2471/2470/1 2470/2469/1
f 2422/2421/1 2472/2471/1 2471/2470/1
f 2423/2422/1 2473/2472/1 2472/2471/1
f 2424/2423/1 2474/2473/1 2473/2472/1
f 2425/2424/1 2475/2474/1 2474/2473/1
f 2426/2425/1 2476/2475/1 2475/2474/1
f 2427/2426/1 2477/2476/1 2476/2475/1
f 2428/2427/1 2478/2477/1 2477/2476/1
f 2429/2428/1 2479/2478/1 2478/2477/1
f 2430/2429/1 2480/2479/1 2479/2478/1
f 2431/2430/1 2481/2480/1 2480/2479/1
f 2432/2431/1 2482/2481/1 2481/2480/1
f 2433/2432/1 2483/2482/1 2482/2481/1
f 2434/2433/1 2484/2483/1 2483/2482/1
f 2435/2434/1 2485/2484/1 2484/2483/1
f 2436/2435/1 2486/2485/1 2485/2484/1
f 2437/2436/1 2487/2486/1 2486/2485/1
f 2438/2437/1 2488/2487/1 2487/2486/1
f 2439/2438/1 2489/2488/1 2488/2487/1
f 2440/2439/1 2490/2489/1 2489/2488/1
f 2441/2440/1 2491/2490/1 2490/2489/1
f 2442/2441/1 2492/2491/1 2491/2490/1
f 2443/2442/1 2493/2492/1 2492/2491/1
f 2444/2443/1 2494/2493/1 2493/2492/1
f 2445/2444/1 2495/2494/1 2494/2493/1
f 2446/2445/1 2496/2495/1 2495/2494/1
f 2447/2446/1 2497/2496/1 2496/2495/1
f 2448/2447/1 2498/2497/1 2497/2496/1
f 2449/2448/1 2499/2498/1 2498/2497/1
f 2450/2449/1 2500/2499/1 2499/2498/1
f 1/2500/1 2/1/1 51/3/1
f 2/1/1 3/4/1 52/2/1
f 3/4/1 4/6/1 53/5/1
f 4/6/1 5/8/1 54/7/1
f 5/8/1 6/10/1 55/9/1
f 6/10/1 7/12/1 56/11/1
f 7/12/1 8/14/1 57/13/1
f 8/14/1 9/16/1 58/15/1
f 9/16/1 10/18/1 59/17/1
f 10/18/1 11/20/1 60/19/1
f 11/20/1 12/22/1 61/21/1
f 12/22/1 13/24/1 62/23/1
f 13/24/1 14/26/1 63/25/1
f 14/26/1 15/28/1 64/27/1
f 15/28/1 16/30/1 65/29/1
f 16/30/1 17/32/1 66/31/1
f 17/32/1 18/34/1 67/33/1
f 18/34/1 19/36/1 68/35/1
f 19/36/1 20/38/1 69/37/1
f 20/38/1 21/40/1 70/39/1
f 21/40/1 22/42/1 71/41/1
f 22/42/1 23/44/1 72/43/1
f 23/44/1 24/46/1 73/45/1
f 24/46/1 25/48/1 74/47/1
f 25/48/1 26/50/1 75/49/1
f 26/50/1 27/52/1 76/51/1
f 27/52/1 28/54/1 77/53/1
f 28/54/1 29/56/1 78/55/1
f 29/56/1 30/58/1 79/57/1
f 30/58/1 31/60/1 80/59/1
f 31/60/1 32/62/1 81/61/1
f 32/62/1 33/64/1 82/63/1
f 33/64/1 34/66/1 83/65/1
f 34/66/1 35/68/1 84/67/1
f 35/68/1 36/70/1 85/69/1
f 36/70/1 37/72/1 86/71/1
f 37/72/1 38/74/1 87/73/1
f 38/74/1 39/76/1 88/75/1
f 39/76/1 40/78/1 89/77/1
f 40/78/1 41/80/1 90/79/1
f 41/80/1 42/82/1 91/81/1
f 42/82/1 43/84/1 92/83/1
f 43/84/1 44/86/1 93/85/1
f 44/86/1 45/88/1 94/87/1
f 45/88/1 46/90/1 95/89/1
f 46/90/1 47/92/1 96/91/1
f 47/92/1 48/94/1 97/93/1
f 48/94/1 49/96/1 98/95/1
f 49/96/1 50/98/1 99/97/1
f 51/3/1 52/2/1 101/101/1
f 52/2/1 53/5/1 102/100/1
f 53/5/1 54/7/1 103/102/1
f 54/7/1 55/9/1 104/103/1
f 55/9/1 56/11/1 105/104/1
f 56/11/1 57/13/1 106/105/1
f 57/13/1 58/15/1 107/106/1
f 58/15/1 59/17/1 108/107/1
f 59/17/1 60/19/1 109/108/1
f 60/19/1 61/21/1 110/109/1
f 61/21/1 62/23/1 111/110/1
f 62/23/1 63/25/1 112/111/1
f 63/25/1 64/27/1 113/112/1
f 64/27/1 65/29/1 114/113/1
f 65/29/1 66/31/1 115/114/1
f 66/31/1 67/33/1 116/115/1
f 67/33/1 68/35/1 117/116/1
f 68/35/1 69/37/1 118/117/1
f 69/37/1 70/39/1 119/118/1
f 70/39/1 71/41/1 120/119/1
f 71/41/1 72/43/1 121/120/1
f 72/43/1 73/45/1 122/121/1
f 73/45/1 74/47/1 123/122/1
f 74/47/1 75/49/1 124/123/1
f 75/49/1 76/51/1 125/124/1
f 76/51/1 77/53/1 126/125/1
f 77/53/1 78/55/1 127/126/1
f 78/55/1 79/57/1 128/127/1
f 79/57/1 80/59/1 129/128/1
f 80/59/1 81/61/1 130/129/1
f 81/61/1 82/63/1 131/130/1
f 82/63/1 83/65/1 132/131/1
f 83/65/1 84/67/1 133/132/1
f 84/67/1 85/69/1 134/133/1
f 85/69/1 86/71/1 135/134/1
f 86/71/1 87/73/1 136/135/1
f 87/73/1 88/75/1 137/136/1
f 88/75/1 89/77/1 138/137/1
f 89/77/1 90/79/1 139/138/1
f 90/79/1 91/81/1 140/139/1
f 91/81/1 92/83/1 141/140/1
f 92/83/1 93/85/1 142/141/1
f 93/85/1 94/87/1 143/142/1
f 94/87/1 95/89/1 144/143/1
f 95/89/1 96/91/1 145/144/1
f 96/91/1 97/93/1 146/145/1
f 97/93/1 98/95/1 147/146/1
f 98/95/1 99/97/1 148/147/1
f 99/97/1 100/99/1 149/148/1
f 101/101/1 102/100/1 151/151/1
f 102/100/1 103/102/1 152/150/1
f 103/102/1 104/103/1 153/152/1
f 104/103/1 105/104/1 154/153/1
f 105/104/1 106/105/1 155/154/1
f 106/105/1 107/106/1 156/155/1
f 107/106/1 108/107/1 157/156/1
f 108/107/1 109/108/1 158/157/1
f 109/108/1 110/109/1 159/158/1
f 110/109/1 111/110/1 160/159/1
f 111/110/1 112/111/1 161/160/1
f 112/111/1 113/112/1 162/161/1
f 113/112/1 114/113/1 163/162/1
f 114/113/1 115/114/1 164/163/1
f 115/114/1 116/115/1 165/164/1
f 116/115/1 117/116/1 166/165/1
f 117/116/1 118/117/1 167/166/1
f 118/117/1 119/118/1 168/167/1
f 119/118/1 120/119/1 169/168/1
f 120/119/1 121/120/1 170/169/1
f 121/120/1 122/121/1 171/170/1
f 122/121/1 123/122/1 172/171/1
f 123/122/1 124/123/1 173/172/1
f 124/123/1 125/124/1 174/173/1
f 125/124/1 126/125/1 175/174/1
f 126/125/1 127/126/1 176/175/1
f 127/126/1 128/127/1 177/176/1
f 128/127/1 129/128/1 178/177/1
f 129/128/1 130/129/1 179/178/1
f 130/129/1 131/130/1 180/179/1
f 131/130/1 132/131/1 181/180/1
f 132/131/1 133/132/1 182/181/1
f 133/132/1 134/133/1 183/182/1
f 134/133/1 135/134/1 184/183/1
f 135/134/1 136/135/1 185/184/1
f 136/135/1 137/136/1 186/185/1
f 137/136/1 138/137/1 187/186/1
f 138/137/1 139/138/1 188/187/1
f 139/138/1 140/139/1 189/188/1
f 140/139/1 141/140/1 190/189/1
f 141/140/1 142/141/1 191/190/1
f 142/141/1 143/142/1 192/191/1
f 143/142/1 144/143/1 193/192/1
f 144/143/1 145/144/1 194/193/1
f 145/144/1 146/145/1 195/194/1
f 146/145/1 147/146/1 196/195/1
f 147/146/1 148/147/1 197/196/1
f 148/147/1 149/148/1 198/197/1
f 149/148/1 150/149/1 199/198/1
f 151/151/1 152/150/1 201/201/1
f 152/150/1 153/152/1 202/200/1
f 153/152/1 154/153/1 203/202/1
f 154/153/1 155/154/1 204/203/1
f 155/154/1 156/155/1 205/204/1
f 156/155/1 157/156/1 206/205/1
f 157/156/1 158/157/1 207/206/1
f 158/157/1 159/158/1 208/207/1
f 159/158/1 160/159/1 209/208/1
f 160/159/1 161/160/1 210/209/1
f 161/160/1 162/161/1 211/210/1
f 162/161/1 163/162/1 212/211/1
f 163/162/1 164/163/1 213/212/1
f 164/163/1 165/164/1 214/213/1
f 165/164/1 166/165/1 215/214/1
f 166/165/1 167/166/1 216/215/1
f 167/166/1 168/167/1 217/216/1
f 168/167/1 169/168/1 218/217/1
f 169/168/1 170/169/1 219/218/1
f 170/169/1 171/170/1 220/219/1
f 171/170/1 172/171/1 221/220/1
f 172/171/1 173/172/1 222/221/1
f 173/172/1 174/173/1 223/222/1
f 174/173/1 175/174/1 224/223/1
f 175/174/1 176/175/1 225/224/1
f 176/175/1 177/176/1 226/225/1
f 177/176/1 178/177/1 227/226/1
f 178/177/1 179/178/1 228/227/1
f 179/178/1 180/179/1 229/228/1
f 180/179/1 181/180/1 230/229/1
f 181/180/1 182/181/1 231/230/1
f 182/181/1 183/182/1 232/231/1
f 183/182/1 184/183/1 233/232/1
f 184/183/1 185/184/1 234/233/1
f 185/184/1 186/185/1 235/234/1
f 186/185/1 187/186/1 236/235/1
f 187/186/1 188/187/1 237/236/1
f 188/187/1 189/188/1 238/237/1
f 189/188/1 190/189/1 239/238/1
f 190/189/1 191/190/1 240/239/1
f 191/190/1 192/191/1 241/240/1
f 192/191/1 193/192/1 242/241/1
f 193/192/1 194/193/1 243/242/1
f 194/193/1 195/194/1 244/243/1
f 195/194/1 196/195/1 245/244/1
f 196/195/1 197/196/1 246/245/1
f 197/196/1 198/197/1 247/246/1
f 198/197/1 199/198/1 248/247/1
f 199/198/1 200/199/1 249/248/1
f 201/201/1 202/200/1 251/251/1
f 202/200/1 203/202/1 252/250/1
f 203/202/1 204/203/1 253/252/1
f 204/203/1 205/204/1 254/253/1
f 205/204/1 206/205/1 255/254/1
f 206/205/1 207/206/1 256/255/1
f 207/206/1 208/207/1 257/256/1
f 208/207/1 209/208/1 258/257/1
f 209/208/1 210/209/1 259/258/1
f 210/209/1 211/210/1 260/259/1
f 211/210/1 212/211/1 261/260/1
f 212/211/1 213/212/1 262/261/1
f 213/212/1 214/213/1 263/262/1
f 214/213/1 215/214/1 264/263/1
f 215/214/1 216/215/1 265/264/1
f 216/215/1 217/216/1 266/265/1
f 217/216/1 218/217/1 267/266/1
f 218/217/1 219/218/1 268/267/1
f 219/218/1 220/219/1 269/268/1
f 220/219/1 221/220/1 270/269/1
f 221/220/1 222/221/1 271/270/1
f 222/221/1 223/222/1 272/271/1
f 223/222/1 224/223/1 273/272/1
f 224/223/1 225/224/1 274/273/1
f 225/224/1 226/225/1 275/274/1
f 226/225/1 227/226/1 276/275/1
f 227/226/1 228/227/1 277/276/1
f 228/227/1 229/228/1 278/277/1
f 229/228/1 230/229/1 279/278/1
f 230/229/1 231/230/1 280/279/1
f 231/230/1 232/231/1 281/280/1
f 232/231/1 233/232/1 282/281/1
f 233/232/1 234/233/1 283/282/1
f 234/233/1 235/234/1 284/283/1
f 235/234/1 236/235/1 285/284/1
f 236/235/1 237/236/1 286/285/1
f 237/236/1 238/237/1 287/286/1
f 238/237/1 239/238/1 288/287/1
f 239/238/1 240/239/1 289/288/1
f 240/239/1 241/240/1 290/289/1
f 241/240/1 242/241/1 291/290/1
f 242/241/1 243/242/1 292/291/1
f 243/242/1 244/243/1 293/292/1
f 244/243/1 245/244/1 294/293/1
f 245/244/1 246/245/1 295/294/1
f 246/245/1 247/246/1 296/295/1
f 247/246/1 248/247/1 297/296/1
f 248/247/1 249/248/1 298/297/1
f 249/248/1 250/249/1 299/298/1
f 251/251/1 252/250/1 301/301/1
f 252/250/1 253/252/1 302/300/1
f 253/252/1 254/253/1 303/302/1
f 254/253/1 255/254/1 304/303/1
f 255/254/1 256/255/1 305/304/1
f 256/255/1 257/256/1 306/305/1
f 257/256/1 258/257/1 307/306/1
f 258/257/1 259/258/1 308/307/1
f 259/258/1 260/259/1 309/308/1
f 260/259/1 261/260/1 310/309/1
f 261/260/1 262/261/1 311/310/1
f 262/261/1 263/262/1 312/311/1
f 263/262/1 264/263/1 313/312/1
f 264/263/1 265/264/1 314/313/1
f 265/264/1 266/265/1 315/314/1
f 266/265/1 267/266/1 316/315/1
f 267/266/1 268/267/1 317/316/1
f 268/267/1 269/268/1 318/317/1
f 269/268/1 270/269/1 319/318/1
f 270/269/1 271/270/1 320/319/1
f 271/270/1 272/271/1 321/320/1
f 272/271/1 273/272/1 322/321/1
f 273/272/1 274/273/1 323/322/1
f 274/273/1 275/274/1 324/323/1
f 275/274/1 276/275/1 325/324/1
f 276/275/1 277/276/1 326/325/1
f 277/276/1 278/277/1 327/326/1
f 278/277/1 279/278/1 328/327/1
f 279/278/1 280/279/1 329/328/1
f 280/279/1 281/280/1 330/329/1
f 281/280/1 282/281/1 331/330/1
f 282/281/1 283/282/1 332/331/1
f 283/282/1 284/283/1 333/332/1
f 284/283/1 285/284/1 334/333/1
f 285/284/1 286/285/1 335/334/1
f 286/285/1 287/286/1 336/335/1
f 287/286/1 288/287/1 337/336/1
f 288/287/1 289/288/1 338/337/1
f 289/288/1 290/289/1 339/338/1
f 290/289/1 291/290/1 340/339/1
f 291/290/1 292/291/1 341/340/1
f 292/291/1 293/292/1 342/341/1
f 293/292/1 294/293/1 343/342/1
f 294/293/1 295/294/1 344/343/1
f 295/294/1 296/295/1 345/344/1
f 296/295/1 297/296/1 346/345/1
f 297/296/1 298/297/1 347/346/1
f 298/297/1 299/298/1 348/347/1
f 299/298/1 300/299/1 349/348/1
f 301/301/1 302/300/1 351/351/1
f 302/300/1 303/302/1 352/350/1
f 303/302/1 304/303/1 353/352/1
f 304/303/1 305/304/1 354/353/1
f 305/304/1 306/305/1 355/354/1
f 306/305/1 307/306/1 356/355/1
f 307/306/1 308/307/1 357/356/1
f 308/307/1 309/308/1 358/357/1
f 309/308/1 310/309/1 359/358/1
f 310/309/1 311/310/1 360/359/1
f 311/310/1 312/311/1 361/360/1
f 312/311/1 313/312/1 362/361/1
f 313/312/1 314/313/1 363/362/1
f 314/313/1 315/314/1 364/363/1
f 315/314/1 316/315/1 365/364/1
f 316/315/1 317/316/1 366/365/1
f 317/316/1 318/317/1 367/366/1
f 318/317/1 319/318/1 368/367/1
f 319/318/1 320/319/1 369/368/1
f 320/319/1 321/320/1 370/369/1
f 321/320/1 322/321/1 371/370/1
f 322/321/1 323/322/1 372/371/1
f 323/322/1 324/323/1 373/372/1
f 324/323/1 325/324/1 374/373/1
f 325/324/1 326/325/1 375/374/1
f 326/325/1 327/326/1 376/375/1
f 327/326/1 328/327/1 377/376/1
f 328/327/1 329/328/1 378/377/1
f 329/328/1 330/329/1 379/378/1
f 330/329/1 331/330/1 380/379/1
f 331/330/1 332/331/1 381/380/1
f 332/331/1 333/332/1 382/381/1
f 333/332/1 334/333/1 383/382/1
f 334/333/1 335/334/1 384/383/1
f 335/334/1 336/335/1 385/384/1
f 336/335/1 337/336/1 386/385/1
f 337/336/1 338/337/1 387/386/1
f 338/337/1 339/338/1 388/387/1
f 339/338/1 340/339/1 389/388/1
f 340/339/1 341/340/1 390/389/1
f 341/340/1 342/341/1 391/390/1
f 342/341/1 343/342/1 392/391/1
f 343/342/1 344/343/1 393/392/1
f 344/343/1 345/344/1 394/393/1
f 345/344/1 346/345/1 395/394/1
f 346/345/1 347/346/1 396/395/1
f 347/346/1 348/347/1 397/396/1
f 348/347/1 349/348/1 398/397/1
f 349/348/1 350/349/1 399/398/1
f 351/351/1 352/350/1 401/401/1
f 352/350/1 353/352/1 402/400/1
f 353/352/1 354/353/1 403/402/1
f 354/353/1 355/354/1 404/403/1
f 355/354/1 356/355/1 405/404/1
f 356/355/1 357/356/1 406/405/1
f 357/356/1 358/357/1 407/406/1
f 358/357/1 359/358/1 408/407/1
f 359/358/1 360/359/1 409/408/1
f 360/359/1 361/360/1 410/409/1
f 361/360/1 362/361/1 411/410/1
f 362/361/1 363/362/1 412/411/1
f 363/362/1 364/363/1 413/412/1
f 364/363/1 365/364/1 414/413/1
f 365/364/1 366/365/1 415/414/1
f 366/365/1 367/366/1 416/415/1
f 367/366/1 368/367/1 417/416/1
f 368/367/1 369/368/1 418/417/1
f 369/368/1 370/369/1 419/418/1
f 370/369/1 371/370/1 420/419/1
f 371/370/1 372/371/1 421/420/1
f 372/371/1 373/372/1 422/421/1
f 373/372/1 374/373/1 423/422/1
f 374/373/1 375/374/1 424/423/1
f 375/374/1 376/375/1 425/424/1
f 376/375/1 377/376/1 426/425/1
f 377/376/1 378/377/1 427/426/1
f 378/377/1 379/378/1 428/427/1
f 379/378/1 380/379/1 429/428/1
f 380/379/1 381/380/1 430/429/1
f 381/380/1 382/381/1 431/430/1
f 382/381/1 383/382/1 432/431/1
f 383/382/1 384/383/1 433/432/1
f 384/383/1 385/384/1 434/433/1
f 385/384/1 386/385/1 435/434/1
f 386/385/1 387/386/1 436/435/1
f 387/386/1 388/387/1 437/436/1
f 388/387/1 389/388/1 438/437/1
f 389/388/1 390/389/1 439/438/1
f 390/389/1 391/390/1 440/439/1
f 391/390/1 392/391/1 441/440/1
f 392/391/1 393/392/1 442/441/1
f 393/392/1 394/393/1 443/442/1
f 394/393/1 395/394/1 444/443/1
f 395/394/1 396/395/1 445/444/1
f 396/395/1 397/396/1 446/445/1
f 397/396/1 398/397/1 447/446/1
f 398/397/1 399/398/1 448/447/1
f 399/398/1 400/399/1 449/448/1
f 401/401/1 402/400/1 451/451/1
f 402/400/1 403/402/1 452/450/1
f 403/402/1 404/403/1 453/452/1
f 404/403/1 405/404/1 454/453/1
f 405/404/1 406/405/1 455/454/1
f 406/405/1 407/406/1 456/455/1
f 407/406/1 408/407/1 457/456/1
f 408/407/1 409/408/1 458/457/1
f 409/408/1 410/409/1 459/458/1
f 410/409/1 411/410/1 460/459/1
f 411/410/1 412/411/1 461/460/1
f 412/411/1 413/412/1 462/461/1
f 413/412/1 414/413/1 463/462/1
f 414/413/1 415/414/1 464/463/1
f 415/414/1 416/415/1 465/464/1
f 416/415/1 417/416/1 466/465/1
f 417/416/1 418/417/1 467/466/1
f 418/417/1 419/418/1 468/467/1
f 419/418/1 420/419/1 469/468/1
f 420/419/1 421/420/1 470/469/1
f 421/420/1 422/421/1 471/470/1
f 422/421/1 423/422/1 472/471/1
f 423/422/1 424/423/1 473/472/1
f 424/423/1 425/424/1 474/473/1
f 425/424/1 426/425/1 475/474/1
f 426/425/1 427/426/1 476/475/1
f 427/426/1 428/427/1 477/476/1
f 428/427/1 429/428/1 478/477/1
f 429/428/1 430/429/1 479/478/1
f 430/429/1 431/430/1 480/479/1
f 431/430/1 432/431/1 481/480/1
f 432/431/1 433/432/1 482/481/1
f 433/432/1 434/433/1 483/482/1
f 434/433/1 435/434/1 484/483/1
f 435/434/1 436/435/1 485/484/1
f 436/435/1 437/436/1 486/485/1
f 437/436/1 438/437/1 487/486/1
f 438/437/1 439/438/1 488/487/1
f 439/438/1 440/439/1 489/488/1
f 440/439/1 441/440/1 490/489/1
f 441/440/1 442/441/1 491/490/1
f 442/441/1 443/442/1 492/491/1
f 443/442/1 444/443/1 493/492/1
f 444/443/1 445/444/1 494/493/1
f 445/444/1 446/445/1 495/494/1
f 446/445/1 447/446/1 496/495/1
f 447/446/1 448/447/1 497/496/1
f 448/447/1 449/448/1 498/497/1
f 449/448/1 450/449/1 499/498/1
f 451/451/1 452/450/1 501/501/1
f 452/450/1 453/452/1 502/500/1
f 453/452/1 454/453/1 503/502/1
f 454/453/1 455/454/1 504/503/1
f 455/454/1 456/455/1 505/504/1
f 456/455/1 457/456/1 506/505/1
f 457/456/1 458/457/1 507/506/1
f 458/457/1 459/458/1 508/507/1
f 459/458/1 460/459/1 509/508/1
f 460/459/1 461/460/1 510/509/1
f 461/460/1 462/461/1 511/510/1
f 462/461/1 463/462/1 512/511/1
f 463/462/1 464/463/1 513/512/1
f 464/463/1 465/464/1 514/513/1
f 465/464/1 466/465/1 515/514/1
f 466/465/1 467/466/1 516/515/1
f 467/466/1 468/467/1 517/516/1
f 468/467/1 469/468/1 518/517/1
f 469/468/1 470/469/1 519/518/1
f 470/469/1 471/470/1 520/519/1
f 471/470/1 472/471/1 521/520/1
f 472/471/1 473/472/1 522/521/1
f 473/472/1 474/473/1 523/522/1
f 474/473/1 475/474/1 524/523/1
f 475/474/1 476/475/1 525/524/1
f 476/475/1 477/476/1 526/525/1
f 477/476/1 478/477/1 527/526/1
f 478/477/1 479/478/1 528/527/1
f 479/478/1 480/479/1 529/528/1
f 480/479/1 481/480/1 530/529/1
f 481/480/1 482/481/1 531/530/1
f 482/481/1 483/482/1 532/531/1
f 483/482/1 484/483/1 533/532/1
f 484/483/1 485/484/1 534/533/1
f 485/484/1 486/485/1 535/534/1
f 486/485/1 487/486/1 536/535/1
f 487/486/1 488/487/1 537/536/1
f 488/487/1 489/488/1 538/537/1
f 489/488/1 490/489/1 539/538/1
f 490/489/1 491/490/1 540/539/1
f 491/490/1 492/491/1 541/540/1
f 492/491/1 493/492/1 542/541/1
f 493/492/1 494/493/1 543/542/1
f 494/493/1 495/494/1 544/543/1
f 495/494/1 496/495/1 545/544/1
f 496/495/1 497/496/1 546/545/1
f 497/496/1 498/497/1 547/546/1
f 498/497/1 499/498/1 548/547/1
f 499/498/1 500/499/1 549/548/1
f 501/501/1 502/500/1 551/551/1
f 502/500/1 503/502/1 552/550/1
f 503/502/1 504/503/1 553/552/1
f 504/503/1 505/504/1 554/553/1
f 505/504/1 506/505/1 555/554/1
f 506/505/1 507/506/1 556/555/1
f 507/506/1 508/507/1 557/556/1
f 508/507/1 509/508/1 558/557/1
f 509/508/1 510/509/1 559/558/1
f 510/509/1 511/510/1 560/559/1
f 511/510/1 512/511/1 561/560/1
f 512/511/1 513/512/1 562/561/1
f 513/512/1 514/513/1 563/562/1
f 514/513/1 515/514/1 564/563/1
f 515/514/1 516/515/1 565/564/1
f 516/515/1 517/516/1 566/565/1
f 517/516/1 518/517/1 567/566/1
f 518/517/1 519/518/1 568/567/1
f 519/518/1 520/519/1 569/568/1
f 520/519/1 521/520/1 570/569/1
f 521/520/1 522/521/1 571/570/1
f 522/521/1 523/522/1 572/571/1
f 523/522/1 524/523/1 573/572/1
f 524/523/1 525/524/1 574/573/1
f 525/524/1 526/525/1 575/574/1
f 526/525/1 527/526/1 576/575/1
f 527/526/1 528/527/1 577/576/1
f 528/527/1 529/528/1 578/577/1
f 529/528/1 530/529/1 579/578/1
f 530/529/1 531/530/1 580/579/1
f 531/530/1 532/531/1 581/580/1
f 532/531/1 533/532/1 582/581/1
f 533/532/1 534/533/1 583/582/1
f 534/533/1 535/534/1 584/583/1
f 535/534/1 536/535/1 585/584/1
f 536/535/1 537/536/1 586/585/1
f 537/536/1 538/537/1 587/586/1
f 538/537/1 539/538/1 588/587/1
f 539/538/1 540/539/1 589/588/1
f 540/539/1 541/540/1 590/589/1
f 541/540/1 542/541/1 591/590/1
f 542/541/1 543/542/1 592/591/1
f 543/542/1 544/543/1 593/592/1
f 544/543/1 545/544/1 594/593/1
f 545/544/1 546/545/1 595/594/1
f 546/545/1 547/546/1 596/595/1
f 547/546/1 548/547/1 597/596/1
f 548/547/1 549/548/1 598/597/1
f 549/548/1 550/549/1 599/598/1
f 551/551/1 552/550/1 601/601/1
f 552/550/1 553/552/1 602/600/1
f 553/552/1 554/553/1 603/602/1
f 554/553/1 555/554/1 604/603/1
f 555/554/1 556/555/1 605/604/1
f 556/555/1 557/556/1 606/605/1
f 557/556/1 558/557/1 607/606/1
f 558/557/1 559/558/1 608/607/1
f 559/558/1 560/559/1 609/608/1
f 560/559/1 561/560/1 610/609/1
f 561/560/1 562/561/1 611/610/1
f 562/561/1 563/562/1 612/611/1
f 563/562/1 564/563/1 613/612/1
f 564/563/1 565/564/1 614/613/1
f 565/564/1 566/565/1 615/614/1
f 566/565/1 567/566/1 616/615/1
f 567/566/1 568/567/1 617/616/1
f 568/567/1 569/568/1 618/617/1
f 569/568/1 570/569/1 619/618/1
f 570/569/1 571/570/1 620/619/1
f 571/570/1 572/571/1 621/620/1
f 572/571/1 573/572/1 622/621/1
f 573/572/1 574/573/1 623/622/1
f 574/573/1 575/574/1 624/623/1
f 575/574/1 576/575/1 625/624/1
f 576/575/1 577/576/1 626/625/1
f 577/576/1 578/577/1 627/626/1
f 578/577/1 579/578/1 628/627/1
f 579/578/1 580/579/1 629/628/1
f 580/579/1 581/580/1 630/629/1
f 581/580/1 582/581/1 631/630/1
f 582/581/1 583/582/1 632/631/1
f 583/582/1 584/583/1 633/632/1
f 584/583/1 585/584/1 634/633/1
f 585/584/1 586/585/1 635/634/1
f 586/585/1 587/586/1 636/635/1
f 587/586/1 588/587/1 637/636/1
f 588/587/1 589/588/1 638/637/1
f 589/588/1 590/589/1 639/638/1
f 590/589/1 591/590/1 640/639/1
f 591/590/1 592/591/1 641/640/1
f 592/591/1 593/592/1 642/641/1
f 593/592/1 594/593/1 643/642/1
f 594/593/1 595/594/1 644/643/1
f 595/594/1 596/595/1 645/644/1
f 596/595/1 597/596/1 646/645/1
f 597/596/1 598/597/1 647/646/1
f 598/597/1 599/598/1 648/647/1
f 599/598/1 600/599/1 649/648/1
f 601/601/1 602/600/1 651/651/1
f 602/600/1 603/602/1 652/650/1
f 603/602/1 604/603/1 653/652/1
f 604/603/1 605/604/1 654/653/1
f 605/604/1 606/605/1 655/654/1
f 606/605/1 607/606/1 656/655/1
f 607/606/1 608/607/1 657/656/1
f 608/607/1 609/608/1 658/657/1
f 609/608/1 610/609/1 659/658/1
f 610/609/1 611/610/1 660/659/1
f 611/610/1 612/611/1 661/660/1
f 612/611/1 613/612/1 662/661/1
f 613/612/1 614/613/1 663/662/1
f 614/613/1 615/614/1 664/663/1
f 615/614/1 616/615/1 665/664/1
f 616/615/1 617/616/1 666/665/1
f 617/616/1 618/617/1 667/666/1
f 618/617/1 619/618/1 668/667/1
f 619/618/1 620/619/1 669/668/1
f 620/619/1 621/620/1 670/669/1
f 621/620/1 622/621/1 671/670/1
f 622/621/1 623/622/1 672/671/1
f 623/622/1 624/623/1 673/672/1
f 624/623/1 625/624/1 674/673/1
f 625/624/1 626/625/1 675/674/1
f 626/625/1 627/626/1 676/675/1
f 627/626/1 628/627/1 677/676/1
f 628/627/1 629/628/1 678/677/1
f 629/628/1 630/629/1 679/678/1
f 630/629/1 631/630/1 680/679/1
f 631/630/1 632/631/1 681/680/1
f 632/631/1 633/632/1 682/681/1
f 633/632/1 634/633/1 683/682/1
f 634/633/1 635/634/1 684/683/1
f 635/634/1 636/635/1 685/684/1
f 636/635/1 637/636/1 686/685/1
f 637/636/1 638/637/1 687/686/1
f 638/637/1 639/638/1 688/687/1
f 639/638/1 640/639/1 689/688/1
f 640/639/1 641/640/1 690/689/1
f 641/640/1 642/641/1 691/690/1
f 642/641/1 643/642/1 692/691/1
f 643/642/1 644/643/1 693/692/1
f 644/643/1 645/644/1 694/693/1
f 645/644/1 646/645/1 695/694/1
f 646/645/1 647/646/1 696/695/1
f 647/646/1 648/647/1 697/696/1
f 648/647/1 649/648/1 698/697/1
f 649/648/1 650/649/1 699/698/1
f 651/651/1 652/650/1 701/701/1
f 652/650/1 653/652/1 702/700/1
f 653/652/1 654/653/1 703/702/1
f 654/653/1 655/654/1 704/703/1
f 655/654/1 656/655/1 705/704/1
f 656/655/1 657/656/1 706/705/1
f 657/656/1 658/657/1 707/706/1
f 658/657/1 659/658/1 708/707/1
f 659/658/1 660/659/1 709/708/1
f 660/659/1 661/660/1 710/709/1
f 661/660/1 662/661/1 711/710/1
f 662/661/1 663/662/1 712/711/1
f 663/662/1 664/663/1 713/712/1
f 664/663/1 665/664/1 714/713/1
f 665/664/1 666/665/1 715/714/1
f 666/665/1 667/666/1 716/715/1
f 667/666/1 668/667/1 717/716/1
f 668/667/1 669/668/1 718/717/1
f 669/668/1 670/669/1 719/718/1
f 670/669/1 671/670/1 720/719/1
f 671/670/1 672/671/1 721/720/1
f 672/671/1 673/672/1 722/721/1
f 673/672/1 674/673/1 723/722/1
f 674/673/1 675/674/1 724/723/1
f 675/674/1 676/675/1 725/724/1
f 676/675/1 677/676/1 726/725/1
f 677/676/1 678/677/1 727/726/1
f 678/677/1 679/678/1 728/727/1
f 679/678/1 680/679/1 729/728/1
f 680/679/1 681/680/1 730/729/1
f 681/680/1 682/681/1 731/730/1
f 682/681/1 683/682/1 732/731/1
f 683/682/1 684/683/1 733/732/1
f 684/683/1 685/684/1 734/733/1
f 685/684/1 686/685/1 735/734/1
f 686/685/1 687/686/1 736/735/1
f 687/686/1 688/687/1 737/736/1
f 688/687/1 689/688/1 738/737/1
f 689/688/1 690/689/1 739/738/1
f 690/689/1 691/690/1 740/739/1
f 691/690/1 692/691/1 741/740/1
f 692/691/1 693/692/1 742/741/1
f 693/692/1 694/693/1 743/742/1
f 694/693/1 695/694/1 744/743/1
f 695/694/1 696/695/1 745/744/1
f 696/695/1 697/696/1 746/745/1
f 697/696/1 698/697/1 747/746/1
f 698/697/1 699/698/1 748/747/1
f 699/698/1 700/699/1 749/748/1
f 701/701/1 702/700/1 751/751/1
f 702/700/1 703/702/1 752/750/1
f 703/702/1 704/703/1 753/752/1
f 704/703/1 705/704/1 754/753/1
f 705/704/1 706/705/1 755/754/1
f 706/705/1 707/706/1 756/755/1
f 707/706/1 708/707/1 757/756/1
f 708/707/1 709/708/1 758/757/1
f 709/708/1 710/709/1 759/758/1
f 710/709/1 711/710/1 760/759/1
f 711/710/1 712/711/1 761/760/1
f 712/711/1 713/712/1 762/761/1
f 713/712/1 714/713/1 763/762/1
f 714/713/1 715/714/1 764/763/1
f 715/714/1 716/715/1 765/764/1
f 716/715/1 717/716/1 766/765/1
f 717/716/1 718/717/1 767/766/1
f 718/717/1 719/718/1 768/767/1
f 719/718/1 720/719/1 769/768/1
f 720/719/1 721/720/1 770/769/1
f 721/720/1 722/721/1 771/770/1
f 722/721/1 723/722/1 772/771/1
f 723/722/1 724/723/1 773/772/1
f 724/723/1 725/724/1 774/773/1
f 725/724/1 726/725/1 775/774/1
f 726/725/1 727/726/1 776/775/1
f 727/726/1 728/727/1 777/776/1
f 728/727/1 729/728/1 778/777/1
f 729/728/1 730/729/1 779/778/1
f 730/729/1 731/730/1 780/779/1
f 731/730/1 732/731/1 781/780/1
f 732/731/1 733/732/1 782/781/1
f 733/732/1 734/733/1 783/782/1
f 734/733/1 735/734/1 784/783/1
f 735/734/1 736/735/1 785/784/1
f 736/735/1 737/736/1 786/785/1
f 737/736/1 738/737/1 787/786/1
f 738/737/1 739/738/1 788/787/1
f 739/738/1 740/739/1 789/788/1
f 740/739/1 741/740/1 790/789/1
f 741/740/1 742/741/1 791/790/1
f 742/741/1 743/742/1 792/791/1
f 743/742/1 744/743/1 793/792/1
f 744/743/1 745/744/1 794/793/1
f 745/744/1 746/745/1 795/794/1
f 746/745/1 747/746/1 796/795/1
f 747/746/1 748/747/1 797/796/1
f 748/747/1 749/748/1 798/797/1
f 749/748/1 750/749/1 799/798/1
f 751/751/1 752/750/1 801/801/1
f 752/750/1 753/752/1 802/800/1
f 753/752/1 754/753/1 803/802/1
f 754/753/1 755/754/1 804/803/1
f 755/754/1 756/755/1 805/804/1
f 756/755/1 757/756/1 806/805/1
f 757/756/1 758/757/1 807/806/1
f 758/757/1 759/758/1 808/807/1
f 759/758/1 760/759/1 809/808/1
f 760/759/1 761/760/1 810/809/1
f 761/760/1 762/761/1 811/810/1
f 762/761/1 763/762/1 812/811/1
f 763/762/1 764/763/1 813/812/1
f 764/763/1 765/764/1 814/813/1
f 765/764/1 766/765/1 815/814/1
f 766/765/1 767/766/1 816/815/1
f 767/766/1 768/767/1 817/816/1
f 768/767/1 769/768/1 818/817/1
f 769/768/1 770/769/1 819/818/1
f 770/769/1 771/770/1 820/819/1
f 771/770/1 772/771/1 821/820/1
f 772/771/1 773/772/1 822/821/1
f 773/772/1 774/773/1 823/822/1
f 774/773/1 775/774/1 824/823/1
f 775/774/1 776/775/1 825/824/1
f 776/775/1 777/776/1 826/825/1
f 777/776/1 778/777/1 827/826/1
f 778/777/1 779/778/1 828/827/1
f 779/778/1 780/779/1 829/828/1
f 780/779/1 781/780/1 830/829/1
f 781/780/1 782/781/1 831/830/1
f 782/781/1 783/782/1 832/831/1
f 783/782/1 784/783/1 833/832/1
f 784/783/1 785/784/1 834/833/1
f 785/784/1 786/785/1 835/834/1
f 786/785/1 787/786/1 836/835/1
f 787/786/1 788/787/1 837/836/1
f 788/787/1 789/788/1 838/837/1
f 789/788/1 790/789/1 839/838/1
f 790/789/1 791/790/1 840/839/1
f 791/790/1 792/791/1 841/840/1
f 792/791/1 793/792/1 842/841/1
f 793/792/1 794/793/1 843/842/1
f 794/793/1 795/794/1 844/843/1
f 795/794/1 796/795/1 845/844/1
f 796/795/1 797/796/1 846/845/1
f 797/796/1 798/797/1 847/846/1
f 798/797/1 799/798/1 848/847/1
f 799/798/1 800/799/1 849/848/1
f 801/801/1 802/800/1 851/851/1
f 802/800/1 803/802/1 852/850/1
f 803/802/1 804/803/1 853/852/1
f 804/803/1 805/804/1 854/853/1
f 805/804/1 806/805/1 855/854/1
f 806/805/1 807/806/1 856/855/1
f 807/806/1 808/807/1 857/856/1
f 808/807/1 809/808/1 858/857/1
f 809/808/1 810/809/1 859/858/1
f 810/809/1 811/810/1 860/859/1
f 811/810/1 812/811/1 861/860/1
f 812/811/1 813/812/1 862/861/1
f 813/812/1 814/813/1 863/862/1
f 814/813/1 815/814/1 864/863/1
f 815/814/1 816/815/1 865/864/1
f 816/815/1 817/816/1 866/865/1
f 817/816/1 818/817/1 867/866/1
f 818/817/1 819/818/1 868/867/1
f 819/818/1 820/819/1 869/868/1
f 820/819/1 821/820/1 870/869/1
f 821/820/1 822/821/1 871/870/1
f 822/821/1 823/822/1 872/871/1
f 823/822/1 824/823/1 873/872/1
f 824/823/1 825/824/1 874/873/1
f 825/824/1 826/825/1 875/874/1
f 826/825/1 827/826/1 876/875/1
f 827/826/1 828/827/1 877/876/1
f 828/827/1 829/828/1 878/877/1
f 829/828/1 830/829/1 879/878/1
f 830/829/1 831/830/1 880/879/1
f 831/830/1 832/831/1 881/880/1
f 832/831/1 833/832/1 882/881/1
f 833/832/1 834/833/1 883/882/1
f 834/833/1 835/834/1 884/883/1
f 835/834/1 836/835/1 885/884/1
f 836/835/1 837/836/1 886/885/1
f 837/836/1 838/837/1 887/886/1
f 838/837/1 839/838/1 888/887/1
f 839/838/1 840/839/1 889/888/1
f 840/839/1 841/840/1 890/889/1
f 841/840/1 842/841/1 891/890/1
f 842/841/1 843/842/1 892/891/1
f 843/842/1 844/843/1 893/892/1
f 844/843/1 845/844/1 894/893/1
f 845/844/1 846/845/1 895/894/1
f 846/845/1 847/846/1 896/895/1
f 847/846/1 848/847/1 897/896/1
f 848/847/1 849/848/1 898/897/1
f 849/848/1 850/849/1 899/898/1
f 851/851/1 852/850/1 901/901/1
f 852/850/1 853/852/1 902/900/1
f 853/852/1 854/853/1 903/902/1
f 854/853/1 855/854/1 904/903/1
f 855/854/1 856/855/1 905/904/1
f 856/855/1 857/856/1 906/905/1
f 857/856/1 858/857/1 907/906/1
f 858/857/1 859/858/1 908/907/1
f 859/858/1 860/859/1 909/908/1
f 860/859/1 861/860/1 910/909/1
f 861/860/1 862/861/1 911/910/1
f 862/861/1 863/862/1 912/911/1
f 863/862/1 864/863/1 913/912/1
f 864/863/1 865/864/1 914/913/1
f 865/864/1 866/865/1 915/914/1
f 866/865/1 867/866/1 916/915/1
f 867/866/1 868/867/1 917/916/1
f 868/867/1 869/868/1 918/917/1
f 869/868/1 870/869/1 919/918/1
f 870/869/1 871/870/1 920/919/1
f 871/870/1 872/871/1 921/920/1
f 872/871/1 873/872/1 922/921/1
f 873/872/1 874/873/1 923/922/1
f 874/873/1 875/874/1 924/923/1
f 875/874/1 876/875/1 925/924/1
f 876/875/1 877/876/1 926/925/1
f 877/876/1 878/877/1 927/926/1
f 878/877/1 879/878/1 928/927/1
f 879/878/1 880/879/1 929/928/1
f 880/879/1 881/880/1 930/929/1
f 881/880/1 882/881/1 931/930/1
f 882/881/1 883/882/1 932/931/1
f 883/882/1 884/883/1 933/932/1
f 884/883/1 885/884/1 934/933/1
f 885/884/1 886/885/1 935/934/1
f 886/885/1 887/886/1 936/935/1
f 887/886/1 888/887/1 937/936/1
f 888/887/1 889/888/1 938/937/1
f 889/888/1 890/889/1 939/938/1
f 890/889/1 891/890/1 940/939/1
f 891/890/1 892/891/1 941/940/1
f 892/891/1 893/892/1 942/941/1
f 893/892/1 894/893/1 943/942/1
f 894/893/1 895/894/1 944/943/1
f 895/894/1 896/895/1 945/944/1
f 896/895/1 897/896/1 946/945/1
f 897/896/1 898/897/1 947/946/1
f 898/897/1 899/898/1 948/947/1
f 899/898/1 900/899/1 949/948/1
f 901/901/1 902/900/1 951/951/1
f 902/900/1 903/902/1 952/950/1
f 903/902/1 904/903/1 953/952/1
f 904/903/1 905/904/1 954/953/1
f 905/904/1 906/905/1 955/954/1
f 906/905/1 907/906/1 956/955/1
f 907/906/1 908/907/1 957/956/1
f 908/907/1 909/908/1 958/957/1
f 909/908/1 910/909/1 959/958/1
f 910/909/1 911/910/1 960/959/1
f 911/910/1 912/911/1 961/960/1
f 912/911/1 913/912/1 962/961/1
f 913/912/1 914/913/1 963/962/1
f 914/913/1 915/914/1 964/963/1
f 915/914/1 916/915/1 965/964/1
f 916/915/1 917/916/1 966/965/1
f 917/916/1 918/917/1 967/966/1
f 918/917/1 919/918/1 968/967/1
f 919/918/1 920/919/1 969/968/1
f 920/919/1 921/920/1 970/969/1
f 921/920/1 922/921/1 971/970/1
f 922/921/1 923/922/1 972/971/1
f 923/922/1 924/923/1 973/972/1
f 924/923/1 925/924/1 974/973/1
f 925/924/1 926/925/1 975/974/1
f 926/925/1 927/926/1 976/975/1
f 927/926/1 928/927/1 977/976/1
f 928/927/1 929/928/1 978/977/1
f 929/928/1 930/929/1 979/978/1
f 930/929/1 931/930/1 980/979/1
f 931/930/1 932/931/1 981/980/1
f 932/931/1 933/932/1 982/981/1
f 933/932/1 934/933/1 983/982/1
f 934/933/1 935/934/1 984/983/1
f 935/934/1 936/935/1 985/984/1
f 936/935/1 937/936/1 986/985/1
f 937/936/1 938/937/1 987/986/1
f 938/937/1 939/938/1 988/987/1
f 939/938/1 940/939/1 989/988/1
f 940/939/1 941/940/1 990/989/1
f 941/940/1 942/941/1 991/990/1
f 942/941/1 943/942/1 992/991/1
f 943/942/1 944/943/1 993/992/1
f 944/943/1 945/944/1 994/993/1
f 945/944/1 946/945/1 995/994/1
f 946/945/1 947/946/1 996/995/1
f 947/946/1 948/947/1 997/996/1
f 948/947/1 949/948/1 998/997/1
f 949/948/1 950/949/1 999/998/1
f 951/951/1 952/950/1 1001/1001/1
f 952/950/1 953/952/1 1002/1000/1
f 953/952/1 954/953/1 1003/1002/1
f 954/953/1 955/954/1 1004/1003/1
f 955/954/1 956/955/1 1005/1004/1
f 956/955/1 957/956/1 1006/1005/1
f 957/956/1 958/957/1 1007/1006/1
f 958/957/1 959/958/1 1008/1007/1
f 959/958/1 960/959/1 1009/1008/1
f 960/959/1 961/960/1 1010/1009/1
f 961/960/1 962/961/1 1011/1010/1
f 962/961/1 963/962/1 1012/1011/1
f 963/962/1 964/963/1 1013/1012/1
f 964/963/1 965/964/1 1014/1013/1
f 965/964/1 966/965/1 1015/1014/1
f 966/965/1 967/966/1 1016/1015/1
f 967/966/1 968/967/1 1017/1016/1
f 968/967/1 969/968/1 1018/1017/1
f 969/968/1 970/969/1 1019/1018/1
f 970/969/1 971/970/1 1020/1019/1
f 971/970/1 972/971/1 1021/1020/1
f 972/971/1 973/972/1 1022/1021/1
f 973/972/1 974/973/1 1023/1022/1
f 974/973/1 975/974/1 1024/1023/1
f 975/974/1 976/975/1 1025/1024/1
f 976/975/1 977/976/1 1026/1025/1
f 977/976/1 978/977/1 1027/1026/1
f 978/977/1 979/978/1 1028/1027/1
f 979/978/1 980/979/1 1029/1028/1
f 980/979/1 981/980/1 1030/1029/1
f 981/980/1 982/981/1 1031/1030/1
f 982/981/1 983/982/1 1032/1031/1
f 983/982/1 984/983/1 1033/1032/1
f 984/983/1 985/984/1 1034/1033/1
f 985/984/1 986/985/1 1035/1034/1
f 986/985/1 987/986/1 1036/1035/1
f 987/986/1 988/987/1 1037/1036/1
f 988/987/1 989/988/1 1038/1037/1
f 989/988/1 990/989/1 1039/1038/1
f 990/989/1 991/990/1 1040/1039/1
f 991/990/1 992/991/1 1041/1040/1
f 992/991/1 993/992/1 1042/1041/1
f 993/992/1 994/993/1 1043/1042/1
f 994/993/1 995/994/1 1044/1043/1
f 995/994/1 996/995/1 1045/1044/1
f 996/995/1 997/996/1 1046/1045/1
f 997/996/1 998/997/1 1047/1046/1
f 998/997/1 999/998/1 1048/1047/1
f 999/998/1 1000/999/1 1049/1048/1
f 1001/1001/1 1002/1000/1 1051/1051/1
f 1002/1000/1 1003/1002/1 1052/1050/1
f 1003/1002/1 1004/1003/1 1053/1052/1
f 1004/1003/1 1005/1004/1 1054/1053/1
f 1005/1004/1 1006/1005/1 1055/1054/1
f 1006/1005/1 1007/1006/1 1056/1055/1
f 1007/1006/1 1008/1007/1 1057/1056/1
f 1008/1007/1 1009/1008/1 1058/1057/1
f 1009/1008/1 1010/1009/1 1059/1058/1
f 1010/1009/1 1011/1010/1 1060/1059/1
f 1011/1010/1 1012/1011/1 1061/1060/1
f 1012/1011/1 1013/1012/1 1062/1061/1
f 1013/1012/1 1014/1013/1 1063/1062/1
f 1014/1013/1 1015/1014/1 1064/1063/1
f 1015/1014/1 1016/1015/1 1065/1064/1
f 1016/1015/1 1017/1016/1 1066/1065/1
f 1017/1016/1 1018/1017/1 1067/1066/1
f 1018/1017/1 1019/1018/1 1068/1067/1
f 1019/1018/1 1020/1019/1 1069/1068/1
f 1020/1019/1 1021/1020/1 1070/1069/1
f 1021/1020/1 1022/1021/1 1071/1070/1
f 1022/1021/1 1023/1022/1 1072/1071/1
f 1023/1022/1 1024/1023/1 1073/1072/1
f 1024/1023/1 1025/1024/1 1074/1073/1
f 1025/1024/1 1026/1025/1 1075/1074/1
f 1026/1025/1 1027/1026/1 1076/1075/1
f 1027/1026/1 1028/1027/1 1077/1076/1
f 1028/1027/1 1029/1028/1 1078/1077/1
f 1029/1028/1 1030/1029/1 1079/1078/1
f 1030/1029/1 1031/1030/1 1080/1079/1
f 1031/1030/1 1032/1031/1 1081/1080/1
f 1032/1031/1 1033/1032/1 1082/1081/1
f 1033/1032/1 1034/1033/1 1083/1082/1
f 1034/1033/1 1035/1034/1 1084/1083/1
f 1035/1034/1 1036/1035/1 1085/1084/1
f 1036/1035/1 1037/1036/1 1086/1085/1
f 1037/1036/1 1038/1037/1 1087/1086/1
f 1038/1037/1 1039/1038/1 1088/1087/1
f 1039/1038/1 1040/1039/1 1089/1088/1
f 1040/1039/1 1041/1040/1 1090/1089/1
f 1041/1040/1 1042/1041/1 1091/1090/1
f 1042/1041/1 1043/1042/1 1092/1091/1
f 1043/1042/1 1044/1043/1 1093/1092/1
f 1044/1043/1 1045/1044/1 1094/1093/1
f 1045/1044/1 1046/1045/1 1095/1094/1
f 1046/1045/1 1047/1046/1 1096/1095/1
f 1047/1046/1 1048/1047/1 1097/1096/1
f 1048/1047/1 1049/1048/1 1098/1097/1
f 1049/1048/1 1050/1049/1 1099/1098/1
f 1051/1051/1 1052/1050/1 1101/1101/1
f 1052/1050/1 1053/1052/1 1102/1100/1
f 1053/1052/1 1054/1053/1 1103/1102/1
f 1054/1053/1 1055/1054/1 1104/1103/1
f 1055/1054/1 1056/1055/1 1105/1104/1
f 1056/1055/1 1057/1056/1 1106/1105/1
f 1057/1056/1 1058/1057/1 1107/1106/1
f 1058/1057/1 1059/1058/1 1108/1107/1
f 1059/1058/1 1060/1059/1 1109/1108/1
f 1060/1059/1 1061/1060/1 1110/1109/1
f 1061/1060/1 1062/1061/1 1111/1110/1
f 1062/1061/1 1063/1062/1 1112/1111/1
f 1063/1062/1 1064/1063/1 1113/1112/1
f 1064/1063/1 1065/1064/1 1114/1113/1
f 1065/1064/1 1066/1065/1 1115/1114/1
f 1066/1065/1 1067/1066/1 1116/1115/1
f 1067/1066/1 1068/1067/1 1117/1116/1
f 1068/1067/1 1069/1068/1 1118/1117/1
f 1069/1068/1 1070/1069/1 1119/1118/1
f 1070/1069/1 1071/1070/1 1120/1119/1
f 1071/1070/1 1072/1071/1 1121/1120/1
f 1072/1071/1 1073/1072/1 1122/1121/1
f 1073/1072/1 1074/1073/1 1123/1122/1
f 1074/1073/1 1075/1074/1 1124/1123/1
f 1075/1074/1 1076/1075/1 1125/1124/1
f 1076/1075/1 1077/1076/1 1126/1125/1
f 1077/1076/1 1078/1077/1 1127/1126/1
f 1078/1077/1 1079/1078/1 1128/1127/1
f 1079/1078/1 1080/1079/1 1129/1128/1
f 1080/1079/1 1081/1080/1 1130/1129/1
f 1081/1080/1 1082/1081/1 1131/1130/1
f 1082/1081/1 1083/1082/1 1132/1131/1
f 1083/1082/1 1084/1083/1 1133/1132/1
f 1084/1083/1 1085/1084/1 1134/1133/1
f 1085/1084/1 1086/1085/1 1135/1134/1
f 1086/1085/1 1087/1086/1 1136/1135/1
f 1087/1086/1 1088/1087/1 1137/1136/1
f 1088/1087/1 1089/1088/1 1138/1137/1
f 1089/1088/1 1090/1089/1 1139/1138/1
f 1090/1089/1 1091/1090/1 1140/1139/1
f 1091/1090/1 1092/1091/1 1141/1140/1
f 1092/1091/1 1093/1092/1 1142/1141/1
f 1093/1092/1 1094/1093/1 1143/1142/1
f 1094/1093/1 1095/1094/1 1144/1143/1
f 1095/1094/1 1096/1095/1 1145/1144/1
f 1096/1095/1 1097/1096/1 1146/1145/1
f 1097/1096/1 1098/1097/1 1147/1146/1
f 1098/1097/1 1099/1098/1 1148/1147/1
f 1099/1098/1 1100/1099/1 1149/1148/1
f 1101/1101/1 1102/1100/1 1151/1151/1
f 1102/1100/1 1103/1102/1 1152/1150/1
f 1103/1102/1 1104/1103/1 1153/1152/1
f 1104/1103/1 1105/1104/1 1154/1153/1
f 1105/1104/1 1106/1105/1 1155/1154/1
f 1106/1105/1 1107/1106/1 1156/1155/1
f 1107/1106/1 1108/1107/1 1157/1156/1
f 1108/1107/1 1109/1108/1 1158/1157/1
f 1109/1108/1 1110/1109/1 1159/1158/1
f 1110/1109/1 1111/1110/1 1160/1159/1
f 1111/1110/1 1112/1111/1 1161/1160/1
f 1112/1111/1 1113/1112/1 1162/1161/1
f 1113/1112/1 1114/1113/1 1163/1162/1
f 1114/1113/1 1115/1114/1 1164/1163/1
f 1115/1114/1 1116/1115/1 1165/1164/1
f 1116/1115/1 1117/1116/1 1166/1165/1
f 1117/1116/1 1118/1117/1 1167/1166/1
f 1118/1117/1 1119/1118/1 1168/1167/1
f 1119/1118/1 1120/1119/1 1169/1168/1
f 1120/1119/1 1121/1120/1 1170/1169/1
f 1121/1120/1 1122/1121/1 1171/1170/1
f 1122/1121/1 1123/1122/1 1172/1171/1
f 1123/1122/1 1124/1123/1 1173/1172/1
f 1124/1123/1 1125/1124/1 1174/1173/1
f 1125/1124/1 1126/1125/1 1175/1174/1
f 1126/1125/1 1127/1126/1 1176/1175/1
f 1127/1126/1 1128/1127/1 1177/1176/1
f 1128/1127/1 1129/1128/1 1178/1177/1
f 1129/1128/1 1130/1129/1 1179/1178/1
f 1130/1129/1 1131/1130/1 1180/1179/1
f 1131/1130/1 1132/1131/1 1181/1180/1
f 1132/1131/1 1133/1132/1 1182/1181/1
f 1133/1132/1 1134/1133/1 1183/1182/1
f 1134/1133/1 1135/1134/1 1184/1183/1
f 1135/1134/1 1136/1135/1 1185/1184/1
f 1136/1135/1 1137/1136/1 1186/1185/1
f 1137/1136/1 1138/1137/1 1187/1186/1
f 1138/1137/1 1139/1138/1 1188/1187/1
f 1139/1138/1 1140/1139/1 1189/1188/1
f 1140/1139/1 1141/1140/1 1190/1189/1
f 1141/1140/1 1142/1141/1 1191/1190/1
f 1142/1141/1 1143/1142/1 1192/1191/1
f 1143/1142/1 1144/1143/1 1193/1192/1
f 1144/1143/1 1145/1144/1 1194/1193/1
f 1145/1144/1 1146/1145/1 1195/1194/1
f 1146/1145/1 1147/1146/1 1196/1195/1
f 1147/1146/1 1148/1147/1 1197/1196/1
f 1148/1147/1 1149/1148/1 1198/1197/1
f 1149/1148/1 1150/1149/1 1199/1198/1
f 1151/1151/1 1152/1150/1 1201/1201/1
f 1152/1150/1 1153/1152/1 1202/1200/1
f 1153/1152/1 1154/1153/1 1203/1202/1
f 1154/1153/1 1155/1154/1 1204/1203/1
f 1155/1154/1 1156/1155/1 1205/1204/1
f 1156/1155/1 1157/1156/1 1206/1205/1
f 1157/1156/1 1158/1157/1 1207/1206/1
f 1158/1157/1 1159/1158/1 1208/1207/1
f 1159/1158/1 1160/1159/1 1209/1208/1
f 1160/1159/1 1161/1160/1 1210/1209/1
f 1161/1160/1 1162/1161/1 1211/1210/1
f 1162/1161/1 1163/1162/1 1212/1211/1
f 1163/1162/1 1164/1163/1 1213/1212/1
f 1164/1163/1 1165/1164/1 1214/1213/1
f 1165/1164/1 1166/1165/1 1215/1214/1
f 1166/1165/1 1167/1166/1 1216/1215/1
f 1167/1166/1 1168/1167/1 1217/1216/1
f 1168/1167/1 1169/1168/1 1218/1217/1
f 1169/1168/1 1170/1169/1 1219/1218/1
f 1170/1169/1 1171/1170/1 1220/1219/1
f 1171/1170/1 1172/1171/1 1221/1220/1
f 1172/1171/1 1173/1172/1 1222/1221/1
f 1173/1172/1 1174/1173/1 1223/1222/1
f 1174/1173/1 1175/1174/1 1224/1223/1
f 1175/1174/1 1176/1175/1 1225/1224/1
f 1176/1175/1 1177/1176/1 1226/1225/1
f 1177/1176/1 1178/1177/1 1227/1226/1
f 1178/1177/1 1179/1178/1 1228/1227/1
f 1179/1178/1 1180/1179/1 1229/1228/1
f 1180/1179/1 1181/1180/1 1230/1229/1
f 1181/1180/1 1182/1181/1 1231/1230/1
f 1182/1181/1 1183/1182/1 1232/1231/1
f 1183/1182/1 1184/1183/1 1233/1232/1
f 1184/1183/1 1185/1184/1 1234/1233/1
f 1185/1184/1 1186/1185/1 1235/1234/1
f 1186/1185/1 1187/1186/1 1236/1235/1
f 1187/1186/1 1188/1187/1 1237/1236/1
f 1188/1187/1 1189/1188/1 1238/1237/1
f 1189/1188/1 1190/1189/1 1239/1238/1
f 1190/1189/1 1191/1190/1 1240/1239/1
f 1191/1190/1 1192/1191/1 1241/1240/1
f 1192/1191/1 1193/1192/1 1242/1241/1
f 1193/1192/1 1194/1193/1 1243/1242/1
f 1194/1193/1 1195/1194/1 1244/1243/1
f 1195/1194/1 1196/1195/1 1245/1244/1
f 1196/1195/1 1197/1196/1 1246/1245/1
f 1197/1196/1 1198/1197/1 1247/1246/1
f 1198/1197/1 1199/1198/1 1248/1247/1
f 1199/1198/1 1200/1199/1 1249/1248/1
f 1201/1201/1 1202/1200/1 1251/1251/1
f 1202/1200/1 1203/1202/1 1252/1250/1
f 1203/1202/1 1204/1203/1 1253/1252/1
f 1204/1203/1 1205/1204/1 1254/1253/1
f 1205/1204/1 1206/1205/1 1255/1254/1
f 1206/1205/1 1207/1206/1 1256/1255/1
f 1207/1206/1 1208/1207/1 1257/1256/1
f 1208/1207/1 1209/1208/1 1258/1257/1
f 1209/1208/1 1210/1209/1 1259/1258/1
f 1210/1209/1 1211/1210/1 1260/1259/1
f 1211/1210/1 1212/1211/1 1261/1260/1
f 1212/1211/1 1213/1212/1 1262/1261/1
f 1213/1212/1 1214/1213/1 1263/1262/1
f 1214/1213/1 1215/1214/1 1264/1263/1
f 1215/1214/1 1216/1215/1 1265/1264/1
f 1216/1215/1 1217/1216/1 1266/1265/1
f 1217/1216/1 1218/1217/1 1267/1266/1
f 1218/1217/1 1219/1218/1 1268/1267/1
f 1219/1218/1 1220/1219/1 1269/1268/1
f 1220/1219/1 1221/1220/1 1270/1269/1
f 1221/1220/1 1222/1221/1 1271/1270/1
f 1222/1221/1 1223/1222/1 1272/1271/1
f 1223/1222/1 1224/1223/1 1273/1272/1
f 1224/1223/1 1225/1224/1 1274/1273/1
f 1225/1224/1 1226/1225/1 1275/1274/1
f 1226/1225/1 1227/1226/1 1276/1275/1
f 1227/1226/1 1228/1227/1 1277/1276/1
f 1228/1227/1 1229/1228/1 1278/1277/1
f 1229/1228/1 1230/1229/1 1279/1278/1
f 1230/1229/1 1231/1230/1 1280/1279/1
f 1231/1230/1 1232/1231/1 1281/1280/1
f 1232/1231/1 1233/1232/1 1282/1281/1
f 1233/1232/1 1234/1233/1 1283/1282/1
f 1234/1233/1 1235/1234/1 1284/1283/1
f 1235/1234/1 1236/1235/1 1285/1284/1
f 1236/1235/1 1237/1236/1 1286/1285/1
f 1237/1236/1 1238/1237/1 1287/1286/1
f 1238/1237/1 1239/1238/1 1288/1287/1
f 1239/1238/1 1240/1239/1 1289/1288/1
f 1240/1239/1 1241/1240/1 1290/1289/1
f 1241/1240/1 1242/1241/1 1291/1290/1
f 1242/1241/1 1243/1242/1 1292/1291/1
f 1243/1242/1 1244/1243/1 1293/1292/1
f 1244/1243/1 1245/1244/1 1294/1293/1
f 1245/1244/1 1246/1245/1 1295/1294/1
f 1246/1245/1 1247/1246/1 1296/1295/1
f 1247/1246/1 1248/1247/1 1297/1296/1
f 1248/1247/1 1249/1248/1 1298/1297/1
f 1249/1248/1 1250/1249/1 1299/1298/1
f 1251/1251/1 1252/1250/1 1301/1301/1
f 1252/1250/1 1253/1252/1 1302/1300/1
f 1253/1252/1 1254/1253/1 1303/1302/1
f 1254/1253/1 1255/1254/1 1304/1303/1
f 1255/1254/1 1256/1255/1 1305/1304/1
f 1256/1255/1 1257/1256/1 1306/1305/1
f 1257/1256/1 1258/1257/1 1307/1306/1
f 1258/1257/1 1259/1258/1 1308/1307/1
f 1259/1258/1 1260/1259/1 1309/1308/1
f 1260/1259/1 1261/1260/1 1310/1309/1
f 1261/1260/1 1262/1261/1 1311/1310/1
f 1262/1261/1 1263/1262/1 1312/1311/1
f 1263/1262/1 1264/1263/1 1313/1312/1
f 1264/1263/1 1265/1264/1 1314/1313/1
f 1265/1264/1 1266/1265/1 1315/1314/1
f 1266/1265/1 1267/1266/1 1316/1315/1
f 1267/1266/1 1268/1267/1 1317/1316/1
f 1268/1267/1 1269/1268/1 1318/1317/1
f 1269/1268/1 1270/1269/1 1319/1318/1
f 1270/1269/1 1271/1270/1 1320/1319/1
f 1271/1270/1 1272/1271/1 1321/1320/1
f 1272/1271/1 1273/1272/1 1322/1321/1
f 1273/1272/1 1274/1273/1 1323/1322/1
f 1274/1273/1 1275/1274/1 1324/1323/1
f 1275/1274/1 1276/1275/1 1325/1324/1
f 1276/1275/1 1277/1276/1 1326/1325/1
f 1277/1276/1 1278/1277/1 1327/1326/1
f 1278/1277/1 1279/1278/1 1328/1327/1
f 1279/1278/1 1280/1279/1 1329/1328/1
f 1280/1279/1 1281/1280/1 1330/1329/1
f 1281/1280/1 1282/1281/1 1331/1330/1
f 1282/1281/1 1283/1282/1 1332/1331/1
f 1283/1282/1 1284/1283/1 1333/1332/1
f 1284/1283/1 1285/1284/1 1334/1333/1
f 1285/1284/1 1286/1285/1 1335/1334/1
f 1286/1285/1 1287/1286/1 1336/1335/1
f 1287/1286/1 1288/1287/1 1337/1336/1
f 1288/1287/1 1289/1288/1 1338/1337/1
f 1289/1288/1 1290/1289/1 1339/1338/1
f 1290/1289/1 1291/1290/1 1340/1339/1
f 1291/1290/1 1292/1291/1 1341/1340/1
f 1292/1291/1 1293/1292/1 1342/1341/1
f 1293/1292/1 1294/1293/1 1343/1342/1
f 1294/1293/1 1295/1294/1 1344/1343/1
f 1295/1294/1 1296/1295/1 1345/1344/1
f 1296/1295/1 1297/1296/1 1346/1345/1
f 1297/1296/1 1298/1297/1 1347/1346/1
f 1298/1297/1 1299/1298/1 1348/1347/1
f 1299/1298/1 1300/1299/1 1349/1348/1
f 1301/1301/1 1302/1300/1 1351/1351/1
f 1302/1300/1 1303/1302/1 1352/1350/1
f 1303/1302/1 1304/1303/1 1353/1352/1
f 1304/1303/1 1305/1304/1 1354/1353/1
f 1305/1304/1 1306/1305/1 1355/1354/1
f 1306/1305/1 1307/1306/1 1356/1355/1
f 1307/1306/1 1308/1307/1 1357/1356/1
f 1308/1307/1 1309/1308/1 1358/1357/1
f 1309/1308/1 1310/1309/1 1359/1358/1
f 1310/1309/1 1311/1310/1 1360/1359/1
f 1311/1310/1 1312/1311/1 1361/1360/1
f 1312/1311/1 1313/1312/1 1362/1361/1
f 1313/1312/1 1314/1313/1 1363/1362/1
f 1314/1313/1 1315/1314/1 1364/1363/1
f 1315/1314/1 1316/1315/1 1365/1364/1
f 1316/1315/1 1317/1316/1 1366/1365/1
f 1317/1316/1 1318/1317/1 1367/1366/1
f 1318/1317/1 1319/1318/1 1368/1367/1
f 1319/1318/1 1320/1319/1 1369/1368/1
f 1320/1319/1 1321/1320/1 1370/1369/1
f 1321/1320/1 1322/1321/1 1371/1370/1
f 1322/1321/1 1323/1322/1 1372/1371/1
f 1323/1322/1 1324/1323/1 1373/1372/1
f 1324/1323/1 1325/1324/1 1374/1373/1
f 1325/1324/1 1326/1325/1 1375/1374/1
f 1326/1325/1 1327/1326/1 1376/1375/1
f 1327/1326/1 1328/1327/1 1377/1376/1
f 1328/1327/1 1329/1328/1 1378/1377/1
f 1329/1328/1 1330/1329/1 1379/1378/1
f 1330/1329/1 1331/1330/1 1380/1379/1
f 1331/1330/1 1332/1331/1 1381/1380/1
f 1332/1331/1 1333/1332/1 1382/1381/1
f 1333/1332/1 1334/1333/1 1383/1382/1
f 1334/1333/1 1335/1334/1 1384/1383/1
f 1335/1334/1 1336/1335/1 1385/1384/1
f 1336/1335/1 1337/1336/1 1386/1385/1
f 1337/1336/1 1338/1337/1 1387/1386/1
f 1338/1337/1 1339/1338/1 1388/1387/1
f 1339/1338/1 1340/1339/1 1389/1388/1
f 1340/1339/1 1341/1340/1 1390/1389/1
f 1341/1340/1 1342/1341/1 1391/1390/1
f 1342/1341/1 1343/1342/1 1392/1391/1
f 1343/1342/1 1344/1343/1 1393/1392/1
f 1344/1343/1 1345/1344/1 1394/1393/1
f 1345/1344/1 1346/1345/1 1395/1394/1
f 1346/1345/1 1347/1346/1 1396/1395/1
f 1347/1346/1 1348/1347/1 1397/1396/1
f 1348/1347/1 1349/1348/1 1398/1397/1
f 1349/1348/1 1350/1349/1 1399/1398/1
f 1351/1351/1 1352/1350/1 1401/1401/1
f 1352/1350/1 1353/1352/1 1402/1400/1
f 1353/1352/1 1354/1353/1 1403/1402/1
f 1354/1353/1 1355/1354/1 1404/1403/1
f 1355/1354/1 1356/1355/1 1405/1404/1
f 1356/1355/1 1357/1356/1 1406/1405/1
f 1357/1356/1 1358/1357/1 1407/1406/1
f 1358/1357/1 1359/1358/1 1408/1407/1
f 1359/1358/1 1360/1359/1 1409/1408/1
f 1360/1359/1 1361/1360/1 1410/1409/1
f 1361/1360/1 1362/1361/1 1411/1410/1
f 1362/1361/1 1363/1362/1 1412/1411/1
f 1363/1362/1 1364/1363/1 1413/1412/1
f 1364/1363/1 1365/1364/1 1414/1413/1
f 1365/1364/1 1366/1365/1 1415/1414/1
f 1366/1365/1 1367/1366/1 1416/1415/1
f 1367/1366/1 1368/1367/1 1417/1416/1
f 1368/1367/1 1369/1368/1 1418/1417/1
f 1369/1368/1 1370/1369/1 1419/1418/1
f 1370/1369/1 1371/1370/1 1420/1419/1
f 1371/1370/1 1372/1371/1 1421/1420/1
f 1372/1371/1 1373/1372/1 1422/1421/1
f 1373/1372/1 1374/1373/1 1423/1422/1
f 1374/1373/1 1375/1374/1 1424/1423/1
f 1375/1374/1 1376/1375/1 1425/1424/1
f 1376/1375/1 1377/1376/1 1426/1425/1
f 1377/1376/1 1378/1377/1 1427/1426/1
f 1378/1377/1 1379/1378/1 1428/1427/1
f 1379/1378/1 1380/1379/1 1429/1428/1
f 1380/1379/1 1381/1380/1 1430/1429/1
f 1381/1380/1 1382/1381/1 1431/1430/1
f 1382/1381/1 1383/1382/1 1432/1431/1
f 1383/1382/1 1384/1383/1 1433/1432/1
f 1384/1383/1 1385/1384/1 1434/1433/1
f 1385/1384/1 1386/1385/1 1435/1434/1
f 1386/1385/1 1387/1386/1 1436/1435/1
f 1387/1386/1 1388/1387/1 1437/1436/1
f 1388/1387/1 1389/1388/1 1438/1437/1
f 1389/1388/1 1390/1389/1 1439/1438/1
f 1390/1389/1 1391/1390/1 1440/1439/1
f 1391/1390/1 1392/1391/1 1441/1440/1
f 1392/1391/1 1393/1392/1 1442/1441/1
f 1393/1392/1 1394/1393/1 1443/1442/1
f 1394/1393/1 1395/1394/1 1444/1443/1
f 1395/1394/1 1396/1395/1 1445/1444/1
f 1396/1395/1 1397/1396/1 1446/1445/1
f 1397/1396/1 1398/1397/1 1447/1446/1
f 1398/1397/1 1399/1398/1 1448/1447/1
f 1399/1398/1 1400/1399/1 1449/1448/1
f 1401/1401/1 1402/1400/1 1451/1451/1
f 1402/1400/1 1403/1402/1 1452/1450/1
f 1403/1402/1 1404/1403/1 1453/1452/1
f 1404/1403/1 1405/1404/1 1454/1453/1
f 1405/1404/1 1406/1405/1 1455/1454/1
f 1406/1405/1 1407/1406/1 1456/1455/1
f 1407/1406/1 1408/1407/1 1457/1456/1
f 1408/1407/1 1409/1408/1 1458/1457/1
f 1409/1408/1 1410/1409/1 1459/1458/1
f 1410/1409/1 1411/1410/1 1460/1459/1
f 1411/1410/1 1412/1411/1 1461/1460/1
f 1412/1411/1 1413/1412/1 1462/1461/1
f 1413/1412/1 1414/1413/1 1463/1462/1
f 1414/1413/1 1415/1414/1 1464/1463/1
f 1415/1414/1 1416/1415/1 1465/1464/1
f 1416/1415/1 1417/1416/1 1466/1465/1
f 1417/1416/1 1418/1417/1 1467/1466/1
f 1418/1417/1 1419/1418/1 1468/1467/1
f 1419/1418/1 1420/1419/1 1469/1468/1
f 1420/1419/1 1421/1420/1 1470/1469/1
f 1421/1420/1 1422/1421/1 1471/1470/1
f 1422/1421/1 1423/1422/1 1472/1471/1
f 1423/1422/1 1424/1423/1 1473/1472/1
f 1424/1423/1 1425/1424/1 1474/1473/1
f 1425/1424/1 1426/1425/1 1475/1474/1
f 1426/1425/1 1427/1426/1 1476/1475/1
f 1427/1426/1 1428/1427/1 1477/1476/1
f 1428/1427/1 1429/1428/1 1478/1477/1
f 1429/1428/1 1430/1429/1 1479/1478/1
f 1430/1429/1 1431/1430/1 1480/1479/1
f 1431/1430/1 1432/1431/1 1481/1480/1
f 1432/1431/1 1433/1432/1 1482/1481/1
f 1433/1432/1 1434/1433/1 1483/1482/1
f 1434/1433/1 1435/1434/1 1484/1483/1
f 1435/1434/1 1436/1435/1 1485/1484/1
f 1436/1435/1 1437/1436/1 1486/1485/1
f 1437/1436/1 1438/1437/1 1487/1486/1
f 1438/1437/1 1439/1438/1 1488/1487/1
f 1439/1438/1 1440/1439/1 1489/1488/1
f 1440/1439/1 1441/1440/1 1490/1489/1
f 1441/1440/1 1442/1441/1 1491/1490/1
f 1442/1441/1 1443/1442/1 1492/1491/1
f 1443/1442/1 1444/1443/1 1493/1492/1
f 1444/1443/1 1445/1444/1 1494/1493/1
f 1445/1444/1 1446/1445/1 1495/1494/1
f 1446/1445/1 1447/1446/1 1496/1495/1
f 1447/1446/1 1448/1447/1 1497/1496/1
f 1448/1447/1 1449/1448/1 1498/1497/1
f 1449/1448/1 1450/1449/1 1499/1498/1
f 1451/1451/1 1452/1450/1 1501/1501/1
f 1452/1450/1 1453/1452/1 1502/1500/1
f 1453/1452/1 1454/1453/1 1503/1502/1
f 1454/1453/1 1455/1454/1 1504/1503/1
f 1455/1454/1 1456/1455/1 1505/1504/1
f 1456/1455/1 1457/1456/1 1506/1505/1
f 1457/1456/1 1458/1457/1 1507/1506/1
f 1458/1457/1 1459/1458/1 1508/1507/1
f 1459/1458/1 1460/1459/1 1509/1508/1
f 1460/1459/1 1461/1460/1 1510/1509/1
f 1461/1460/1 1462/1461/1 1511/1510/1
f 1462/1461/1 1463/1462/1 1512/1511/1
f 1463/1462/1 1464/1463/1 1513/1512/1
f 1464/1463/1 1465/1464/1 1514/1513/1
f 1465/1464/1 1466/1465/1 1515/1514/1
f 1466/1465/1 1467/1466/1 1516/1515/1
f 1467/1466/1 1468/1467/1 1517/1516/1
f 1468/1467/1 1469/1468/1 1518/1517/1
f 1469/1468/1 1470/1469/1 1519/1518/1
f 1470/1469/1 1471/1470/1 1520/1519/1
f 1471/1470/1 1472/1471/1 1521/1520/1
f 1472/1471/1 1473/1472/1 1522/1521/1
f 1473/1472/1 1474/1473/1 1523/1522/1
f 1474/1473/1 1475/1474/1 1524/1523/1
f 1475/1474/1 1476/1475/1 1525/1524/1
f 1476/1475/1 1477/1476/1 1526/1525/1
f 1477/1476/1 1478/1477/1 1527/1526/1
f 1478/1477/1 1479/1478/1 1528/1527/1
f 1479/1478/1 1480/1479/1 1529/1528/1
f 1480/1479/1 1481/1480/1 1530/1529/1
f 1481/1480/1 1482/1481/1 1531/1530/1
f 1482/1481/1 1483/1482/1 1532/1531/1
f 1483/1482/1 1484/1483/1 1533/1532/1
f 1484/1483/1 1485/1484/1 1534/1533/1
f 1485/1484/1 1486/1485/1 1535/1534/1
f 1486/1485/1 1487/1486/1 1536/1535/1
f 1487/1486/1 1488/1487/1 1537/1536/1
f 1488/1487/1 1489/1488/1 1538/1537/1
f 1489/1488/1 1490/1489/1 1539/1538/1
f 1490/1489/1 1491/1490/1 1540/1539/1
f 1491/1490/1 1492/1491/1 1541/1540/1
f 1492/1491/1 1493/1492/1 1542/1541/1
f 1493/1492/1 1494/1493/1 1543/1542/1
f 1494/1493/1 1495/1494/1 1544/1543/1
f 1495/1494/1 1496/1495/1 1545/1544/1
f 1496/1495/1 1497/1496/1 1546/1545/1
f 1497/1496/1 1498/1497/1 1547/1546/1
f 1498/1497/1 1499/1498/1 1548/1547/1
f 1499/1498/1 1500/1499/1 1549/1548/1
f 1501/1501/1 1502/1500/1 1551/1551/1
f 1502/1500/1 1503/1502/1 1552/1550/1
f 1503/1502/1 1504/1503/1 1553/1552/1
f 1504/1503/1 1505/1504/1 1554/1553/1
f 1505/1504/1 1506/1505/1 1555/1554/1
f 1506/1505/1 1507/1506/1 1556/1555/1
f 1507/1506/1 1508/1507/1 1557/1556/1
f 1508/1507/1 1509/1508/1 1558/1557/1
f 1509/1508/1 1510/1509/1 1559/1558/1
f 1510/1509/1 1511/1510/1 1560/1559/1
f 1511/1510/1 1512/1511/1 1561/1560/1
f 1512/1511/1 1513/1512/1 1562/1561/1
f 1513/1512/1 1514/1513/1 1563/1562/1
f 1514/1513/1 1515/1514/1 1564/1563/1
f 1515/1514/1 1516/1515/1 1565/1564/1
f 1516/1515/1 1517/1516/1 1566/1565/1
f 1517/1516/1 1518/1517/1 1567/1566/1
f 1518/1517/1 1519/1518/1 1568/1567/1
f 1519/1518/1 1520/1519/1 1569/1568/1
f 1520/1519/1 1521/1520/1 1570/1569/1
f 1521/1520/1 1522/1521/1 1571/1570/1
f 1522/1521/1 1523/1522/1 1572/1571/1
f 1523/1522/1 1524/1523/1 1573/1572/1
f 1524/1523/1 1525/1524/1 1574/1573/1
f 1525/1524/1 1526/1525/1 1575/1574/1
f 1526/1525/1 1527/1526/1 1576/1575/1
f 1527/1526/1 1528/1527/1 1577/1576/1
f 1528/1527/1 1529/1528/1 1578/1577/1
f 1529/1528/1 1530/1529/1 1579/1578/1
f 1530/1529/1 1531/1530/1 1580/1579/1
f 1531/1530/1 1532/1531/1 1581/1580/1
f 1532/1531/1 1533/1532/1 1582/1581/1
f 1533/1532/1 1534/1533/1 1583/1582/1
f 1534/1533/1 1535/1534/1 1584/1583/1
f 1535/1534/1 1536/1535/1 1585/1584/1
f 1536/1535/1 1537/1536/1 1586/1585/1
f 1537/1536/1 1538/1537/1 1587/1586/1
f 1538/1537/1 1539/1538/1 1588/1587/1
f 1539/1538/1 1540/1539/1 1589/1588/1
f 1540/1539/1 1541/1540/1 1590/1589/1
f 1541/1540/1 1542/1541/1 1591/1590/1
f 1542/1541/1 1543/1542/1 1592/1591/1
f 1543/1542/1 1544/1543/1 1593/1592/1
f 1544/1543/1 1545/1544/1 1594/1593/1
f 1545/1544/1 1546/1545/1 1595/1594/1
f 1546/1545/1 1547/1546/1 1596/1595/1
f 1547/1546/1 1548/1547/1 1597/1596/1
f 1548/1547/1 1549/1548/1 1598/1597/1
f 1549/1548/1 1550/1549/1 1599/1598/1
f 1551/1551/1 1552/1550/1 1601/1601/1
f 1552/1550/1 1553/1552/1 1602/1600/1
f 1553/1552/1 1554/1553/1 1603/1602/1
f 1554/1553/1 1555/1554/1 1604/1603/1
f 1555/1554/1 1556/1555/1 1605/1604/1
f 1556/1555/1 1557/1556/1 1606/1605/1
f 1557/1556/1 1558/1557/1 1607/1606/1
f 1558/1557/1 1559/1558/1 1608/1607/1
f 1559/1558/1 1560/1559/1 1609/1608/1
f 1560/1559/1 1561/1560/1 1610/1609/1
f 1561/1560/1 1562/1561/1 1611/1610/1
f 1562/1561/1 1563/1562/1 1612/1611/1
f 1563/1562/1 1564/1563/1 1613/1612/1
f 1564/1563/1 1565/1564/1 1614/1613/1
f 1565/1564/1 1566/1565/1 1615/1614/1
f 1566/1565/1 1567/1566/1 1616/1615/1
f 1567/1566/1 1568/1567/1 1617/1616/1
f 1568/1567/1 1569/1568/1 1618/1617/1
f 1569/1568/1 1570/1569/1 1619/1618/1
f 1570/1569/1 1571/1570/1 1620/1619/1
f 1571/1570/1 1572/1571/1 1621/1620/1
f 1572/1571/1 1573/1572/1 1622/1621/1
f 1573/1572/1 1574/1573/1 1623/1622/1
f 1574/1573/1 1575/1574/1 1624/1623/1
f 1575/1574/1 1576/1575/1 1625/1624/1
f 1576/1575/1 1577/1576/1 1626/1625/1
f 1577/1576/1 1578/1577/1 1627/1626/1
f 1578/1577/1 1579/1578/1 1628/1627/1
f 1579/1578/1 1580/1579/1 1629/1628/1
f 1580/1579/1 1581/1580/1 1630/1629/1
f 1581/1580/1 1582/1581/1 1631/1630/1
f 1582/1581/1 1583/1582/1 1632/1631/1
f 1583/1582/1 1584/1583/1 1633/1632/1
f 1584/1583/1 1585/1584/1 1634/1633/1
f 1585/1584/1 1586/1585/1 1635/1634/1
f 1586/1585/1 1587/1586/1 1636/1635/1
f 1587/1586/1 1588/1587/1 1637/1636/1
f 1588/1587/1 1589/1588/1 1638/1637/1
f 1589/1588/1 1590/1589/1 1639/1638/1
f 1590/1589/1 1591/1590/1 1640/1639/1
f 1591/1590/1 1592/1591/1 1641/1640/1
f 1592/1591/1 1593/1592/1 1642/1641/1
f 1593/1592/1 1594/1593/1 1643/1642/1
f 1594/1593/1 1595/1594/1 1644/1643/1
f 1595/1594/1 1596/1595/1 1645/1644/1
f 1596/1595/1 1597/1596/1 1646/1645/1
f 1597/1596/1 1598/1597/1 1647/1646/1
f 1598/1597/1 1599/1598/1 1648/1647/1
f 1599/1598/1 1600/1599/1 1649/1648/1
f 1601/1601/1 1602/1600/1 1651/1651/1
f 1602/1600/1 1603/1602/1 1652/1650/1
f 1603/1602/1 1604/1603/1 1653/1652/1
f 1604/1603/1 1605/1604/1 1654/1653/1
f 1605/1604/1 1606/1605/1 1655/1654/1
f 1606/1605/1 1607/1606/1 1656/1655/1
f 1607/1606/1 1608/1607/1 1657/1656/1
f 1608/1607/1 1609/1608/1 1658/1657/1
f 1609/1608/1 1610/1609/1 1659/1658/1
f 1610/1609/1 1611/1610/1 1660/1659/1
f 1611/1610/1 1612/1611/1 1661/1660/1
f 1612/1611/1 1613/1612/1 1662/1661/1
f 1613/1612/1 1614/1613/1 1663/1662/1
f 1614/1613/1 1615/1614/1 1664/1663/1
f 1615/1614/1 1616/1615/1 1665/1664/1
f 1616/1615/1 1617/1616/1 1666/1665/1
f 1617/1616/1 1618/1617/1 1667/1666/1
f 1618/1617/1 1619/1618/1 1668/1667/1
f 1619/1618/1 1620/1619/1 1669/1668/1
f 1620/1619/1 1621/1620/1 1670/1669/1
f 1621/1620/1 1622/1621/1 1671/1670/1
f 1622/1621/1 1623/1622/1 1672/1671/1
f 1623/1622/1 1624/1623/1 1673/1672/1
f 1624/1623/1 1625/1624/1 1674/1673/1
f 1625/1624/1 1626/1625/1 1675/1674/1
f 1626/1625/1 1627/1626/1 1676/1675/1
f 1627/1626/1 1628/1627/1 1677/1676/1
f 1628/1627/1 1629/1628/1 1678/1677/1
f 1629/1628/1 1630/1629/1 1679/1678/1
f 1630/1629/1 1631/1630/1 1680/1679/1
f 1631/1630/1 1632/1631/1 1681/1680/1
f 1632/1631/1 1633/1632/1 1682/1681/1
f 1633/1632/1 1634/1633/1 1683/1682/1
f 1634/1633/1 1635/1634/1 1684/1683/1
f 1635/1634/1 1636/1635/1 1685/1684/1
f 1636/1635/1 1637/1636/1 1686/1685/1
f 1637/1636/1 1638/1637/1 1687/1686/1
f 1638/1637/1 1639/1638/1 1688/1687/1
f 1639/1638/1 1640/1639/1 1689/1688/1
f 1640/1639/1 1641/1640/1 1690/1689/1
f 1641/1640/1 1642/1641/1 1691/1690/1
f 1642/1641/1 1643/1642/1 1692/1691/1
f 1643/1642/1 1644/1643/1 1693/1692/1
f 1644/1643/1 1645/1644/1 1694/1693/1
f 1645/1644/1 1646/1645/1 1695/1694/1
f 1646/1645/1 1647/1646/1 1696/1695/1
f 1647/1646/1 1648/1647/1 1697/1696/1
f 1648/1647/1 1649/1648/1 1698/1697/1
f 1649/1648/1 1650/1649/1 1699/1698/1
f 1651/1651/1 1652/1650/1 1701/1701/1
f 1652/1650/1 1653/1652/1 1702/1700/1
f 1653/1652/1 1654/1653/1 1703/1702/1
f 1654/1653/1 1655/1654/1 1704/1703/1
f 1655/1654/1 1656/1655/1 1705/1704/1
f 1656/1655/1 1657/1656/1 1706/1705/1
f 1657/1656/1 1658/1657/1 1707/1706/1
f 1658/1657/1 1659/1658/1 1708/1707/1
f 1659/1658/1 1660/1659/1 1709/1708/1
f 1660/1659/1 1661/1660/1 1710/1709/1
f 1661/1660/1 1662/1661/1 1711/1710/1
f 1662/1661/1 1663/1662/1 1712/1711/1
f 1663/1662/1 1664/1663/1 1713/1712/1
f 1664/1663/1 1665/1664/1 1714/1713/1
f 1665/1664/1 1666/1665/1 1715/1714/1
f 1666/1665/1 1667/1666/1 1716/1715/1
f 1667/1666/1 1668/1667/1 1717/1716/1
f 1668/1667/1 1669/1668/1 1718/1717/1
f 1669/1668/1 1670/1669/1 1719/1718/1
f 1670/1669/1 1671/1670/1 1720/1719/1
f 1671/1670/1 1672/1671/1 1721/1720/1
f 1672/1671/1 1673/1672/1 1722/1721/1
f 1673/1672/1 1674/1673/1 1723/1722/1
f 1674/1673/1 1675/1674/1 1724/1723/1
f 1675/1674/1 1676/1675/1 1725/1724/1
f 1676/1675/1 1677/1676/1 1726/1725/1
f 1677/1676/1 1678/1677/1 1727/1726/1
f 1678/1677/1 1679/1678/1 1728/1727/1
f 1679/1678/1 1680/1679/1 1729/1728/1
f 1680/1679/1 1681/1680/1 1730/1729/1
f 1681/1680/1 1682/1681/1 1731/1730/1
f 1682/1681/1 1683/1682/1 1732/1731/1
f 1683/1682/1 1684/1683/1 1733/1732/1
f 1684/1683/1 1685/1684/1 1734/1733/1
f 1685/1684/1 1686/1685/1 1735/1734/1
f 1686/1685/1 1687/1686/1 1736/1735/1
f 1687/1686/1 1688/1687/1 1737/1736/1
f 1688/1687/1 1689/1688/1 1738/1737/1
f 1689/1688/1 1690/1689/1 1739/1738/1
f 1690/1689/1 1691/1690/1 1740/1739/1
f 1691/1690/1 1692/1691/1 1741/1740/1
f 1692/1691/1 1693/1692/1 1742/1741/1
f 1693/1692/1 1694/1693/1 1743/1742/1
f 1694/1693/1 1695/1694/1 1744/1743/1
f 1695/1694/1 1696/1695/1 1745/1744/1
f 1696/1695/1 1697/1696/1 1746/1745/1
f 1697/1696/1 1698/1697/1 1747/1746/1
f 1698/1697/1 1699/1698/1 1748/1747/1
f 1699/1698/1 1700/1699/1 1749/1748/1
f 1701/1701/1 1702/1700/1 1751/1751/1
f 1702/1700/1 1703/1702/1 1752/1750/1
f 1703/1702/1 1704/1703/1 1753/1752/1
f 1704/1703/1 1705/1704/1 1754/1753/1
f 1705/1704/1 1706/1705/1 1755/1754/1
f 1706/1705/1 1707/1706/1 1756/1755/1
f 1707/1706/1 1708/1707/1 1757/1756/1
f 1708/1707/1 1709/1708/1 1758/1757/1
f 1709/1708/1 1710/1709/1 1759/1758/1
f 1710/1709/1 1711/1710/1 1760/1759/1
f 1711/1710/1 1712/1711/1 1761/1760/1
f 1712/1711/1 1713/1712/1 1762/1761/1
f 1713/1712/1 1714/1713/1 1763/1762/1
f 1714/1713/1 1715/1714/1 1764/1763/1
f 1715/1714/1 1716/1715/1 1765/1764/1
f 1716/1715/1 1717/1716/1 1766/1765/1
f 1717/1716/1 1718/1717/1 1767/1766/1
f 1718/1717/1 1719/1718/1 1768/1767/1
f 1719/1718/1 1720/1719/1 1769/1768/1
f 1720/1719/1 1721/1720/1 1770/1769/1
f 1721/1720/1 1722/1721/1 1771/1770/1
f 1722/1721/1 1723/1722/1 1772/1771/1
f 1723/1722/1 1724/1723/1 1773/1772/1
f 1724/1723/1 1725/1724/1 1774/1773/1
f 1725/1724/1 1726/1725/1 1775/1774/1
f 1726/1725/1 1727/1726/1 1776/1775/1
f 1727/1726/1 1728/1727/1 1777/1776/1
f 1728/1727/1 1729/1728/1 1778/1777/1
f 1729/1728/1 1730/1729/1 1779/1778/1
f 1730/1729/1 1731/1730/1 1780/1779/1
f 1731/1730/1 1732/1731/1 1781/1780/1
f 1732/1731/1 1733/1732/1 1782/1781/1
f 1733/1732/1 1734/1733/1 1783/1782/1
f 1734/1733/1 1735/1734/1 1784/1783/1
f 1735/1734/1 1736/1735/1 1785/1784/1
f 1736/1735/1 1737/1736/1 1786/1785/1
f 1737/1736/1 1738/1737/1 1787/1786/1
f 1738/1737/1 1739/1738/1 1788/1787/1
f 1739/1738/1 1740/1739/1 1789/1788/1
f 1740/1739/1 1741/1740/1 1790/1789/1
f 1741/1740/1 1742/1741/1 1791/1790/1
f 1742/1741/1 1743/1742/1 1792/1791/1
f 1743/1742/1 1744/1743/1 1793/1792/1
f 1744/1743/1 1745/1744/1 1794/1793/1
f 1745/1744/1 1746/1745/1 1795/1794/1
f 1746/1745/1 1747/1746/1 1796/1795/1
f 1747/1746/1 1748/1747/1 1797/1796/1
f 1748/1747/1 1749/1748/1 1798/1797/1
f 1749/1748/1 1750/1749/1 1799/1798/1
f 1751/1751/1 1752/1750/1 1801/1801/1
f 1752/1750/1 1753/1752/1 1802/1800/1
f 1753/1752/1 1754/1753/1 1803/1802/1
f 1754/1753/1 1755/1754/1 1804/1803/1
f 1755/1754/1 1756/1755/1 1805/1804/1
f 1756/1755/1 1757/1756/1 1806/1805/1
f 1757/1756/1 1758/1757/1 1807/1806/1
f 1758/1757/1 1759/1758/1 1808/1807/1
f 1759/1758/1 1760/1759/1 1809/1808/1
f 1760/1759/1 1761/1760/1 1810/1809/1
f 1761/1760/1 1762/1761/1 1811/1810/1
f 1762/1761/1 1763/1762/1 1812/1811/1
f 1763/1762/1 1764/1763/1 1813/1812/1
f 1764/1763/1 1765/1764/1 1814/1813/1
f 1765/1764/1 1766/1765/1 1815/1814/1
f 1766/1765/1 1767/1766/1 1816/1815/1
f 1767/1766/1 1768/1767/1 1817/1816/1
f 1768/1767/1 1769/1768/1 1818/1817/1
f 1769/1768/1 1770/1769/1 1819/1818/1
f 1770/1769/1 1771/1770/1 1820/1819/1
f 1771/1770/1 1772/1771/1 1821/1820/1
f 1772/1771/1 1773/1772/1 1822/1821/1
f 1773/1772/1 1774/1773/1 1823/1822/1
f 1774/1773/1 1775/1774/1 1824/1823/1
f 1775/1774/1 1776/1775/1 1825/1824/1
f 1776/1775/1 1777/1776/1 1826/1825/1
f 1777/1776/1 1778/1777/1 1827/1826/1
f 1778/1777/1 1779/1778/1 1828/1827/1
f 1779/1778/1 1780/1779/1 1829/1828/1
f 1780/1779/1 1781/1780/1 1830/1829/1
f 1781/1780/1 1782/1781/1 1831/1830/1
f 1782/1781/1 1783/1782/1 1832/1831/1
f 1783/1782/1 1784/1783/1 1833/1832/1
f 1784/1783/1 1785/1784/1 1834/1833/1
f 1785/1784/1 1786/1785/1 1835/1834/1
f 1786/1785/1 1787/1786/1 1836/1835/1
f 1787/1786/1 1788/1787/1 1837/1836/1
f 1788/1787/1 1789/1788/1 1838/1837/1
f 1789/1788/1 1790/1789/1 1839/1838/1
f 1790/1789/1 1791/1790/1 1840/1839/1
f 1791/1790/1 1792/1791/1 1841/1840/1
f 1792/1791/1 1793/1792/1 1842/1841/1
f 1793/1792/1 1794/1793/1 1843/1842/1
f 1794/1793/1 1795/1794/1 1844/1843/1
f 1795/1794/1 1796/1795/1 1845/1844/1
f 1796/1795/1 1797/1796/1 1846/1845/1
f 1797/1796/1 1798/1797/1 1847/1846/1
f 1798/1797/1 1799/1798/1 1848/1847/1
f 1799/1798/1 1800/1799/1 1849/1848/1
f 1801/1801/1 1802/1800/1 1851/1851/1
f 1802/1800/1 1803/1802/1 1852/1850/1
f 1803/1802/1 1804/1803/1 1853/1852/1
f 1804/1803/1 1805/1804/1 1854/1853/1
f 1805/1804/1 1806/1805/1 1855/1854/1
f 1806/1805/1 1807/1806/1 1856/1855/1
f 1807/1806/1 1808/1807/1 1857/1856/1
f 1808/1807/1 1809/1808/1 1858/1857/1
f 1809/1808/1 1810/1809/1 1859/1858/1
f 1810/1809/1 1811/1810/1 1860/1859/1
f 1811/1810/1 1812/1811/1 1861/1860/1
f 1812/1811/1 1813/1812/1 1862/1861/1
f 1813/1812/1 1814/1813/1 1863/1862/1
f 1814/1813/1 1815/1814/1 1864/1863/1
f 1815/1814/1 1816/1815/1 1865/1864/1
f 1816/1815/1 1817/1816/1 1866/1865/1
f 1817/1816/1 1818/1817/1 1867/1866/1
f 1818/1817/1 1819/1818/1 1868/1867/1
f 1819/1818/1 1820/1819/1 1869/1868/1
f 1820/1819/1 1821/1820/1 1870/1869/1
f 1821/1820/1 1822/1821/1 1871/1870/1
f 1822/1821/1 1823/1822/1 1872/1871/1
f 1823/1822/1 1824/1823/1 1873/1872/1
f 1824/1823/1 1825/1824/1 1874/1873/1
f 1825/1824/1 1826/1825/1 1875/1874/1
f 1826/1825/1 1827/1826/1 1876/1875/1
f 1827/1826/1 1828/1827/1 1877/1876/1
f 1828/1827/1 1829/1828/1 1878/1877/1
f 1829/1828/1 1830/1829/1 1879/1878/1
f 1830/1829/1 1831/1830/1 1880/1879/1
f 1831/1830/1 1832/1831/1 1881/1880/1
f 1832/1831/1 1833/1832/1 1882/1881/1
f 1833/1832/1 1834/1833/1 1883/1882/1
f 1834/1833/1 1835/1834/1 1884/1883/1
f 1835/1834/1 1836/1835/1 1885/1884/1
f 1836/1835/1 1837/1836/1 1886/1885/1
f 1837/1836/1 1838/1837/1 1887/1886/1
f 1838/1837/1 1839/1838/1 1888/1887/1
f 1839/1838/1 1840/1839/1 1889/1888/1
f 1840/1839/1 1841/1840/1 1890/1889/1
f 1841/1840/1 1842/1841/1 1891/1890/1
f 1842/1841/1 1843/1842/1 1892/1891/1
f 1843/1842/1 1844/1843/1 1893/1892/1
f 1844/1843/1 1845/1844/1 1894/1893/1
f 1845/1844/1 1846/1845/1 1895/1894/1
f 1846/1845/1 1847/1846/1 1896/1895/1
f 1847/1846/1 1848/1847/1 1897/1896/1
f 1848/1847/1 1849/1848/1 1898/1897/1
f 1849/1848/1 1850/1849/1 1899/1898/1
f 1851/1851/1 1852/1850/1 1901/1901/1
f 1852/1850/1 1853/1852/1 1902/1900/1
f 1853/1852/1 1854/1853/1 1903/1902/1
f 1854/1853/1 1855/1854/1 1904/1903/1
f 1855/1854/1 1856/1855/1 1905/1904/1
f 1856/1855/1 1857/1856/1 1906/1905/1
f 1857/1856/1 1858/1857/1 1907/1906/1
f 1858/1857/1 1859/1858/1 1908/1907/1
f 1859/1858/1 1860/1859/1 1909/1908/1
f 1860/1859/1 1861/1860/1 1910/1909/1
f 1861/1860/1 1862/1861/1 1911/1910/1
f 1862/1861/1 1863/1862/1 1912/1911/1
f 1863/1862/1 1864/1863/1 1913/1912/1
f 1864/1863/1 1865/1864/1 1914/1913/1
f 1865/1864/1 1866/1865/1 1915/1914/1
f 1866/1865/1 1867/1866/1 1916/1915/1
f 1867/1866/1 1868/1867/1 1917/1916/1
f 1868/1867/1 1869/1868/1 1918/1917/1
f 1869/1868/1 1870/1869/1 1919/1918/1
f 1870/1869/1 1871/1870/1 1920/1919/1
f 1871/1870/1 1872/1871/1 1921/1920/1
f 1872/1871/1 1873/1872/1 1922/1921/1
f 1873/1872/1 1874/1873/1 1923/1922/1
f 1874/1873/1 1875/1874/1 1924/1923/1
f 1875/1874/1 1876/1875/1 1925/1924/1
f 1876/1875/1 1877/1876/1 1926/1925/1
f 1877/1876/1 1878/1877/1 1927/1926/1
f 1878/1877/1 1879/1878/1 1928/1927/1
f 1879/1878/1 1880/1879/1 1929/1928/1
f 1880/1879/1 1881/1880/1 1930/1929/1
f 1881/1880/1 1882/1881/1 1931/1930/1
f 1882/1881/1 1883/1882/1 1932/1931/1
f 1883/1882/1 1884/1883/1 1933/1932/1
f 1884/1883/1 1885/1884/1 1934/1933/1
f 1885/1884/1 1886/1885/1 1935/1934/1
f 1886/1885/1 1887/1886/1 1936/1935/1
f 1887/1886/1 1888/1887/1 1937/1936/1
f 1888/1887/1 1889/1888/1 1938/1937/1
f 1889/1888/1 1890/1889/1 1939/1938/1
f 1890/1889/1 1891/1890/1 1940/1939/1
f 1891/1890/1 1892/1891/1 1941/1940/1
f 1892/1891/1 1893/1892/1 1942/1941/1
f 1893/1892/1 1894/1893/1 1943/1942/1
f 1894/1893/1 1895/1894/1 1944/1943/1
f 1895/1894/1 1896/1895/1 1945/1944/1
f 1896/1895/1 1897/1896/1 1946/1945/1
f 1897/1896/1 1898/1897/1 1947/1946/1
f 1898/1897/1 1899/1898/1 1948/1947/1
f 1899/1898/1 1900/1899/1 1949/1948/1
f 1901/1901/1 1902/1900/1 1951/1951/1
f 1902/1900/1 1903/1902/1 1952/1950/1
f 1903/1902/1 1904/1903/1 1953/1952/1
f 1904/1903/1 1905/1904/1 1954/1953/1
f 1905/1904/1 1906/1905/1 1955/1954/1
f 1906/1905/1 1907/1906/1 1956/1955/1
f 1907/1906/1 1908/1907/1 1957/1956/1
f 1908/1907/1 1909/1908/1 1958/1957/1
f 1909/1908/1 1910/1909/1 1959/1958/1
f 1910/1909/1 1911/1910/1 1960/1959/1
f 1911/1910/1 1912/1911/1 1961/1960/1
f 1912/1911/1 1913/1912/1 1962/1961/1
f 1913/1912/1 1914/1913/1 1963/1962/1
f 1914/1913/1 1915/1914/1 1964/1963/1
f 1915/1914/1 1916/1915/1 1965/1964/1
f 1916/1915/1 1917/1916/1 1966/1965/1
f 1917/1916/1 1918/1917/1 1967/1966/1
f 1918/1917/1 1919/1918/1 1968/1967/1
f 1919/1918/1 1920/1919/1 1969/1968/1
f 1920/1919/1 1921/1920/1 1970/1969/1
f 1921/1920/1 1922/1921/1 1971/1970/1
f 1922/1921/1 1923/1922/1 1972/1971/1
f 1923/1922/1 1924/1923/1 1973/1972/1
f 1924/1923/1 1925/1924/1 1974/1973/1
f 1925/1924/1 1926/1925/1 1975/1974/1
f 1926/1925/1 1927/1926/1 1976/1975/1
f 1927/1926/1 1928/1927/1 1977/1976/1
f 1928/1927/1 1929/1928/1 1978/1977/1
f 1929/1928/1 1930/1929/1 1979/1978/1
f 1930/1929/1 1931/1930/1 1980/1979/1
f 1931/1930/1 1932/1931/1 1981/1980/1
f 1932/1931/1 1933/1932/1 1982/1981/1
f 1933/1932/1 1934/1933/1 1983/1982/1
f 1934/1933/1 1935/1934/1 1984/1983/1
f 1935/1934/1 1936/1935/1 1985/1984/1
f 1936/1935/1 1937/1936/1 1986/1985/1
f 1937/1936/1 1938/1937/1 1987/1986/1
f 1938/1937/1 1939/1938/1 1988/1987/1
f 1939/1938/1 1940/1939/1 1989/1988/1
f 1940/1939/1 1941/1940/1 1990/1989/1
f 1941/1940/1 1942/1941/1 1991/1990/1
f 1942/1941/1 1943/1942/1 1992/1991/1
f 1943/1942/1 1944/1943/1 1993/1992/1
f 1944/1943/1 1945/1944/1 1994/1993/1
f 1945/1944/1 1946/1945/1 1995/1994/1
f 1946/1945/1 1947/1946/1 1996/1995/1
f 1947/1946/1 1948/1947/1 1997/1996/1
f 1948/1947/1 1949/1948/1 1998/1997/1
f 1949/1948/1 1950/1949/1 1999/1998/1
f 1951/1951/1 1952/1950/1 2001/2001/1
f 1952/1950/1 1953/1952/1 2002/2000/1
f 1953/1952/1 1954/1953/1 2003/2002/1
f 1954/1953/1 1955/1954/1 2004/2003/1
f 1955/1954/1 1956/1955/1 2005/2004/1
f 1956/1955/1 1957/1956/1 2006/2005/1
f 1957/1956/1 1958/1957/1 2007/2006/1
f 1958/1957/1 1959/1958/1 2008/2007/1
f 1959/1958/1 1960/1959/1 2009/2008/1
f 1960/1959/1 1961/1960/1 2010/2009/1
f 1961/1960/1 1962/1961/1 2011/2010/1
f 1962/1961/1 1963/1962/1 2012/2011/1
f 1963/1962/1 1964/1963/1 2013/2012/1
f 1964/1963/1 1965/1964/1 2014/2013/1
f 1965/1964/1 1966/1965/1 2015/2014/1
f 1966/1965/1 1967/1966/1 2016/2015/1
f 1967/1966/1 1968/1967/1 2017/2016/1
f 1968/1967/1 1969/1968/1 2018/2017/1
f 1969/1968/1 1970/1969/1 2019/2018/1
f 1970/1969/1 1971/1970/1 2020/2019/1
f 1971/1970/1 1972/1971/1 2021/2020/1
f 1972/1971/1 1973/1972/1 2022/2021/1
f 1973/1972/1 1974/1973/1 2023/2022/1
f 1974/1973/1 1975/1974/1 2024/2023/1
f 1975/1974/1 1976/1975/1 2025/2024/1
f 1976/1975/1 1977/1976/1 2026/2025/1
f 1977/1976/1 1978/1977/1 2027/2026/1
f 1978/1977/1 1979/1978/1 2028/2027/1
f 1979/1978/1 1980/1979/1 2029/2028/1
f 1980/1979/1 1981/1980/1 2030/2029/1
f 1981/1980/1 1982/1981/1 2031/2030/1
f 1982/1981/1 1983/1982/1 2032/2031/1
f 1983/1982/1 1984/1983/1 2033/2032/1
f 1984/1983/1 1985/1984/1 2034/2033/1
f 1985/1984/1 1986/1985/1 2035/2034/1
f 1986/1985/1 1987/1986/1 2036/2035/1
f 1987/1986/1 1988/1987/1 2037/2036/1
f 1988/1987/1 1989/1988/1 2038/2037/1
f 1989/1988/1 1990/1989/1 2039/2038/1
f 1990/1989/1 1991/1990/1 2040/2039/1
f 1991/1990/1 1992/1991/1 2041/2040/1
f 1992/1991/1 1993/1992/1 2042/2041/1
f 1993/1992/1 1994/1993/1 2043/2042/1
f 1994/1993/1 1995/1994/1 2044/2043/1
f 1995/1994/1 1996/1995/1 2045/2044/1
f 1996/1995/1 1997/1996/1 2046/2045/1
f 1997/1996/1 1998/1997/1 2047/2046/1
f 1998/1997/1 1999/1998/1 2048/2047/1
f 1999/1998/1 2000/1999/1 2049/2048/1
f 2001/2001/1 2002/2000/1 2051/2051/1
f 2002/2000/1 2003/2002/1 2052/2050/1
f 2003/2002/1 2004/2003/1 2053/2052/1
f 2004/2003/1 2005/2004/1 2054/2053/1
f 2005/2004/1 2006/2005/1 2055/2054/1
f 2006/2005/1 2007/2006/1 2056/2055/1
f 2007/2006/1 2008/2007/1 2057/2056/1
f 2008/2007/1 2009/2008/1 2058/2057/1
f 2009/2008/1 2010/2009/1 2059/2058/1
f 2010/2009/1 2011/2010/1 2060/2059/1
f 2011/2010/1 2012/2011/1 2061/2060/1
f 2012/2011/1 2013/2012/1 2062/2061/1
f 2013/2012/1 2014/2013/1 2063/2062/1
f 2014/2013/1 2015/2014/1 2064/2063/1
f 2015/2014/1 2016/2015/1 2065/2064/1
f 2016/2015/1 2017/2016/1 2066/2065/1
f 2017/2016/1 2018/2017/1 2067/2066/1
f 2018/2017/1 2019/2018/1 2068/2067/1
f 2019/2018/1 2020/2019/1 2069/2068/1
f 2020/2019/1 2021/2020/1 2070/2069/1
f 2021/2020/1 2022/2021/1 2071/2070/1
f 2022/2021/1 2023/2022/1 2072/2071/1
f 2023/2022/1 2024/2023/1 2073/2072/1
f 2024/2023/1 2025/2024/1 2074/2073/1
f 2025/2024/1 2026/2025/1 2075/2074/1
f 2026/2025/1 2027/2026/1 2076/2075/1
f 2027/2026/1 2028/2027/1 2077/2076/1
f 2028/2027/1 2029/2028/1 2078/2077/1
f 2029/2028/1 2030/2029/1 2079/2078/1
f 2030/2029/1 2031/2030/1 2080/2079/1
f 2031/2030/1 2032/2031/1 2081/2080/1
f 2032/2031/1 2033/2032/1 2082/2081/1
f 2033/2032/1 2034/2033/1 2083/2082/1
f 2034/2033/1 2035/2034/1 2084/2083/1
f 2035/2034/1 2036/2035/1 2085/2084/1
f 2036/2035/1 2037/2036/1 2086/2085/1
f 2037/2036/1 2038/2037/1 2087/2086/1
f 2038/2037/1 2039/2038/1 2088/2087/1
f 2039/2038/1 2040/2039/1 2089/2088/1
f 2040/2039/1 2041/2040/1 2090/2089/1
f 2041/2040/1 2042/2041/1 2091/2090/1
f 2042/2041/1 2043/2042/1 2092/2091/1
f 2043/2042/1 2044/2043/1 2093/2092/1
f 2044/2043/1 2045/2044/1 2094/2093/1
f 2045/2044/1 2046/2045/1 2095/2094/1
f 2046/2045/1 2047/2046/1 2096/2095/1
f 2047/2046/1 2048/2047/1 2097/2096/1
f 2048/2047/1 2049/2048/1 2098/2097/1
f 2049/2048/1 2050/2049/1 2099/2098/1
f 2051/2051/1 2052/2050/1 2101/2101/1
f 2052/2050/1 2053/2052/1 2102/2100/1
f 2053/2052/1 2054/2053/1 2103/2102/1
f 2054/2053/1 2055/2054/1 2104/2103/1
f 2055/2054/1 2056/2055/1 2105/2104/1
f 2056/2055/1 2057/2056/1 2106/2105/1
f 2057/2056/1 2058/2057/1 2107/2106/1
f 2058/2057/1 2059/2058/1 2108/2107/1
f 2059/2058/1 2060/2059/1 2109/2108/1
f 2060/2059/1 2061/2060/1 2110/2109/1
f 2061/2060/1 2062/2061/1 2111/2110/1
f 2062/2061/1 2063/2062/1 2112/2111/1
f 2063/2062/1 2064/2063/1 2113/2112/1
f 2064/2063/1 2065/2064/1 2114/2113/1
f 2065/2064/1 2066/2065/1 2115/2114/1
f 2066/2065/1 2067/2066/1 2116/2115/1
f 2067/2066/1 2068/2067/1 2117/2116/1
f 2068/2067/1 2069/2068/1 2118/2117/1
f 2069/2068/1 2070/2069/1 2119/2118/1
f 2070/2069/1 2071/2070/1 2120/2119/1
f 2071/2070/1 2072/2071/1 2121/2120/1
f 2072/2071/1 2073/2072/1 2122/2121/1
f 2073/2072/1 2074/2073/1 2123/2122/1
f 2074/2073/1 2075/2074/1 2124/2123/1
f 2075/2074/1 2076/2075/1 2125/2124/1
f 2076/2075/1 2077/2076/1 2126/2125/1
f 2077/2076/1 2078/2077/1 2127/2126/1
f 2078/2077/1 2079/2078/1 2128/2127/1
f 2079/2078/1 2080/2079/1 2129/2128/1
f 2080/2079/1 2081/2080/1 2130/2129/1
f 2081/2080/1 2082/2081/1 2131/2130/1
f 2082/2081/1 2083/2082/1 2132/2131/1
f 2083/2082/1 2084/2083/1 2133/2132/1
f 2084/2083/1 2085/2084/1 2134/2133/1
f 2085/2084/1 2086/2085/1 2135/2134/1
f 2086/2085/1 2087/2086/1 2136/2135/1
f 2087/2086/1 2088/2087/1 2137/2136/1
f 2088/2087/1 2089/2088/1 2138/2137/1
f 2089/2088/1 2090/2089/1 2139/2138/1
f 2090/2089/1 2091/2090/1 2140/2139/1
f 2091/2090/1 2092/2091/1 2141/2140/1
f 2092/2091/1 2093/2092/1 2142/2141/1
f 2093/2092/1 2094/2093/1 2143/2142/1
f 2094/2093/1 2095/2094/1 2144/2143/1
f 2095/2094/1 2096/2095/1 2145/2144/1
f 2096/2095/1 2097/2096/1 2146/2145/1
f 2097/2096/1 2098/2097/1 2147/2146/1
f 2098/2097/1 2099/2098/1 2148/2147/1
f 2099/2098/1 2100/2099/1 2149/2148/1
f 2101/2101/1 2102/2100/1 2151/2151/1
f 2102/2100/1 2103/2102/1 2152/2150/1
f 2103/2102/1 2104/2103/1 2153/2152/1
f 2104/2103/1 2105/2104/1 2154/2153/1
f 2105/2104/1 2106/2105/1 2155/2154/1
f 2106/2105/1 2107/2106/1 2156/2155/1
f 2107/2106/1 2108/2107/1 2157/2156/1
f 2108/2107/1 2109/2108/1 2158/2157/1
f 2109/2108/1 2110/2109/1 2159/2158/1
f 2110/2109/1 2111/2110/1 2160/2159/1
f 2111/2110/1 2112/2111/1 2161/2160/1
f 2112/2111/1 2113/2112/1 2162/2161/1
f 2113/2112/1 2114/2113/1 2163/2162/1
f 2114/2113/1 2115/2114/1 2164/2163/1
f 2115/2114/1 2116/2115/1 2165/2164/1
f 2116/2115/1 2117/2116/1 2166/2165/1
f 2117/2116/1 2118/2117/1 2167/2166/1
f 2118/2117/1 2119/2118/1 2168/2167/1
f 2119/2118/1 2120/2119/1 2169/2168/1
f 2120/2119/1 2121/2120/1 2170/2169/1
f 2121/2120/1 2122/2121/1 2171/2170/1
f 2122/2121/1 2123/2122/1 2172/2171/1
f 2123/2122/1 2124/2123/1 2173/2172/1
f 2124/2123/1 2125/2124/1 2174/2173/1
f 2125/2124/1 2126/2125/1 2175/2174/1
f 2126/2125/1 2127/2126/1 2176/2175/1
f 2127/2126/1 2128/2127/1 2177/2176/1
f 2128/2127/1 2129/2128/1 2178/2177/1
f 2129/2128/1 2130/2129/1 2179/2178/1
f 2130/2129/1 2131/2130/1 2180/2179/1
f 2131/2130/1 2132/2131/1 2181/2180/1
f 2132/2131/1 2133/2132/1 2182/2181/1
f 2133/2132/1 2134/2133/1 2183/2182/1
f 2134/2133/1 2135/2134/1 2184/2183/1
f 2135/2134/1 2136/2135/1 2185/2184/1
f 2136/2135/1 2137/2136/1 2186/2185/1
f 2137/2136/1 2138/2137/1 2187/2186/1
f 2138/2137/1 2139/2138/1 2188/2187/1
f 2139/2138/1 2140/2139/1 2189/2188/1
f 2140/2139/1 2141/2140/1 2190/2189/1
f 2141/2140/1 2142/2141/1 2191/2190/1
f 2142/2141/1 2143/2142/1 2192/2191/1
f 2143/2142/1 2144/2143/1 2193/2192/1
f 2144/2143/1 2145/2144/1 2194/2193/1
f 2145/2144/1 2146/2145/1 2195/2194/1
f 2146/2145/1 2147/2146/1 2196/2195/1
f 2147/2146/1 2148/2147/1 2197/2196/1
f 2148/2147/1 2149/2148/1 2198/2197/1
f 2149/2148/1 2150/2149/1 2199/2198/1
f 2151/2151/1 2152/2150/1 2201/2201/1
f 2152/2150/1 2153/2152/1 2202/2200/1
f 2153/2152/1 2154/2153/1 2203/2202/1
f 2154/2153/1 2155/2154/1 2204/2203/1
f 2155/2154/1 2156/2155/1 2205/2204/1
f 2156/2155/1 2157/2156/1 2206/2205/1
f 2157/2156/1 2158/2157/1 2207/2206/1
f 2158/2157/1 2159/2158/1 2208/2207/1
f 2159/2158/1 2160/2159/1 2209/2208/1
f 2160/2159/1 2161/2160/1 2210/2209/1
f 2161/2160/1 2162/2161/1 2211/2210/1
f 2162/2161/1 2163/2162/1 2212/2211/1
f 2163/2162/1 2164/2163/1 2213/2212/1
f 2164/2163/1 2165/2164/1 2214/2213/1
f 2165/2164/1 2166/2165/1 2215/2214/1
f 2166/2165/1 2167/2166/1 2216/2215/1
f 2167/2166/1 2168/2167/1 2217/2216/1
f 2168/2167/1 2169/2168/1 2218/2217/1
f 2169/2168/1 2170/2169/1 2219/2218/1
f 2170/2169/1 2171/2170/1 2220/2219/1
f 2171/2170/1 2172/2171/1 2221/2220/1
f 2172/2171/1 2173/2172/1 2222/2221/1
f 2173/2172/1 2174/2173/1 2223/2222/1
f 2174/2173/1 2175/2174/1 2224/2223/1
f 2175/2174/1 2176/2175/1 2225/2224/1
f 2176/2175/1 2177/2176/1 2226/2225/1
f 2177/2176/1 2178/2177/1 2227/2226/1
f 2178/2177/1 2179/2178/1 2228/2227/1
f 2179/2178/1 2180/2179/1 2229/2228/1
f 2180/2179/1 2181/2180/1 2230/2229/1
f 2181/2180/1 2182/2181/1 2231/2230/1
f 2182/2181/1 2183/2182/1 2232/2231/1
f 2183/2182/1 2184/2183/1 2233/2232/1
f 2184/2183/1 2185/2184/1 2234/2233/1
f 2185/2184/1 2186/2185/1 2235/2234/1
f 2186/2185/1 2187/2186/1 2236/2235/1
f 2187/2186/1 2188/2187/1 2237/2236/1
f 2188/2187/1 2189/2188/1 2238/2237/1
f 2189/2188/1 2190/2189/1 2239/2238/1
f 2190/2189/1 2191/2190/1 2240/2239/1
f 2191/2190/1 2192/2191/1 2241/2240/1
f 2192/2191/1 2193/2192/1 2242/2241/1
f 2193/2192/1 2194/2193/1 2243/2242/1
f 2194/2193/1 2195/2194/1 2244/2243/1
f 2195/2194/1 2196/2195/1 2245/2244/1
f 2196/2195/1 2197/2196/1 2246/2245/1
f 2197/2196/1 2198/2197/1 2247/2246/1
f 2198/2197/1 2199/2198/1 2248/2247/1
f 2199/2198/1 2200/2199/1 2249/2248/1
f 2201/2201/1 2202/2200/1 2251/2251/1
f 2202/2200/1 2203/2202/1 2252/2250/1
f 2203/2202/1 2204/2203/1 2253/2252/1
f 2204/2203/1 2205/2204/1 2254/2253/1
f 2205/2204/1 2206/2205/1 2255/2254/1
f 2206/2205/1 2207/2206/1 2256/2255/1
f 2207/2206/1 2208/2207/1 2257/2256/1
f 2208/2207/1 2209/2208/1 2258/2257/1
f 2209/2208/1 2210/2209/1 2259/2258/1
f 2210/2209/1 2211/2210/1 2260/2259/1
f 2211/2210/1 2212/2211/1 2261/2260/1
f 2212/2211/1 2213/2212/1 2262/2261/1
f 2213/2212/1 2214/2213/1 2263/2262/1
f 2214/2213/1 2215/2214/1 2264/2263/1
f 2215/2214/1 2216/2215/1 2265/2264/1
f 2216/2215/1 2217/2216/1 2266/2265/1
f 2217/2216/1 2218/2217/1 2267/2266/1
f 2218/2217/1 2219/2218/1 2268/2267/1
f 2219/2218/1 2220/2219/1 2269/2268/1
f 2220/2219/1 2221/2220/1 2270/2269/1
f 2221/2220/1 2222/2221/1 2271/2270/1
f 2222/2221/1 2223/2222/1 2272/2271/1
f 2223/2222/1 2224/2223/1 2273/2272/1
f 2224/2223/1 2225/2224/1 2274/2273/1
f 2225/2224/1 2226/2225/1 2275/2274/1
f 2226/2225/1 2227/2226/1 2276/2275/1
f 2227/2226/1 2228/2227/1 2277/2276/1
f 2228/2227/1 2229/2228/1 2278/2277/1
f 2229/2228/1 2230/2229/1 2279/2278/1
f 2230/2229/1 2231/2230/1 2280/2279/1
f 2231/2230/1 2232/2231/1 2281/2280/1
f 2232/2231/1 2233/2232/1 2282/2281/1
f 2233/2232/1 2234/2233/1 2283/2282/1
f 2234/2233/1 2235/2234/1 2284/2283/1
f 2235/2234/1 2236/2235/1 2285/2284/1
f 2236/2235/1 2237/2236/1 2286/2285/1
f 2237/2236/1 2238/2237/1 2287/2286/1
f 2238/2237/1 2239/2238/1 2288/2287/1
f 2239/2238/1 2240/2239/1 2289/2288/1
f 2240/2239/1 2241/2240/1 2290/2289/1
f 2241/2240/1 2242/2241/1 2291/2290/1
f 2242/2241/1 2243/2242/1 2292/2291/1
f 2243/2242/1 2244/2243/1 2293/2292/1
f 2244/2243/1 2245/2244/1 2294/2293/1
f 2245/2244/1 2246/2245/1 2295/2294/1
f 2246/2245/1 2247/2246/1 2296/2295/1
f 2247/2246/1 2248/2247/1 2297/2296/1
f 2248/2247/1 2249/2248/1 2298/2297/1
f 2249/2248/1 2250/2249/1 2299/2298/1
f 2251/2251/1 2252/2250/1 2301/2301/1
f 2252/2250/1 2253/2252/1 2302/2300/1
f 2253/2252/1 2254/2253/1 2303/2302/1
f 2254/2253/1 2255/2254/1 2304/2303/1
f 2255/2254/1 2256/2255/1 2305/2304/1
f 2256/2255/1 2257/2256/1 2306/2305/1
f 2257/2256/1 2258/2257/1 2307/2306/1
f 2258/2257/1 2259/2258/1 2308/2307/1
f 2259/2258/1 2260/2259/1 2309/2308/1
f 2260/2259/1 2261/2260/1 2310/2309/1
f 2261/2260/1 2262/2261/1 2311/2310/1
f 2262/2261/1 2263/2262/1 2312/2311/1
f 2263/2262/1 2264/2263/1 2313/2312/1
f 2264/2263/1 2265/2264/1 2314/2313/1
f 2265/2264/1 2266/2265/1 2315/2314/1
f 2266/2265/1 2267/2266/1 2316/2315/1
f 2267/2266/1 2268/2267/1 2317/2316/1
f 2268/2267/1 2269/2268/1 2318/2317/1
f 2269/2268/1 2270/2269/1 2319/2318/1
f 2270/2269/1 2271/2270/1 2320/2319/1
f 2271/2270/1 2272/2271/1 2321/2320/1
f 2272/2271/1 2273/2272/1 2322/2321/1
f 2273/2272/1 2274/2273/1 2323/2322/1
f 2274/2273/1 2275/2274/1 2324/2323/1
f 2275/2274/1 2276/2275/1 2325/2324/1
f 2276/2275/1 2277/2276/1 2326/2325/1
f 2277/2276/1 2278/2277/1 2327/2326/1
f 2278/2277/1 2279/2278/1 2328/2327/1
f 2279/2278/1 2280/2279/1 2329/2328/1
f 2280/2279/1 2281/2280/1 2330/2329/1
f 2281/2280/1 2282/2281/1 2331/2330/1
f 2282/2281/1 2283/2282/1 2332/2331/1
f 2283/2282/1 2284/2283/1 2333/2332/1
f 2284/2283/1 2285/2284/1 2334/2333/1
f 2285/2284/1 2286/2285/1 2335/2334/1
f 2286/2285/1 2287/2286/1 2336/2335/1
f 2287/2286/1 2288/2287/1 2337/2336/1
f 2288/2287/1 2289/2288/1 2338/2337/1
f 2289/2288/1 2290/2289/1 2339/2338/1
f 2290/2289/1 2291/2290/1 2340/2339/1
f 2291/2290/1 2292/2291/1 2341/2340/1
f 2292/2291/1 2293/2292/1 2342/2341/1
f 2293/2292/1 2294/2293/1 2343/2342/1
f 2294/2293/1 2295/2294/1 2344/2343/1
f 2295/2294/1 2296/2295/1 2345/2344/1
f 2296/2295/1 2297/2296/1 2346/2345/1
f 2297/2296/1 2298/2297/1 2347/2346/1
f 2298/2297/1 2299/2298/1 2348/2347/1
f 2299/2298/1 2300/2299/1 2349/2348/1
f 2301/2301/1 2302/2300/1 2351/2351/1
f 2302/2300/1 2303/2302/1 2352/2350/1
f 2303/2302/1 2304/2303/1 2353/2352/1
f 2304/2303/1 2305/2304/1 2354/2353/1
f 2305/2304/1 2306/2305/1 2355/2354/1
f 2306/2305/1 2307/2306/1 2356/2355/1
f 2307/2306/1 2308/2307/1 2357/2356/1
f 2308/2307/1 2309/2308/1 2358/2357/1
f 2309/2308/1 2310/2309/1 2359/2358/1
f 2310/2309/1 2311/2310/1 2360/2359/1
f 2311/2310/1 2312/2311/1 2361/2360/1
f 2312/2311/1 2313/2312/1 2362/2361/1
f 2313/2312/1 2314/2313/1 2363/2362/1
f 2314/2313/1 2315/2314/1 2364/2363/1
f 2315/2314/1 2316/2315/1 2365/2364/1
f 2316/2315/1 2317/2316/1 2366/2365/1
f 2317/2316/1 2318/2317/1 2367/2366/1
f 2318/2317/1 2319/2318/1 2368/2367/1
f 2319/2318/1 2320/2319/1 2369/2368/1
f 2320/2319/1 2321/2320/1 2370/2369/1
f 2321/2320/1 2322/2321/1 2371/2370/1
f 2322/2321/1 2323/2322/1 2372/2371/1
f 2323/2322/1 2324/2323/1 2373/2372/1
f 2324/2323/1 2325/2324/1 2374/2373/1
f 2325/2324/1 2326/2325/1 2375/2374/1
f 2326/2325/1 2327/2326/1 2376/2375/1
f 2327/2326/1 2328/2327/1 2377/2376/1
f 2328/2327/1 2329/2328/1 2378/2377/1
f 2329/2328/1 2330/2329/1 2379/2378/1
f 2330/2329/1 2331/2330/1 2380/2379/1
f 2331/2330/1 2332/2331/1 2381/2380/1
f 2332/2331/1 2333/2332/1 2382/2381/1
f 2333/2332/1 2334/2333/1 2383/2382/1
f 2334/2333/1 2335/2334/1 2384/2383/1
f 2335/2334/1 2336/2335/1 2385/2384/1
f 2336/2335/1 2337/2336/1 2386/2385/1
f 2337/2336/1 2338/2337/1 2387/2386/1
f 2338/2337/1 2339/2338/1 2388/2387/1
f 2339/2338/1 2340/2339/1 2389/2388/1
f 2340/2339/1 2341/2340/1 2390/2389/1
f 2341/2340/1 2342/2341/1 2391/2390/1
f 2342/2341/1 2343/2342/1 2392/2391/1
f 2343/2342/1 2344/2343/1 2393/2392/1
f 2344/2343/1 2345/2344/1 2394/2393/1
f 2345/2344/1 2346/2345/1 2395/2394/1
f 2346/2345/1 2347/2346/1 2396/2395/1
f 2347/2346/1 2348/2347/1 2397/2396/1
f 2348/2347/1 2349/2348/1 2398/2397/1
f 2349/2348/1 2350/2349/1 2399/2398/1
f 2351/2351/1 2352/2350/1 2401/2401/1
f 2352/2350/1 2353/2352/1 2402/2400/1
f 2353/2352/1 2354/2353/1 2403/2402/1
f 2354/2353/1 2355/2354/1 2404/2403/1
f 2355/2354/1 2356/2355/1 2405/2404/1
f 2356/2355/1 2357/2356/1 2406/2405/1
f 2357/2356/1 2358/2357/1 2407/2406/1
f 2358/2357/1 2359/2358/1 2408/2407/1
f 2359/2358/1 2360/2359/1 2409/2408/1
f 2360/2359/1 2361/2360/1 2410/2409/1
f 2361/2360/1 2362/2361/1 2411/2410/1
f 2362/2361/1 2363/2362/1 2412/2411/1
f 2363/2362/1 2364/2363/1 2413/2412/1
f 2364/2363/1 2365/2364/1 2414/2413/1
f 2365/2364/1 2366/2365/1 2415/2414/1
f 2366/2365/1 2367/2366/1 2416/2415/1
f 2367/2366/1 2368/2367/1 2417/2416/1
f 2368/2367/1 2369/2368/1 2418/2417/1
f 2369/2368/1 2370/2369/1 2419/2418/1
f 2370/2369/1 2371/2370/1 2420/2419/1
f 2371/2370/1 2372/2371/1 2421/2420/1
f 2372/2371/1 2373/2372/1 2422/2421/1
f 2373/2372/1 2374/2373/1 2423/2422/1
f 2374/2373/1 2375/2374/1 2424/2423/1
f 2375/2374/1 2376/2375/1 2425/2424/1
f 2376/2375/1 2377/2376/1 2426/2425/1
f 2377/2376/1 2378/2377/1 2427/2426/1
f 2378/2377/1 2379/2378/1 2428/2427/1
f 2379/2378/1 2380/2379/1 2429/2428/1
f 2380/2379/1 2381/2380/1 2430/2429/1
f 2381/2380/1 2382/2381/1 2431/2430/1
f 2382/2381/1 2383/2382/1 2432/2431/1
f 2383/2382/1 2384/2383/1 2433/2432/1
f 2384/2383/1 2385/2384/1 2434/2433/1
f 2385/2384/1 2386/2385/1 2435/2434/1
f 2386/2385/1 2387/2386/1 2436/2435/1
f 2387/2386/1 2388/2387/1 2437/2436/1
f 2388/2387/1 2389/2388/1 2438/2437/1
f 2389/2388/1 2390/2389/1 2439/2438/1
f 2390/2389/1 2391/2390/1 2440/2439/1
f 2391/2390/1 2392/2391/1 2441/2440/1
f 2392/2391/1 2393/2392/1 2442/2441/1
f 2393/2392/1 2394/2393/1 2443/2442/1
f 2394/2393/1 2395/2394/1 2444/2443/1
f 2395/2394/1 2396/2395/1 2445/2444/1
f 2396/2395/1 2397/2396/1 2446/2445/1
f 2397/2396/1 2398/2397/1 2447/2446/1
f 2398/2397/1 2399/2398/1 2448/2447/1
f 2399/2398/1 2400/2399/1 2449/2448/1
f 2401/2401/1 2402/2400/1 2451/2451/1
f 2402/2400/1 2403/2402/1 2452/2450/1
f 2403/2402/1 2404/2403/1 2453/2452/1
f 2404/2403/1 2405/2404/1 2454/2453/1
f 2405/2404/1 2406/2405/1 2455/2454/1
f 2406/2405/1 2407/2406/1 2456/2455/1
f 2407/2406/1 2408/2407/1 2457/2456/1
f 2408/2407/1 2409/2408/1 2458/2457/1
f 2409/2408/1 2410/2409/1 2459/2458/1
f 2410/2409/1 2411/2410/1 2460/2459/1
f 2411/2410/1 2412/2411/1 2461/2460/1
f 2412/2411/1 2413/2412/1 2462/2461/1
f 2413/2412/1 2414/2413/1 2463/2462/1
f 2414/2413/1 2415/2414/1 2464/2463/1
f 2415/2414/1 2416/2415/1 2465/2464/1
f 2416/2415/1 2417/2416/1 2466/2465/1
f 2417/2416/1 2418/2417/1 2467/2466/1
f 2418/2417/1 2419/2418/1 2468/2467/1
f 2419/2418/1 2420/2419/1 2469/2468/1
f 2420/2419/1 2421/2420/1 2470/2469/1
f 2421/2420/1 2422/2421/1 2471/2470/1
f 2422/2421/1 2423/2422/1 2472/2471/1
f 2423/2422/1 2424/2423/1 2473/2472/1
f 2424/2423/1 2425/2424/1 2474/2473/1
f 2425/2424/1 2426/2425/1 2475/2474/1
f 2426/2425/1 2427/2426/1 2476/2475/1
f 2427/2426/1 2428/2427/1 2477/2476/1
f 2428/2427/1 2429/2428/1 2478/2477/1
f 2429/2428/1 2430/2429/1 2479/2478/1
f 2430/2429/1 2431/2430/1 2480/2479/1
f 2431/2430/1 2432/2431/1 2481/2480/1
f 2432/2431/1 2433/2432/1 2482/2481/1
f 2433/2432/1 2434/2433/1 2483/2482/1
f 2434/2433/1 2435/2434/1 2484/2483/1
f 2435/2434/1 2436/2435/1 2485/2484/1
f 2436/2435/1 2437/2436/1 2486/2485/1
f 2437/2436/1 2438/2437/1 2487/2486/1
f 2438/2437/1 2439/2438/1 2488/2487/1
f 2439/2438/1 2440/2439/1 2489/2488/1
f 2440/2439/1 2441/2440/1 2490/2489/1
f 2441/2440/1 2442/2441/1 2491/2490/1
f 2442/2441/1 2443/2442/1 2492/2491/1
f 2443/2442/1 2444/2443/1 2493/2492/1
f 2444/2443/1 2445/2444/1 2494/2493/1
f 2445/2444/1 2446/2445/1 2495/2494/1
f 2446/2445/1 2447/2446/1 2496/2495/1
f 2447/2446/1 2448/2447/1 2497/2496/1
f 2448/2447/1 2449/2448/1 2498/2497/1
f 2449/2448/1 2450/2449/1 2499/2498/1
o MonkeySmooth
v 4.340634 0.239221 -3.357858
v 4.325782 0.245835 -3.340101
v 4.327003 0.213784 -3.354734
v 4.357406 0.231889 -3.378538
v 4.349105 0.266870 -3.359876
v 4.333205 0.270311 -3.341871
v 4.313766 0.223374 -3.337354
v 4.341994 0.203141 -3.375013
v 4.367019 0.263078 -3.380811
v 3.359468 0.239221 -3.357858
v 3.373099 0.213784 -3.354734
v 3.374320 0.245835 -3.340101
v 3.350997 0.266870 -3.359876
v 3.342696 0.231889 -3.378538
v 3.358108 0.203141 -3.375013
v 3.386336 0.223374 -3.337354
v 3.366897 0.270311 -3.341871
v 3.333083 0.263078 -3.380811
v 4.404502 0.212968 -3.452287
v 4.389998 0.218461 -3.426267
v 4.384414 0.175599 -3.447980
v 4.418288 0.207963 -3.479169
v 4.417037 0.253511 -3.455015
v 4.401687 0.256242 -3.428907
v 4.371291 0.183610 -3.422132
v 4.396926 0.168290 -3.474744
v 4.431594 0.251054 -3.481946
v 3.295600 0.212968 -3.452287
v 3.315688 0.175599 -3.447980
v 3.310103 0.218461 -3.426267
v 3.283065 0.253511 -3.455015
v 3.281814 0.207963 -3.479169
v 3.303176 0.168290 -3.474744
v 3.328811 0.183610 -3.422132
v 3.298415 0.256242 -3.428907
v 3.268508 0.251054 -3.481946
v 4.285844 0.096318 -3.427623
v 4.279746 0.109620 -3.402929
v 4.244529 0.083848 -3.419530
v 4.291701 0.084214 -3.453413
v 4.323989 0.116212 -3.435346
v 4.315139 0.128190 -3.410169
v 4.241439 0.097978 -3.395368
v 4.247512 0.071000 -3.444837
v 4.332473 0.105302 -3.461561
v 3.414258 0.096318 -3.427623
v 3.455573 0.083848 -3.419530
v 3.420356 0.109620 -3.402929
v 3.376113 0.116212 -3.435346
v 3.408401 0.084214 -3.453413
v 3.452590 0.071000 -3.444837
v 3.458663 0.097978 -3.395368
v 3.384963 0.128190 -3.410169
v 3.367629 0.105302 -3.461561
v 4.259587 0.160007 -3.340587
v 4.253661 0.176004 -3.324842
v 4.231368 0.151582 -3.335042
v 4.266349 0.142213 -3.359014
v 4.285712 0.173471 -3.345884
v 4.277022 0.187852 -3.329542
v 4.228438 0.168595 -3.319898
v 4.234725 0.132646 -3.352766
v 4.295608 0.157487 -3.365003
v 3.440515 0.160007 -3.340587
v 3.468734 0.151582 -3.335042
v 3.446441 0.176004 -3.324842
v 3.414390 0.173471 -3.345884
v 3.433753 0.142213 -3.359014
v 3.465377 0.132646 -3.352766
v 3.471663 0.168595 -3.319898
v 3.423079 0.187852 -3.329542
v 3.404494 0.157487 -3.365003
v 4.145652 0.160007 -3.319412
v 4.152328 0.176004 -3.305761
v 4.120193 0.173471 -3.315351
v 4.138137 0.142213 -3.335386
v 4.173324 0.151582 -3.324209
v 4.176803 0.168595 -3.310133
v 4.129867 0.187852 -3.302045
v 4.109298 0.157487 -3.330915
v 4.169417 0.132646 -3.340681
v 3.554450 0.160007 -3.319412
v 3.579909 0.173471 -3.315351
v 3.547774 0.176004 -3.305761
v 3.526778 0.151582 -3.324209
v 3.561965 0.142213 -3.335386
v 3.590804 0.157487 -3.330915
v 3.570235 0.187852 -3.302045
v 3.523299 0.168595 -3.310133
v 3.530684 0.132646 -3.340681
v 4.117446 0.096318 -3.397104
v 4.123733 0.109620 -3.374509
v 4.079322 0.116212 -3.391241
v 4.111526 0.084214 -3.420911
v 4.158744 0.083848 -3.403936
v 4.161971 0.097978 -3.380842
v 4.088424 0.128190 -3.369123
v 4.070754 0.105302 -3.414564
v 4.155715 0.071000 -3.428236
v 3.582656 0.096318 -3.397104
v 3.620780 0.116212 -3.391241
v 3.576369 0.109620 -3.374509
v 3.541358 0.083848 -3.403936
v 3.588576 0.084214 -3.420911
v 3.629348 0.105302 -3.414564
v 3.611678 0.128190 -3.369123
v 3.538131 0.097978 -3.380842
v 3.544387 0.071000 -3.428236
v 3.998845 0.212968 -3.381423
v 4.013709 0.218461 -3.360555
v 3.986312 0.253511 -3.380430
v 3.984939 0.207963 -3.403394
v 4.018928 0.175599 -3.383398
v 4.032393 0.183610 -3.362165
v 4.002028 0.256242 -3.359815
v 3.971633 0.251054 -3.402112
v 4.006301 0.168290 -3.405775
v 3.701257 0.212968 -3.381423
v 3.713790 0.253511 -3.380430
v 3.686393 0.218461 -3.360555
v 3.681174 0.175599 -3.383398
v 3.715163 0.207963 -3.403394
v 3.728469 0.251054 -3.402112
v 3.698073 0.256242 -3.359815
v 3.667708 0.183610 -3.362165
v 3.693801 0.168290 -3.405775
v 4.066379 0.239221 -3.309465
v 4.082496 0.245835 -3.296682
v 4.057952 0.266870 -3.309141
v 4.048224 0.231889 -3.324331
v 4.079848 0.213784 -3.310407
v 4.094344 0.223374 -3.297529
v 4.075088 0.270311 -3.296400
v 4.038650 0.263078 -3.323926
v 4.063521 0.203141 -3.325422
v 3.633723 0.239221 -3.309465
v 3.642150 0.266870 -3.309141
v 3.617606 0.245835 -3.296682
v 3.620254 0.213784 -3.310407
v 3.651877 0.231889 -3.324331
v 3.661452 0.263078 -3.323926
v 3.625014 0.270311 -3.296400
v 3.605758 0.223374 -3.297529
v 3.636580 0.203141 -3.325422
v 4.066379 0.353099 -3.309465
v 4.082496 0.347177 -3.296682
v 4.079848 0.379228 -3.310407
v 4.048224 0.359864 -3.324331
v 4.057952 0.324884 -3.309141
v 4.075088 0.321946 -3.296400
v 4.094344 0.370561 -3.297529
v 4.063521 0.389115 -3.325422
v 4.038650 0.328263 -3.323926
v 3.633723 0.353099 -3.309465
v 3.620254 0.379228 -3.310407
v 3.617606 0.347177 -3.296682
v 3.642150 0.324884 -3.309141
v 3.651877 0.359864 -3.324331
v 3.636580 0.389115 -3.325422
v 3.605758 0.370561 -3.297529
v 3.625014 0.321946 -3.296400
v 3.661452 0.328263 -3.323926
v 3.998845 0.379415 -3.381423
v 4.013709 0.373292 -3.360555
v 4.018928 0.417497 -3.383398
v 3.984939 0.385301 -3.403394
v 3.986312 0.338288 -3.380430
v 4.002028 0.335099 -3.359815
v 4.032393 0.408647 -3.362165
v 4.006301 0.425981 -3.405775
v 3.971633 0.341386 -3.402112
v 3.701257 0.379415 -3.381423
v 3.681174 0.417497 -3.383398
v 3.686393 0.373292 -3.360555
v 3.713790 0.338288 -3.380430
v 3.715163 0.385301 -3.403394
v 3.693801 0.425981 -3.405775
v 3.667708 0.408647 -3.362165
v 3.698073 0.335099 -3.359815
v 3.728469 0.341386 -3.402112
v 4.117446 0.498010 -3.397104
v 4.123733 0.483506 -3.374509
v 4.158744 0.510545 -3.403936
v 4.111526 0.511796 -3.420911
v 4.079322 0.477922 -3.391241
v 4.088424 0.464799 -3.369123
v 4.161971 0.495195 -3.380842
v 4.155715 0.525102 -3.428236
v 4.070754 0.490434 -3.414564
v 3.582656 0.498010 -3.397104
v 3.541358 0.510545 -3.403936
v 3.576369 0.483506 -3.374509
v 3.620780 0.477922 -3.391241
v 3.588576 0.511796 -3.420911
v 3.544387 0.525102 -3.428236
v 3.538131 0.495195 -3.380842
v 3.611678 0.464799 -3.369123
v 3.629348 0.490434 -3.414564
v 4.145652 0.434201 -3.319412
v 4.152328 0.419526 -3.305761
v 4.173324 0.442689 -3.324209
v 4.138137 0.450914 -3.335386
v 4.120193 0.420549 -3.315351
v 4.129867 0.407426 -3.302045
v 4.176803 0.427018 -3.310133
v 4.169417 0.460527 -3.340681
v 4.109298 0.435502 -3.330915
v 3.554450 0.434201 -3.319412
v 3.526778 0.442689 -3.324209
v 3.547774 0.419526 -3.305761
v 3.579909 0.420549 -3.315351
v 3.561965 0.450914 -3.335386
v 3.530684 0.460527 -3.340681
v 3.523299 0.427018 -3.310133
v 3.570235 0.407426 -3.302045
v 3.590804 0.435502 -3.330915
v 4.259587 0.434201 -3.340587
v 4.253661 0.419526 -3.324842
v 4.285712 0.420549 -3.345884
v 4.266349 0.450914 -3.359014
v 4.231368 0.442689 -3.335042
v 4.228438 0.427018 -3.319898
v 4.277022 0.407426 -3.329542
v 4.295608 0.435502 -3.365003
v 4.234725 0.460527 -3.352766
v 3.440515 0.434201 -3.340587
v 3.414390 0.420549 -3.345884
v 3.446441 0.419526 -3.324842
v 3.468734 0.442689 -3.335042
v 3.433753 0.450914 -3.359014
v 3.404494 0.435502 -3.365003
v 3.423079 0.407426 -3.329542
v 3.471663 0.427018 -3.319898
v 3.465377 0.460527 -3.352766
v 4.285844 0.498010 -3.427623
v 4.279746 0.483506 -3.402929
v 4.323989 0.477922 -3.435346
v 4.291701 0.511796 -3.453413
v 4.244529 0.510545 -3.419530
v 4.241439 0.495195 -3.395368
v 4.315139 0.464799 -3.410169
v 4.332473 0.490434 -3.461561
v 4.247512 0.525102 -3.444837
v 3.414258 0.498010 -3.427623
v 3.376113 0.477922 -3.435346
v 3.420356 0.483506 -3.402929
v 3.455573 0.510545 -3.419530
v 3.408401 0.511796 -3.453413
v 3.367629 0.490434 -3.461561
v 3.384963 0.464799 -3.410169
v 3.458663 0.495195 -3.395368
v 3.452590 0.525102 -3.444837
v 4.404502 0.379415 -3.452287
v 4.389998 0.373292 -3.426267
v 4.417037 0.338288 -3.455015
v 4.418288 0.385301 -3.479169
v 4.384414 0.417497 -3.447980
v 4.371291 0.408647 -3.422132
v 4.401687 0.335099 -3.428907
v 4.431594 0.341386 -3.481946
v 4.396926 0.425981 -3.474744
v 3.295600 0.379415 -3.452287
v 3.283065 0.338288 -3.455015
v 3.310103 0.373292 -3.426267
v 3.315688 0.417497 -3.447980
v 3.281814 0.385301 -3.479169
v 3.268508 0.341386 -3.481946
v 3.298415 0.335099 -3.428907
v 3.328811 0.408647 -3.422132
v 3.303176 0.425981 -3.474744
v 4.340634 0.353099 -3.357858
v 4.325782 0.347177 -3.340101
v 4.349105 0.324884 -3.359876
v 4.357406 0.359864 -3.378538
v 4.327003 0.379228 -3.354734
v 4.313766 0.370561 -3.337354
v 4.333205 0.321946 -3.341871
v 4.367019 0.328263 -3.380811
v 4.341994 0.389115 -3.375013
v 3.359468 0.353099 -3.357858
v 3.350997 0.324884 -3.359876
v 3.374320 0.347177 -3.340101
v 3.373099 0.379228 -3.354734
v 3.342696 0.359864 -3.378538
v 3.333083 0.328263 -3.380811
v 3.366897 0.321946 -3.341871
v 3.386336 0.370561 -3.337354
v 3.358108 0.389115 -3.375013
v 4.305198 0.339278 -3.308410
v 4.308539 0.340493 -3.315748
v 4.295537 0.358969 -3.306117
v 4.301871 0.337999 -3.302511
v 4.310927 0.318058 -3.309782
v 4.314651 0.318650 -3.317213
v 4.298507 0.360795 -3.313428
v 4.292424 0.356909 -3.300174
v 4.307082 0.317440 -3.303724
v 3.394904 0.339278 -3.308410
v 3.404566 0.358969 -3.306117
v 3.391562 0.340493 -3.315748
v 3.389174 0.318058 -3.309782
v 3.398231 0.337999 -3.302511
v 3.407678 0.356909 -3.300174
v 3.401595 0.360795 -3.313428
v 3.385451 0.318650 -3.317213
v 3.393020 0.317440 -3.303724
v 4.245711 0.400556 -3.295035
v 4.246947 0.403230 -3.302381
v 4.224550 0.406816 -3.290512
v 4.244412 0.397813 -3.289111
v 4.265222 0.390240 -3.299271
v 4.267135 0.392778 -3.306592
v 4.225142 0.409684 -3.297925
v 4.223932 0.403703 -3.284508
v 4.263086 0.387508 -3.293297
v 3.454391 0.400556 -3.295035
v 3.475552 0.406816 -3.290512
v 3.453155 0.403230 -3.302381
v 3.434880 0.390240 -3.299271
v 3.455690 0.397813 -3.289111
v 3.476170 0.403703 -3.284508
v 3.474959 0.409684 -3.297925
v 3.432967 0.392778 -3.306592
v 3.437016 0.387508 -3.293297
v 4.161377 0.400556 -3.277916
v 4.160018 0.403230 -3.285223
v 4.142987 0.390240 -3.274689
v 4.162587 0.397813 -3.272095
v 4.181530 0.406816 -3.281733
v 4.180831 0.409684 -3.289136
v 4.140975 0.392778 -3.281904
v 4.144932 0.387508 -3.268974
v 4.182103 0.403703 -3.275759
v 3.538725 0.400556 -3.277916
v 3.557115 0.390240 -3.274689
v 3.540084 0.403230 -3.285223
v 3.518572 0.406816 -3.281733
v 3.537515 0.397813 -3.272095
v 3.555170 0.387508 -3.268974
v 3.559127 0.392778 -3.281904
v 3.519271 0.409684 -3.289136
v 3.517999 0.403703 -3.275759
v 4.103664 0.339278 -3.270067
v 4.100715 0.340493 -3.277120
v 4.097518 0.318058 -3.269819
v 4.106271 0.337999 -3.264549
v 4.113618 0.358969 -3.270793
v 4.110824 0.360795 -3.277875
v 4.094375 0.318650 -3.276868
v 4.100478 0.317440 -3.264295
v 4.116205 0.356909 -3.265231
v 3.596438 0.339278 -3.270067
v 3.602584 0.318058 -3.269819
v 3.599387 0.340493 -3.277120
v 3.586483 0.358969 -3.270793
v 3.593830 0.337999 -3.264549
v 3.599624 0.317440 -3.264295
v 3.605727 0.318650 -3.276868
v 3.589278 0.360795 -3.277875
v 3.583897 0.356909 -3.265231
v 4.103664 0.254885 -3.270067
v 4.100715 0.253526 -3.277120
v 4.113618 0.236495 -3.270793
v 4.106271 0.256094 -3.264549
v 4.097518 0.275038 -3.269819
v 4.094375 0.274339 -3.276868
v 4.110824 0.234483 -3.277875
v 4.116205 0.238440 -3.265231
v 4.100478 0.275610 -3.264295
v 3.596438 0.254885 -3.270067
v 3.586483 0.236495 -3.270793
v 3.599387 0.253526 -3.277120
v 3.602584 0.275038 -3.269819
v 3.593830 0.256094 -3.264549
v 3.583897 0.238440 -3.265231
v 3.589278 0.234483 -3.277875
v 3.605727 0.274339 -3.276868
v 3.599624 0.275610 -3.264295
v 4.161377 0.197172 -3.277916
v 4.160018 0.194223 -3.285223
v 4.181530 0.191026 -3.281733
v 4.162587 0.199779 -3.272095
v 4.142987 0.207126 -3.274689
v 4.140975 0.204332 -3.281904
v 4.180831 0.187883 -3.289136
v 4.182103 0.193986 -3.275759
v 4.144932 0.209713 -3.268974
v 3.538725 0.197172 -3.277916
v 3.518572 0.191026 -3.281733
v 3.540084 0.194223 -3.285223
v 3.557115 0.207126 -3.274689
v 3.537515 0.199779 -3.272095
v 3.517999 0.193986 -3.275759
v 3.519271 0.187883 -3.289136
v 3.559127 0.204332 -3.281904
v 3.555170 0.209713 -3.268974
v 4.245711 0.197172 -3.295035
v 4.246947 0.194223 -3.302381
v 4.265222 0.207126 -3.299271
v 4.244412 0.199779 -3.289111
v 4.224550 0.191026 -3.290512
v 4.225142 0.187883 -3.297925
v 4.267135 0.204332 -3.306592
v 4.263086 0.209713 -3.293297
v 4.223932 0.193986 -3.284508
v 3.454391 0.197172 -3.295035
v 3.434880 0.207126 -3.299271
v 3.453155 0.194223 -3.302381
v 3.475552 0.191026 -3.290512
v 3.455690 0.199779 -3.289111
v 3.437016 0.209713 -3.293297
v 3.432967 0.204332 -3.306592
v 3.474959 0.187883 -3.297925
v 3.476170 0.193986 -3.284508
v 4.305198 0.254885 -3.308410
v 4.308539 0.253526 -3.315748
v 4.310927 0.275038 -3.309782
v 4.301871 0.256094 -3.302511
v 4.295537 0.236495 -3.306117
v 4.298507 0.234483 -3.313428
v 4.314651 0.274339 -3.317213
v 4.307082 0.275610 -3.303724
v 4.292424 0.238440 -3.300174
v 3.394904 0.254885 -3.308410
v 3.389174 0.275038 -3.309782
v 3.391562 0.253526 -3.315748
v 3.404566 0.236495 -3.306117
v 3.398231 0.256094 -3.302511
v 3.393020 0.275610 -3.303724
v 3.385451 0.274339 -3.317213
v 3.401595 0.234483 -3.313428
v 3.407678 0.238440 -3.300174
v 4.273080 0.267186 -3.283852
v 4.262722 0.260278 -3.279928
v 4.284751 0.262585 -3.289663
v 4.270161 0.279397 -3.281782
v 4.249241 0.276719 -3.273572
v 4.276025 0.249019 -3.287193
v 4.287551 0.278621 -3.290052
v 3.427022 0.267186 -3.283852
v 3.415351 0.262585 -3.289663
v 3.437379 0.260278 -3.279928
v 3.429941 0.279397 -3.281782
v 3.412551 0.278621 -3.290052
v 3.424076 0.249019 -3.287193
v 3.450861 0.276719 -3.273572
v 4.232216 0.226424 -3.273814
v 4.237199 0.215262 -3.278023
v 4.239356 0.236942 -3.274139
v 4.219405 0.228718 -3.269379
v 4.220433 0.211808 -3.273806
v 4.251408 0.224524 -3.281131
v 4.222060 0.249538 -3.266899
v 3.467886 0.226424 -3.273814
v 3.460746 0.236942 -3.274139
v 3.462902 0.215262 -3.278023
v 3.480697 0.228718 -3.269379
v 3.478042 0.249538 -3.266899
v 3.448694 0.224524 -3.281131
v 3.479669 0.211808 -3.273806
v 4.173673 0.226424 -3.261274
v 4.166757 0.236942 -3.258690
v 4.169076 0.215262 -3.263438
v 4.185876 0.228718 -3.262146
v 4.183160 0.249538 -3.258598
v 4.155511 0.224524 -3.260836
v 4.185113 0.211808 -3.266197
v 3.526429 0.226424 -3.261274
v 3.531025 0.215262 -3.263438
v 3.533345 0.236942 -3.258690
v 3.514225 0.228718 -3.262146
v 3.514988 0.211808 -3.266197
v 3.544590 0.224524 -3.260836
v 3.516941 0.249538 -3.258598
v 4.132910 0.267186 -3.255872
v 4.135197 0.279397 -3.255160
v 4.121754 0.262585 -3.257266
v 4.143422 0.260278 -3.255679
v 4.155980 0.276719 -3.254855
v 4.118300 0.278621 -3.256971
v 4.131016 0.249019 -3.257744
v 3.567191 0.267186 -3.255872
v 3.578348 0.262585 -3.257266
v 3.564905 0.279397 -3.255160
v 3.556680 0.260278 -3.255679
v 3.569086 0.249019 -3.257744
v 3.581801 0.278621 -3.256971
v 3.544122 0.276719 -3.254855
v 4.132910 0.325859 -3.255872
v 4.143422 0.333169 -3.255679
v 4.121754 0.330796 -3.257266
v 4.135197 0.312966 -3.255160
v 4.155980 0.315782 -3.254855
v 4.131016 0.345272 -3.257744
v 4.118300 0.313940 -3.256971
v 3.567191 0.325859 -3.255872
v 3.578348 0.330796 -3.257266
v 3.556680 0.333169 -3.255679
v 3.564905 0.312966 -3.255160
v 3.581801 0.313940 -3.256971
v 3.569086 0.345272 -3.257744
v 3.544122 0.315782 -3.254855
v 4.173673 0.368991 -3.261274
v 4.185876 0.366393 -3.262146
v 4.169076 0.380967 -3.263438
v 4.166757 0.357909 -3.258690
v 4.183160 0.344428 -3.258598
v 4.185113 0.384416 -3.266197
v 4.155511 0.371314 -3.260836
v 3.526429 0.368991 -3.261274
v 3.531025 0.380967 -3.263438
v 3.514225 0.366393 -3.262146
v 3.533345 0.357909 -3.258690
v 3.544590 0.371314 -3.260836
v 3.514988 0.384416 -3.266197
v 3.516941 0.344428 -3.258598
v 4.232216 0.368991 -3.273814
v 4.239356 0.357909 -3.274139
v 4.237199 0.380967 -3.278023
v 4.219405 0.366393 -3.269379
v 4.222060 0.344428 -3.266899
v 4.251408 0.371314 -3.281131
v 4.220433 0.384416 -3.273806
v 3.467886 0.368991 -3.273814
v 3.462902 0.380967 -3.278023
v 3.460746 0.357909 -3.274139
v 3.480697 0.366393 -3.269379
v 3.479669 0.384416 -3.273806
v 3.448694 0.371314 -3.281131
v 3.478042 0.344428 -3.266899
v 4.273080 0.325859 -3.283852
v 4.270161 0.312966 -3.281782
v 4.284751 0.330796 -3.289663
v 4.262722 0.333169 -3.279928
v 4.249241 0.315782 -3.273572
v 4.287551 0.313940 -3.290052
v 4.276025 0.345272 -3.287193
v 3.427022 0.325859 -3.283852
v 3.415351 0.330796 -3.289663
v 3.429941 0.312966 -3.281782
v 3.437380 0.333169 -3.279928
v 3.424076 0.345272 -3.287193
v 3.412551 0.313940 -3.290052
v 3.450861 0.315782 -3.273572
v 3.934125 -0.902499 -3.477546
v 3.973792 -0.898848 -3.480917
v 3.930274 -0.893050 -3.459806
v 3.892562 -0.905028 -3.475141
v 3.936202 -0.909850 -3.497228
v 3.977370 -0.905990 -3.501447
v 3.967696 -0.889510 -3.462232
v 3.890700 -0.895491 -3.458021
v 3.893508 -0.912520 -3.494276
v 3.765977 -0.902499 -3.477546
v 3.769828 -0.893050 -3.459806
v 3.726310 -0.898848 -3.480917
v 3.763900 -0.909850 -3.497228
v 3.807540 -0.905028 -3.475141
v 3.809402 -0.895491 -3.458021
v 3.732406 -0.889510 -3.462232
v 3.722732 -0.905990 -3.501447
v 3.806594 -0.912520 -3.494276
v 4.072646 -0.884160 -3.491968
v 4.097373 -0.876532 -3.494222
v 4.057471 -0.874961 -3.469190
v 4.043647 -0.889876 -3.488637
v 4.084159 -0.890471 -3.516355
v 4.111800 -0.882613 -3.520124
v 4.079055 -0.867080 -3.469923
v 4.031783 -0.880721 -3.467359
v 4.052077 -0.896468 -3.511579
v 3.627456 -0.884160 -3.491968
v 3.642631 -0.874961 -3.469190
v 3.602729 -0.876532 -3.494222
v 3.615943 -0.890471 -3.516355
v 3.656455 -0.889876 -3.488637
v 3.668319 -0.880721 -3.467359
v 3.621047 -0.867080 -3.469923
v 3.588302 -0.882613 -3.520124
v 3.648025 -0.896468 -3.511579
v 4.144179 -0.834483 -3.490018
v 4.151404 -0.812476 -3.485265
v 4.120337 -0.822692 -3.461858
v 4.133048 -0.852271 -3.493337
v 4.162528 -0.840224 -3.520162
v 4.169631 -0.817550 -3.516431
v 4.126998 -0.800429 -3.456342
v 4.110305 -0.841323 -3.466260
v 4.150985 -0.858199 -3.522199
v 3.555923 -0.834483 -3.490018
v 3.579764 -0.822692 -3.461858
v 3.548697 -0.812476 -3.485265
v 3.537574 -0.840224 -3.520162
v 3.567054 -0.852271 -3.493337
v 3.589797 -0.841323 -3.466260
v 3.573104 -0.800429 -3.456342
v 3.530471 -0.817550 -3.516431
v 3.549117 -0.858199 -3.522199
v 4.153857 -0.717769 -3.466129
v 4.149634 -0.675483 -3.459577
v 4.129470 -0.712172 -3.437391
v 4.155829 -0.754462 -3.472906
v 4.170989 -0.715819 -3.498144
v 4.166518 -0.670638 -3.491498
v 4.125472 -0.673293 -3.431257
v 4.131270 -0.745620 -3.443769
v 4.173293 -0.755538 -3.504957
v 3.546245 -0.717769 -3.466129
v 3.570632 -0.712172 -3.437391
v 3.550467 -0.675483 -3.459577
v 3.529113 -0.715819 -3.498144
v 3.544272 -0.754462 -3.472906
v 3.568831 -0.745620 -3.443769
v 3.574630 -0.673293 -3.431257
v 3.533584 -0.670638 -3.491498
v 3.526809 -0.755538 -3.504957
v 4.127414 -0.515477 -3.445487
v 4.117957 -0.459060 -3.443136
v 4.103614 -0.518424 -3.416532
v 4.136054 -0.572730 -3.449018
v 4.144294 -0.507872 -3.478429
v 4.134871 -0.452315 -3.476758
v 4.094375 -0.461959 -3.413435
v 4.112166 -0.575026 -3.420637
v 4.152846 -0.564925 -3.481367
v 3.572688 -0.515477 -3.445487
v 3.596488 -0.518424 -3.416532
v 3.582145 -0.459060 -3.443136
v 3.555808 -0.507872 -3.478429
v 3.564048 -0.572730 -3.449018
v 3.587935 -0.575026 -3.420637
v 3.605727 -0.461959 -3.413435
v 3.565230 -0.452315 -3.476758
v 3.547256 -0.564925 -3.481367
v 4.144633 -0.063666 -3.435112
v 4.155692 -0.080871 -3.474454
v 4.201613 -0.048194 -3.451482
v 4.133137 -0.041380 -3.397438
v 4.093930 -0.079061 -3.420166
v 4.107833 -0.096114 -3.463789
v 4.210830 -0.065169 -3.486738
v 4.192397 -0.026931 -3.418287
v 4.076573 -0.055980 -3.376030
v 3.555469 -0.063666 -3.435112
v 3.498488 -0.048194 -3.451482
v 3.544410 -0.080871 -3.474454
v 3.606172 -0.079061 -3.420166
v 3.566965 -0.041380 -3.397438
v 3.507705 -0.026931 -3.418287
v 3.489272 -0.065169 -3.486738
v 3.592269 -0.096114 -3.463789
v 3.623529 -0.055980 -3.376030
v 4.368569 0.013030 -3.486291
v 4.374442 -0.003013 -3.512998
v 4.418082 0.040498 -3.494115
v 4.359939 0.031541 -3.461317
v 4.315932 -0.010749 -3.477636
v 4.322646 -0.027083 -3.506391
v 4.423751 0.024888 -3.519697
v 4.408828 0.058091 -3.470411
v 4.307387 0.008592 -3.450513
v 3.331532 0.013030 -3.486291
v 3.282020 0.040498 -3.494115
v 3.325660 -0.003013 -3.512998
v 3.384170 -0.010749 -3.477636
v 3.340163 0.031541 -3.461317
v 3.291274 0.058091 -3.470411
v 3.276351 0.024888 -3.519697
v 3.377456 -0.027083 -3.506391
v 3.392715 0.008592 -3.450513
v 4.545943 0.147040 -3.523834
v 4.556792 0.134767 -3.551717
v 4.578803 0.190515 -3.530302
v 4.530272 0.160028 -3.497571
v 4.507407 0.107453 -3.513616
v 4.515670 0.093614 -3.540082
v 4.592452 0.180406 -3.559339
v 4.560256 0.200883 -3.502759
v 4.494521 0.122422 -3.488966
v 3.154159 0.147040 -3.523834
v 3.121299 0.190515 -3.530302
v 3.143310 0.134767 -3.551717
v 3.192695 0.107453 -3.513616
v 3.169829 0.160028 -3.497571
v 3.139846 0.200883 -3.502759
v 3.107650 0.180406 -3.559339
v 3.184432 0.093614 -3.540082
v 3.205581 0.122422 -3.488966
v 4.632655 0.339330 -3.503030
v 4.651519 0.339807 -3.528539
v 4.634681 0.386346 -3.482893
v 4.608809 0.337304 -3.480138
v 4.622718 0.288568 -3.519804
v 4.640670 0.285020 -3.547620
v 4.653487 0.390702 -3.505964
v 4.610915 0.379869 -3.463178
v 4.599807 0.291215 -3.493970
v 3.067447 0.339330 -3.503030
v 3.065421 0.386346 -3.482893
v 3.048583 0.339807 -3.528539
v 3.077384 0.288568 -3.519804
v 3.091292 0.337304 -3.480138
v 3.089187 0.379869 -3.463178
v 3.046615 0.390702 -3.505964
v 3.059432 0.285020 -3.547620
v 3.100295 0.291215 -3.493970
v 4.593852 0.475789 -3.430408
v 4.606353 0.486795 -3.451726
v 4.564399 0.493981 -3.416387
v 4.577010 0.462106 -3.414289
v 4.615302 0.454431 -3.445478
v 4.630660 0.464189 -3.466291
v 4.574142 0.505540 -3.438734
v 4.550735 0.479753 -3.399641
v 4.595290 0.442002 -3.429365
v 3.106250 0.475789 -3.430408
v 3.135703 0.493981 -3.416387
v 3.093749 0.486795 -3.451726
v 3.084800 0.454431 -3.445478
v 3.123092 0.462106 -3.414289
v 3.149367 0.479753 -3.399641
v 3.125960 0.505540 -3.438734
v 3.069442 0.464189 -3.466291
v 3.104812 0.442002 -3.429365
v 4.430312 0.564077 -3.371953
v 4.437583 0.575273 -3.396734
v 4.378165 0.593804 -3.356771
v 4.420966 0.549287 -3.353506
v 4.480994 0.536737 -3.387365
v 4.488082 0.548143 -3.411634
v 4.385879 0.605088 -3.381818
v 4.369063 0.578324 -3.338209
v 4.471145 0.522233 -3.369245
v 3.269790 0.564077 -3.371953
v 3.321937 0.593804 -3.356771
v 3.262519 0.575273 -3.396734
v 3.219108 0.536737 -3.387365
v 3.279136 0.549287 -3.353506
v 3.331038 0.578324 -3.338209
v 3.314223 0.605088 -3.381818
v 3.212020 0.548143 -3.411634
v 3.228957 0.522233 -3.369245
v 4.242312 0.684188 -3.318185
v 4.248054 0.699693 -3.342985
v 4.204612 0.707887 -3.308248
v 4.236793 0.662637 -3.300336
v 4.283042 0.655664 -3.329580
v 4.290175 0.669175 -3.354597
v 4.208480 0.725389 -3.332746
v 4.201369 0.683885 -3.290845
v 4.275680 0.636674 -3.311353
v 3.457789 0.684188 -3.318185
v 3.495490 0.707887 -3.308248
v 3.452048 0.699693 -3.342985
v 3.417060 0.655664 -3.329580
v 3.463309 0.662637 -3.300336
v 3.498733 0.683885 -3.290845
v 3.491622 0.725389 -3.332746
v 3.409926 0.669175 -3.354597
v 3.424422 0.636674 -3.311353
v 4.099801 0.727979 -3.287172
v 4.097083 0.747689 -3.310636
v 4.067458 0.714555 -3.283193
v 4.104339 0.701547 -3.271009
v 4.133719 0.731141 -3.292715
v 4.133162 0.750901 -3.316511
v 4.062881 0.733598 -3.306379
v 4.074233 0.689164 -3.267286
v 4.135695 0.704515 -3.276197
v 3.600301 0.727979 -3.287172
v 3.632644 0.714555 -3.283193
v 3.603019 0.747689 -3.310636
v 3.566382 0.731141 -3.292715
v 3.595763 0.701547 -3.271009
v 3.625869 0.689164 -3.267286
v 3.637221 0.733598 -3.306379
v 3.566939 0.750901 -3.316511
v 3.564406 0.704515 -3.276197
v 3.983281 0.614810 -3.280893
v 3.976600 0.629556 -3.303762
v 3.959083 0.572656 -3.282705
v 3.992995 0.596131 -3.264974
v 4.009170 0.655717 -3.280172
v 4.002578 0.672074 -3.303083
v 3.952743 0.585984 -3.305494
v 3.968642 0.556291 -3.266706
v 4.018569 0.634477 -3.264356
v 3.716821 0.614810 -3.280893
v 3.741019 0.572656 -3.282705
v 3.723502 0.629556 -3.303762
v 3.690932 0.655717 -3.280172
v 3.707107 0.596131 -3.264974
v 3.731460 0.556291 -3.266706
v 3.747359 0.585984 -3.305494
v 3.697524 0.672074 -3.303083
v 3.681533 0.634477 -3.264356
v 3.892896 0.481740 -3.291387
v 3.889152 0.494561 -3.313169
v 3.871474 0.467524 -3.293616
v 3.899810 0.466303 -3.275939
v 3.914313 0.503839 -3.288412
v 3.909408 0.516038 -3.310621
v 3.869460 0.481828 -3.315076
v 3.875319 0.448415 -3.278306
v 3.922744 0.489640 -3.272687
v 3.807206 0.481740 -3.291387
v 3.828628 0.467524 -3.293616
v 3.810950 0.494561 -3.313169
v 3.785789 0.503839 -3.288412
v 3.800292 0.466303 -3.275939
v 3.824782 0.448415 -3.278306
v 3.830642 0.481828 -3.315076
v 3.790694 0.516038 -3.310621
v 3.777358 0.489640 -3.272687
v 4.030004 0.534761 -3.272775
v 4.042640 0.515962 -3.286092
v 4.053000 0.559754 -3.273984
v 4.017165 0.554811 -3.262014
v 4.007781 0.507356 -3.272535
v 4.021804 0.493241 -3.284956
v 4.064376 0.536027 -3.288099
v 4.041274 0.584916 -3.262403
v 3.993789 0.522599 -3.262678
v 3.670098 0.534761 -3.272775
v 3.647101 0.559754 -3.273984
v 3.657462 0.515962 -3.286092
v 3.692321 0.507356 -3.272535
v 3.682937 0.554811 -3.262014
v 3.658828 0.584916 -3.262403
v 3.635726 0.536027 -3.288099
v 3.678298 0.493241 -3.284956
v 3.706313 0.522599 -3.262678
v 4.123748 0.601741 -3.282478
v 4.130614 0.569123 -3.297658
v 4.148231 0.603463 -3.286932
v 4.116790 0.636270 -3.269849
v 4.099906 0.594117 -3.278867
v 4.108443 0.563127 -3.293958
v 4.153365 0.570390 -3.301923
v 4.143264 0.638475 -3.274488
v 4.091079 0.626908 -3.266309
v 3.576354 0.601741 -3.282478
v 3.551871 0.603463 -3.286932
v 3.569488 0.569123 -3.297658
v 3.600196 0.594117 -3.278867
v 3.583312 0.636270 -3.269849
v 3.556838 0.638475 -3.274488
v 3.546737 0.570390 -3.301923
v 3.591659 0.563127 -3.293958
v 3.609023 0.626908 -3.266309
v 4.229299 0.577230 -3.306045
v 4.261947 0.560311 -3.315000
v 4.230109 0.607309 -3.295454
v 4.200263 0.590615 -3.298559
v 4.229415 0.548501 -3.318838
v 4.260116 0.534349 -3.326795
v 4.264815 0.587358 -3.305250
v 4.199172 0.623216 -3.287183
v 4.202071 0.559648 -3.312299
v 3.470803 0.577230 -3.306045
v 3.469993 0.607309 -3.295454
v 3.438155 0.560311 -3.315000
v 3.470687 0.548501 -3.318838
v 3.499839 0.590615 -3.298559
v 3.500930 0.623216 -3.287183
v 3.435287 0.587358 -3.305250
v 3.439986 0.534349 -3.326795
v 3.498031 0.559648 -3.312299
v 4.388331 0.496917 -3.352243
v 4.431731 0.474900 -3.366468
v 4.399329 0.514558 -3.344747
v 4.342879 0.519204 -3.338377
v 4.377845 0.480279 -3.361684
v 4.417983 0.460710 -3.375043
v 4.445754 0.490251 -3.359846
v 4.350875 0.539750 -3.330152
v 4.335677 0.499559 -3.348524
v 3.311770 0.496917 -3.352243
v 3.300773 0.514558 -3.344747
v 3.268371 0.474900 -3.366468
v 3.322257 0.480279 -3.361684
v 3.357223 0.519204 -3.338377
v 3.349227 0.539750 -3.330152
v 3.254348 0.490251 -3.359846
v 3.282119 0.460710 -3.375043
v 3.364425 0.499559 -3.348524
v 4.514859 0.418199 -3.404026
v 4.526420 0.399034 -3.414281
v 4.536239 0.432290 -3.402021
v 4.496245 0.435960 -3.392713
v 4.494239 0.405511 -3.407537
v 4.504622 0.386033 -3.415357
v 4.549392 0.413316 -3.414594
v 4.515578 0.449723 -3.388776
v 4.477309 0.423600 -3.398359
v 3.185243 0.418199 -3.404026
v 3.163863 0.432290 -3.402021
v 3.173682 0.399034 -3.414281
v 3.205863 0.405511 -3.407537
v 3.203856 0.435960 -3.392713
v 3.184524 0.449723 -3.388776
v 3.150710 0.413316 -3.414594
v 3.195479 0.386033 -3.415357
v 3.222793 0.423600 -3.398359
v 4.531903 0.317336 -3.439090
v 4.523986 0.283364 -3.444013
v 4.556746 0.325921 -3.448247
v 4.534507 0.348863 -3.432073
v 4.508826 0.308747 -3.432233
v 4.500869 0.277635 -3.434888
v 4.548781 0.288530 -3.455884
v 4.559157 0.360459 -3.438154
v 4.511580 0.337815 -3.427808
v 3.168199 0.317336 -3.439090
v 3.143355 0.325921 -3.448247
v 3.176116 0.283364 -3.444013
v 3.191276 0.308747 -3.432233
v 3.165595 0.348863 -3.432073
v 3.140944 0.360459 -3.438154
v 3.151320 0.288530 -3.455884
v 3.199233 0.277635 -3.434888
v 3.188521 0.337815 -3.427808
v 4.463344 0.180156 -3.441165
v 4.432387 0.148805 -3.435186
v 4.487548 0.177148 -3.456007
v 4.489562 0.213632 -3.445051
v 4.440017 0.181626 -3.428869
v 4.409682 0.152207 -3.422895
v 4.455703 0.143785 -3.449659
v 4.514113 0.212846 -3.459791
v 4.466201 0.213060 -3.433179
v 3.236758 0.180156 -3.441165
v 3.212554 0.177148 -3.456007
v 3.267715 0.148805 -3.435186
v 3.260085 0.181626 -3.428869
v 3.210540 0.213632 -3.445051
v 3.185988 0.212846 -3.459791
v 3.244399 0.143785 -3.449659
v 3.290420 0.152207 -3.422895
v 3.233901 0.213060 -3.433179
v 4.319501 0.075940 -3.409790
v 4.275825 0.060441 -3.398130
v 4.334548 0.064012 -3.422925
v 4.360061 0.096070 -3.419469
v 4.305121 0.086274 -3.398946
v 4.265975 0.073960 -3.388563
v 4.286635 0.045335 -3.410474
v 4.378798 0.086778 -3.433057
v 4.341811 0.103746 -3.407880
v 3.380601 0.075940 -3.409790
v 3.365554 0.064012 -3.422925
v 3.424277 0.060441 -3.398130
v 3.394980 0.086274 -3.398946
v 3.340041 0.096070 -3.419469
v 3.321303 0.086778 -3.433057
v 3.413466 0.045335 -3.410474
v 3.434127 0.073960 -3.388563
v 3.358291 0.103746 -3.407880
v 4.127564 0.044467 -3.348444
v 4.078610 0.048609 -3.331863
v 4.124104 0.014650 -3.353523
v 4.178565 0.044755 -3.366575
v 4.132583 0.071511 -3.347356
v 4.089278 0.080705 -3.334577
v 4.068028 0.010792 -3.331230
v 4.180434 0.021043 -3.375318
v 4.178451 0.066758 -3.361951
v 3.572538 0.044467 -3.348444
v 3.575998 0.014650 -3.353523
v 3.621492 0.048609 -3.331863
v 3.567519 0.071511 -3.347356
v 3.521537 0.044755 -3.366575
v 3.519668 0.021043 -3.375318
v 3.632074 0.010792 -3.331230
v 3.610824 0.080705 -3.334577
v 3.521651 0.066758 -3.361951
v 3.975857 0.097443 -3.320802
v 4.000106 0.126939 -3.323110
v 3.954886 0.121617 -3.325739
v 3.950657 0.063825 -3.318348
v 4.001980 0.075617 -3.317917
v 4.022262 0.109025 -3.322492
v 3.983626 0.146867 -3.325391
v 3.922439 0.092620 -3.326171
v 3.980870 0.035817 -3.312920
v 3.724245 0.097443 -3.320802
v 3.745215 0.121617 -3.325739
v 3.699996 0.126939 -3.323110
v 3.698122 0.075617 -3.317917
v 3.749445 0.063825 -3.318348
v 3.777663 0.092620 -3.326171
v 3.716475 0.146867 -3.325391
v 3.677840 0.109025 -3.322492
v 3.719232 0.035817 -3.312920
v 3.949290 0.428798 -3.278423
v 3.967071 0.453706 -3.275403
v 3.928771 0.438776 -3.270537
v 3.933700 0.404154 -3.282233
v 3.969924 0.420426 -3.288320
v 3.984939 0.444902 -3.286054
v 3.949843 0.463761 -3.267194
v 3.907424 0.414967 -3.273911
v 3.957839 0.395585 -3.291517
v 3.750812 0.428798 -3.278423
v 3.771331 0.438776 -3.270537
v 3.733031 0.453706 -3.275403
v 3.730178 0.420426 -3.288320
v 3.766402 0.404154 -3.282233
v 3.792678 0.414967 -3.273911
v 3.750258 0.463761 -3.267194
v 3.715163 0.444902 -3.286054
v 3.742263 0.395585 -3.291517
v 3.914369 0.322038 -3.300516
v 3.916213 0.350870 -3.293463
v 3.882949 0.325907 -3.296179
v 3.914817 0.293084 -3.307622
v 3.942832 0.318048 -3.305028
v 3.944411 0.344316 -3.300062
v 3.884109 0.358571 -3.286851
v 3.883132 0.294267 -3.305067
v 3.943709 0.291734 -3.310163
v 3.785733 0.322038 -3.300516
v 3.817153 0.325907 -3.296179
v 3.783889 0.350870 -3.293463
v 3.757270 0.318048 -3.305028
v 3.785285 0.293084 -3.307622
v 3.816970 0.294267 -3.305067
v 3.815993 0.358571 -3.286851
v 3.755691 0.344316 -3.300062
v 3.756392 0.291734 -3.310163
v 3.923442 0.206024 -3.326178
v 3.929465 0.176579 -3.329432
v 3.955016 0.215249 -3.324026
v 3.919425 0.235131 -3.320959
v 3.887771 0.197682 -3.327585
v 3.891189 0.160613 -3.331908
v 3.962020 0.191301 -3.326612
v 3.949935 0.240098 -3.320051
v 3.885573 0.231279 -3.321180
v 3.776660 0.206024 -3.326178
v 3.745086 0.215249 -3.324026
v 3.770637 0.176579 -3.329432
v 3.812331 0.197682 -3.327585
v 3.780677 0.235131 -3.320959
v 3.750167 0.240098 -3.320051
v 3.738082 0.191301 -3.326612
v 3.808913 0.160613 -3.331908
v 3.814528 0.231279 -3.321180
v 3.905915 -0.858868 -3.414636
v 3.896148 -0.847937 -3.403364
v 3.878371 -0.861007 -3.414701
v 3.915717 -0.870528 -3.428251
v 3.931907 -0.855384 -3.414350
v 3.917861 -0.844436 -3.402418
v 3.873366 -0.849959 -3.403883
v 3.883376 -0.872786 -3.427747
v 3.946090 -0.867049 -3.428785
v 3.794187 -0.858868 -3.414636
v 3.821731 -0.861007 -3.414701
v 3.803954 -0.847937 -3.403364
v 3.768195 -0.855384 -3.414350
v 3.784385 -0.870528 -3.428251
v 3.816726 -0.872786 -3.427747
v 3.826735 -0.849959 -3.403883
v 3.782241 -0.844436 -3.402418
v 3.754012 -0.867049 -3.428785
v 3.993548 -0.836551 -3.410781
v 3.971473 -0.823478 -3.396383
v 3.976127 -0.844611 -3.412580
v 4.016730 -0.850272 -3.428236
v 4.007804 -0.825599 -3.408132
v 3.984237 -0.811324 -3.393049
v 3.955947 -0.832595 -3.399000
v 3.996993 -0.857283 -3.429029
v 4.032912 -0.840590 -3.426466
v 3.706553 -0.836551 -3.410781
v 3.723975 -0.844611 -3.412580
v 3.728629 -0.823478 -3.396383
v 3.692298 -0.825599 -3.408132
v 3.683372 -0.850272 -3.428236
v 3.703109 -0.857283 -3.429029
v 3.744155 -0.832595 -3.399000
v 3.715865 -0.811324 -3.393049
v 3.667190 -0.840590 -3.426466
v 4.031618 -0.769410 -3.393917
v 4.002964 -0.752052 -3.378219
v 4.026694 -0.791694 -3.399557
v 4.062201 -0.788268 -3.413366
v 4.033955 -0.745574 -3.388000
v 4.001955 -0.727555 -3.372122
v 4.000228 -0.775191 -3.383893
v 4.055373 -0.809462 -3.418897
v 4.066573 -0.764907 -3.407392
v 3.668483 -0.769410 -3.393917
v 3.673408 -0.791694 -3.399557
v 3.697138 -0.752052 -3.378219
v 3.666147 -0.745574 -3.388000
v 3.637900 -0.788268 -3.413366
v 3.644729 -0.809462 -3.418897
v 3.699874 -0.775191 -3.383893
v 3.698147 -0.727555 -3.372122
v 3.633529 -0.764907 -3.407392
v 4.014047 -0.516141 -3.359212
v 4.006202 -0.461356 -3.355627
v 3.983031 -0.514342 -3.349088
v 4.021636 -0.568816 -3.363302
v 4.045173 -0.517661 -3.373380
v 4.036757 -0.462203 -3.369611
v 3.975936 -0.460280 -3.345838
v 3.989974 -0.565749 -3.352735
v 4.053206 -0.571730 -3.377790
v 3.686055 -0.516141 -3.359212
v 3.717071 -0.514342 -3.349088
v 3.693900 -0.461356 -3.355627
v 3.654929 -0.517661 -3.373380
v 3.678466 -0.568816 -3.363302
v 3.710128 -0.565749 -3.352735
v 3.724166 -0.460280 -3.345838
v 3.663344 -0.462203 -3.369611
v 3.646895 -0.571730 -3.377790
v 4.034573 -0.677886 -3.374592
v 4.035206 -0.700622 -3.378235
v 4.068130 -0.690017 -3.391492
v 4.032256 -0.650359 -3.371084
v 4.000553 -0.667068 -3.361488
v 4.000246 -0.686051 -3.363699
v 4.069381 -0.716445 -3.396284
v 4.065047 -0.658767 -3.386945
v 3.999129 -0.642775 -3.359083
v 3.665529 -0.677886 -3.374592
v 3.631972 -0.690017 -3.391492
v 3.664896 -0.700622 -3.378235
v 3.699549 -0.667068 -3.361488
v 3.667846 -0.650359 -3.371084
v 3.635055 -0.658767 -3.386945
v 3.630721 -0.716445 -3.396284
v 3.699856 -0.686051 -3.363699
v 3.700973 -0.642775 -3.359083
v 3.891941 -0.327226 -3.331741
v 3.892512 -0.296617 -3.331108
v 3.870742 -0.330001 -3.331190
v 3.892142 -0.364493 -3.331647
v 3.914156 -0.323785 -3.333397
v 3.914914 -0.290094 -3.332694
v 3.871047 -0.301070 -3.330579
v 3.870803 -0.366012 -3.331068
v 3.914657 -0.362868 -3.333387
v 3.808161 -0.327226 -3.331741
v 3.829360 -0.330001 -3.331190
v 3.807590 -0.296617 -3.331108
v 3.785945 -0.323785 -3.333397
v 3.807960 -0.364493 -3.331647
v 3.829299 -0.366012 -3.331068
v 3.829055 -0.301070 -3.330579
v 3.785188 -0.290094 -3.332694
v 3.785445 -0.362868 -3.333387
v 3.899425 -0.510486 -3.336259
v 3.925475 -0.511351 -3.338285
v 3.896079 -0.458396 -3.333662
v 3.874465 -0.509993 -3.335584
v 3.902762 -0.560141 -3.339109
v 3.930282 -0.561232 -3.341260
v 3.920638 -0.458693 -3.335584
v 3.872756 -0.458297 -3.333021
v 3.876174 -0.559615 -3.338392
v 3.800677 -0.510486 -3.336259
v 3.804023 -0.458396 -3.333662
v 3.774627 -0.511351 -3.338285
v 3.797339 -0.560141 -3.339109
v 3.825637 -0.509993 -3.335584
v 3.827346 -0.458297 -3.333021
v 3.779464 -0.458693 -3.335584
v 3.769820 -0.561232 -3.341260
v 3.823928 -0.559615 -3.338392
v 3.906742 -0.657138 -3.344101
v 3.905971 -0.672843 -3.344887
v 3.936283 -0.656692 -3.346748
v 3.906638 -0.634574 -3.343137
v 3.878158 -0.658904 -3.343229
v 3.877761 -0.675521 -3.344068
v 3.935183 -0.672013 -3.347464
v 3.936019 -0.634841 -3.345655
v 3.878127 -0.635299 -3.342298
v 3.793360 -0.657138 -3.344101
v 3.763819 -0.656692 -3.346748
v 3.794131 -0.672843 -3.344887
v 3.821944 -0.658904 -3.343229
v 3.793464 -0.634574 -3.343137
v 3.764083 -0.634841 -3.345655
v 3.764919 -0.672013 -3.347464
v 3.822341 -0.675521 -3.344068
v 3.821975 -0.635299 -3.342298
v 3.958355 -0.200607 -3.310352
v 3.965827 -0.185477 -3.308622
v 3.957900 -0.198096 -3.300512
v 3.947276 -0.214761 -3.312401
v 3.960207 -0.203729 -3.320389
v 3.967269 -0.187331 -3.318708
v 3.965468 -0.183883 -3.298566
v 3.946792 -0.210952 -3.302869
v 3.949338 -0.220269 -3.322196
v 3.741747 -0.200607 -3.310352
v 3.742202 -0.198096 -3.300512
v 3.734275 -0.185477 -3.308622
v 3.739894 -0.203729 -3.320389
v 3.752826 -0.214761 -3.312401
v 3.753310 -0.210952 -3.302869
v 3.734633 -0.183883 -3.298566
v 3.732833 -0.187331 -3.318708
v 3.750764 -0.220269 -3.322196
v 3.965484 -0.131293 -3.309543
v 3.957633 -0.113746 -3.311300
v 3.965652 -0.130591 -3.300275
v 3.969459 -0.150229 -3.308195
v 3.965713 -0.131797 -3.317388
v 3.957320 -0.113814 -3.318128
v 3.958266 -0.113051 -3.302534
v 3.969375 -0.149459 -3.298444
v 3.970077 -0.151076 -3.317121
v 3.734618 -0.131293 -3.309543
v 3.734450 -0.130591 -3.300275
v 3.742469 -0.113746 -3.311300
v 3.734389 -0.131797 -3.317388
v 3.730643 -0.150229 -3.308195
v 3.730727 -0.149459 -3.298444
v 3.741836 -0.113051 -3.302534
v 3.742782 -0.113814 -3.318128
v 3.730025 -0.151076 -3.317121
v 3.912471 -0.084728 -3.314678
v 3.894279 -0.084665 -3.314545
v 3.916633 -0.084617 -3.306242
v 3.930259 -0.089606 -3.314138
v 3.908027 -0.082208 -3.321342
v 3.886428 -0.082117 -3.321953
v 3.900252 -0.084578 -3.305830
v 3.932876 -0.089248 -3.305830
v 3.927901 -0.087935 -3.320325
v 3.787631 -0.084728 -3.314678
v 3.783469 -0.084617 -3.306242
v 3.805823 -0.084665 -3.314545
v 3.792075 -0.082208 -3.321342
v 3.769843 -0.089606 -3.314138
v 3.767226 -0.089248 -3.305830
v 3.799850 -0.084578 -3.305830
v 3.813674 -0.082117 -3.321953
v 3.772201 -0.087935 -3.320325
v 3.860421 -0.108091 -3.309042
v 3.854812 -0.115615 -3.306852
v 3.864524 -0.107390 -3.300268
v 3.867728 -0.098154 -3.311493
v 3.855453 -0.108209 -3.315392
v 3.852492 -0.113814 -3.311780
v 3.856887 -0.115645 -3.298414
v 3.873763 -0.097518 -3.302534
v 3.859450 -0.097742 -3.318901
v 3.839681 -0.108091 -3.309042
v 3.835578 -0.107390 -3.300268
v 3.845290 -0.115615 -3.306852
v 3.844649 -0.108209 -3.315392
v 3.832374 -0.098154 -3.311493
v 3.826339 -0.097518 -3.302534
v 3.843215 -0.115645 -3.298414
v 3.847610 -0.113814 -3.311780
v 3.840652 -0.097742 -3.318901
v 3.894148 -0.249944 -3.315338
v 3.893824 -0.258806 -3.322929
v 3.914591 -0.239969 -3.315025
v 3.894408 -0.244422 -3.306928
v 3.872420 -0.256789 -3.315443
v 3.872024 -0.265426 -3.322767
v 3.915280 -0.248712 -3.323416
v 3.914565 -0.234511 -3.306287
v 3.872634 -0.251387 -3.307142
v 3.805954 -0.249944 -3.315338
v 3.785511 -0.239969 -3.315025
v 3.806278 -0.258806 -3.322929
v 3.827682 -0.256789 -3.315443
v 3.805694 -0.244422 -3.306928
v 3.785537 -0.234511 -3.306287
v 3.784822 -0.248712 -3.323416
v 3.828078 -0.265426 -3.322767
v 3.827468 -0.251387 -3.307142
v 3.892288 -0.228481 -3.284669
v 3.893432 -0.234809 -3.291242
v 3.911118 -0.219896 -3.283901
v 3.891267 -0.221017 -3.278682
v 3.871627 -0.234832 -3.284925
v 3.872146 -0.241622 -3.291517
v 3.913100 -0.225356 -3.290418
v 3.908712 -0.214197 -3.278265
v 3.871291 -0.226424 -3.278821
v 3.807814 -0.228481 -3.284669
v 3.788984 -0.219896 -3.283901
v 3.806670 -0.234809 -3.291242
v 3.828475 -0.234832 -3.284925
v 3.808835 -0.221017 -3.278682
v 3.791389 -0.214197 -3.278265
v 3.787002 -0.225356 -3.290418
v 3.827956 -0.241622 -3.291517
v 3.828811 -0.226424 -3.278821
v 3.872428 -0.112960 -3.273852
v 3.861251 -0.121640 -3.271506
v 3.876167 -0.117921 -3.267252
v 3.883560 -0.103182 -3.276635
v 3.869987 -0.109343 -3.281744
v 3.859817 -0.117598 -3.279615
v 3.863601 -0.128151 -3.264390
v 3.886767 -0.108090 -3.270412
v 3.880965 -0.099471 -3.284345
v 3.827674 -0.112960 -3.273852
v 3.823935 -0.117921 -3.267252
v 3.838851 -0.121640 -3.271506
v 3.830115 -0.109343 -3.281744
v 3.816542 -0.103182 -3.276635
v 3.813335 -0.108090 -3.270412
v 3.836501 -0.128151 -3.264390
v 3.840285 -0.117598 -3.279615
v 3.819137 -0.099471 -3.284345
v 3.921378 -0.090984 -3.280765
v 3.908188 -0.090884 -3.280389
v 3.920309 -0.097620 -3.273884
v 3.933912 -0.095228 -3.280389
v 3.921302 -0.086539 -3.288602
v 3.906966 -0.086532 -3.288129
v 3.908495 -0.097226 -3.273830
v 3.931526 -0.101268 -3.273830
v 3.935073 -0.091079 -3.288129
v 3.778724 -0.090984 -3.280765
v 3.779793 -0.097620 -3.273884
v 3.791914 -0.090884 -3.280389
v 3.778800 -0.086539 -3.288602
v 3.766190 -0.095228 -3.280389
v 3.768576 -0.101268 -3.273830
v 3.791606 -0.097226 -3.273830
v 3.793136 -0.086532 -3.288129
v 3.765029 -0.091079 -3.288129
v 3.958624 -0.133013 -3.273961
v 3.953077 -0.117018 -3.276635
v 3.951703 -0.134558 -3.267526
v 3.961349 -0.150054 -3.271940
v 3.962966 -0.131415 -3.281782
v 3.956557 -0.114394 -3.284345
v 3.947639 -0.120189 -3.270412
v 3.953506 -0.150374 -3.265485
v 3.966201 -0.149459 -3.279768
v 3.741477 -0.133013 -3.273961
v 3.748399 -0.134558 -3.267526
v 3.747025 -0.117018 -3.276635
v 3.737136 -0.131415 -3.281782
v 3.738753 -0.150054 -3.271940
v 3.746596 -0.150374 -3.265485
v 3.752462 -0.120189 -3.270412
v 3.743545 -0.114394 -3.284345
v 3.733901 -0.149459 -3.279768
v 3.950447 -0.190815 -3.275830
v 3.957320 -0.179534 -3.272916
v 3.942918 -0.188821 -3.270038
v 3.940507 -0.200822 -3.279232
v 3.955031 -0.193244 -3.282964
v 3.962295 -0.180953 -3.280378
v 3.949111 -0.178206 -3.266828
v 3.934469 -0.198083 -3.273749
v 3.944350 -0.204238 -3.286024
v 3.749655 -0.190815 -3.275830
v 3.757184 -0.188821 -3.270038
v 3.742782 -0.179534 -3.272916
v 3.745070 -0.193244 -3.282964
v 3.759595 -0.200822 -3.279232
v 3.765633 -0.198083 -3.273749
v 3.750991 -0.178206 -3.266828
v 3.737807 -0.180953 -3.280378
v 3.755752 -0.204238 -3.286024
v 3.912282 -0.130815 -3.259029
v 3.907805 -0.145154 -3.256590
v 3.927930 -0.133612 -3.259988
v 3.915731 -0.117761 -3.262898
v 3.896461 -0.127350 -3.259745
v 3.887527 -0.140846 -3.256822
v 3.926406 -0.148177 -3.257795
v 3.928474 -0.120555 -3.263576
v 3.903002 -0.115537 -3.263576
v 3.787820 -0.130815 -3.259029
v 3.772172 -0.133612 -3.259988
v 3.792296 -0.145154 -3.256590
v 3.803640 -0.127350 -3.259745
v 3.784370 -0.117761 -3.262898
v 3.771627 -0.120555 -3.263576
v 3.773696 -0.148177 -3.257795
v 3.812575 -0.140846 -3.256822
v 3.797100 -0.115537 -3.263576
v 3.895965 -0.188626 -3.262235
v 3.873672 -0.189221 -3.261847
v 3.893037 -0.201150 -3.267330
v 3.915604 -0.187875 -3.263386
v 3.899291 -0.174726 -3.258269
v 3.875442 -0.172706 -3.257798
v 3.872268 -0.203719 -3.267103
v 3.910910 -0.198450 -3.268012
v 3.920058 -0.176009 -3.259626
v 3.804137 -0.188626 -3.262235
v 3.807065 -0.201150 -3.267330
v 3.826430 -0.189221 -3.261847
v 3.800811 -0.174726 -3.258269
v 3.784497 -0.187875 -3.263386
v 3.789192 -0.198450 -3.268012
v 3.827834 -0.203719 -3.267103
v 3.824660 -0.172706 -3.257798
v 3.780044 -0.176009 -3.259626
v 3.907610 -0.033228 -3.321756
v 3.904426 -0.057153 -3.324486
v 3.933041 -0.052420 -3.316643
v 3.915196 -0.003893 -3.318837
v 3.879500 -0.019491 -3.327290
v 3.878005 -0.050745 -3.327934
v 3.927779 -0.069869 -3.321058
v 3.944615 -0.030834 -3.312187
v 3.883254 0.019256 -3.326904
v 3.792492 -0.033228 -3.321756
v 3.767061 -0.052420 -3.316643
v 3.795676 -0.057153 -3.324486
v 3.820601 -0.019491 -3.327290
v 3.784906 -0.003893 -3.318837
v 3.755487 -0.030834 -3.312187
v 3.772323 -0.069869 -3.321058
v 3.822097 -0.050745 -3.327934
v 3.816848 0.019256 -3.326904
v 3.978628 -0.126849 -3.326618
v 3.971572 -0.129386 -3.324499
v 3.985351 -0.151816 -3.334989
v 3.988934 -0.124868 -3.333023
v 3.968685 -0.100851 -3.318993
v 3.961593 -0.107467 -3.320814
v 3.977523 -0.151687 -3.329206
v 3.995711 -0.152755 -3.345197
v 3.981114 -0.093211 -3.319878
v 3.721473 -0.126849 -3.326618
v 3.714751 -0.151816 -3.334989
v 3.728530 -0.129386 -3.324499
v 3.731416 -0.100851 -3.318993
v 3.711168 -0.124868 -3.333023
v 3.704391 -0.152755 -3.345197
v 3.722579 -0.151687 -3.329206
v 3.738509 -0.107467 -3.320814
v 3.718988 -0.093211 -3.319878
v 3.989508 -0.215120 -3.350147
v 3.975588 -0.211175 -3.339432
v 3.987788 -0.235887 -3.351463
v 4.005607 -0.218917 -3.364477
v 3.990233 -0.195426 -3.347318
v 3.979110 -0.192336 -3.337141
v 3.969724 -0.231378 -3.340872
v 4.006911 -0.239913 -3.365736
v 4.003890 -0.198653 -3.361188
v 3.710594 -0.215120 -3.350147
v 3.712314 -0.235887 -3.351463
v 3.724514 -0.211175 -3.339432
v 3.709868 -0.195426 -3.347318
v 3.694495 -0.218917 -3.364477
v 3.693191 -0.239913 -3.365736
v 3.730378 -0.231378 -3.340872
v 3.720992 -0.192336 -3.337141
v 3.696212 -0.198653 -3.361188
v 3.989609 -0.323106 -3.351629
v 3.963198 -0.321496 -3.342491
v 3.993537 -0.362937 -3.351873
v 4.016204 -0.324965 -3.365270
v 3.987208 -0.288774 -3.351738
v 3.962522 -0.285699 -3.342215
v 3.965560 -0.362014 -3.342664
v 4.021865 -0.364058 -3.365583
v 4.011794 -0.291671 -3.365491
v 3.710493 -0.323106 -3.351629
v 3.706565 -0.362937 -3.351873
v 3.736904 -0.321496 -3.342491
v 3.712894 -0.288774 -3.351738
v 3.683898 -0.324965 -3.365270
v 3.678237 -0.364058 -3.365583
v 3.734542 -0.362014 -3.342664
v 3.737580 -0.285699 -3.342215
v 3.688308 -0.291671 -3.365491
v 4.087916 -0.325885 -3.442813
v 4.103744 -0.322539 -3.477888
v 4.078620 -0.294707 -3.443967
v 4.066741 -0.326980 -3.411138
v 4.097846 -0.362990 -3.442007
v 4.114242 -0.358565 -3.476758
v 4.093795 -0.292342 -3.479200
v 4.058669 -0.295089 -3.411878
v 4.075576 -0.364791 -3.410871
v 3.612185 -0.325885 -3.442813
v 3.621482 -0.294707 -3.443967
v 3.596358 -0.322539 -3.477888
v 3.602256 -0.362990 -3.442007
v 3.633361 -0.326980 -3.411138
v 3.641433 -0.295089 -3.411878
v 3.606307 -0.292342 -3.479200
v 3.585860 -0.358565 -3.476758
v 3.624526 -0.364791 -3.410871
v 4.057622 -0.226067 -3.444988
v 4.071197 -0.225974 -3.479993
v 4.051894 -0.206946 -3.442464
v 4.040977 -0.224715 -3.412237
v 4.063575 -0.246062 -3.445615
v 4.077559 -0.245223 -3.480665
v 4.065230 -0.207900 -3.477857
v 4.035995 -0.204757 -3.409162
v 4.045974 -0.245284 -3.413099
v 3.642480 -0.226067 -3.444988
v 3.648208 -0.206946 -3.442464
v 3.628905 -0.225974 -3.479993
v 3.636527 -0.246062 -3.445615
v 3.659125 -0.224715 -3.412237
v 3.664107 -0.204757 -3.409162
v 3.634871 -0.207900 -3.477857
v 3.622542 -0.245223 -3.480665
v 3.654128 -0.245284 -3.413099
v 4.034846 -0.142073 -3.419788
v 4.038693 -0.118368 -3.412415
v 4.018414 -0.132894 -3.380203
v 4.038650 -0.165290 -3.428945
v 4.049041 -0.150153 -3.461278
v 4.054244 -0.130538 -3.457075
v 4.018589 -0.102611 -3.367363
v 4.023421 -0.159835 -3.392683
v 4.052169 -0.170180 -3.467603
v 3.665256 -0.142073 -3.419788
v 3.681688 -0.132894 -3.380203
v 3.661409 -0.118368 -3.412415
v 3.651061 -0.150153 -3.461278
v 3.661452 -0.165290 -3.428945
v 3.676681 -0.159835 -3.392683
v 3.681513 -0.102611 -3.367363
v 3.645858 -0.130538 -3.457075
v 3.647933 -0.170180 -3.467603
v 3.899628 -0.697207 -3.350420
v 3.902035 -0.691550 -3.347481
v 3.875472 -0.701049 -3.350599
v 3.897864 -0.701316 -3.355443
v 3.921253 -0.695235 -3.350860
v 3.926760 -0.689957 -3.348807
v 3.876296 -0.695296 -3.347242
v 3.874709 -0.705001 -3.355909
v 3.918014 -0.699294 -3.355390
v 3.800474 -0.697207 -3.350420
v 3.824630 -0.701049 -3.350599
v 3.798067 -0.691550 -3.347481
v 3.778849 -0.695235 -3.350860
v 3.802238 -0.701316 -3.355443
v 3.825393 -0.705001 -3.355909
v 3.823806 -0.695296 -3.347242
v 3.773342 -0.689957 -3.348807
v 3.782088 -0.699294 -3.355390
v 3.953299 -0.728843 -3.359426
v 3.963230 -0.731574 -3.360855
v 3.948658 -0.710983 -3.355377
v 3.947593 -0.728385 -3.362226
v 3.953132 -0.748855 -3.364042
v 3.962996 -0.753463 -3.365949
v 3.958376 -0.710343 -3.355765
v 3.943282 -0.712600 -3.358686
v 3.947280 -0.746749 -3.366560
v 3.746803 -0.728843 -3.359426
v 3.751444 -0.710983 -3.355377
v 3.736872 -0.731574 -3.360855
v 3.746970 -0.748855 -3.364042
v 3.752509 -0.728385 -3.362226
v 3.756820 -0.712600 -3.358686
v 3.741726 -0.710343 -3.355765
v 3.737105 -0.753463 -3.365949
v 3.752822 -0.746749 -3.366560
v 3.930907 -0.798030 -3.378301
v 3.939582 -0.803977 -3.379873
v 3.941199 -0.784682 -3.373746
v 3.925620 -0.793692 -3.380865
v 3.918754 -0.808593 -3.382352
v 3.926650 -0.814406 -3.383619
v 3.950423 -0.790572 -3.375593
v 3.935561 -0.780684 -3.376203
v 3.913985 -0.804152 -3.385023
v 3.769195 -0.798030 -3.378301
v 3.758903 -0.784682 -3.373746
v 3.760520 -0.803977 -3.379873
v 3.781348 -0.808593 -3.382352
v 3.774482 -0.793692 -3.380865
v 3.764541 -0.780684 -3.376203
v 3.749679 -0.790572 -3.375593
v 3.773452 -0.814406 -3.383619
v 3.786117 -0.804152 -3.385023
v 3.878106 -0.825675 -3.389551
v 3.881866 -0.831244 -3.390546
v 3.891929 -0.822142 -3.388029
v 3.875892 -0.821219 -3.391996
v 3.864120 -0.827514 -3.390363
v 3.866042 -0.833114 -3.391431
v 3.897353 -0.827712 -3.388990
v 3.888717 -0.817702 -3.390638
v 3.862990 -0.823043 -3.392652
v 3.821996 -0.825675 -3.389551
v 3.808173 -0.822142 -3.388029
v 3.818236 -0.831244 -3.390546
v 3.835982 -0.827514 -3.390363
v 3.824210 -0.821219 -3.391996
v 3.811385 -0.817702 -3.390638
v 3.802749 -0.827712 -3.388990
v 3.834060 -0.833114 -3.391431
v 3.837111 -0.823043 -3.392652
v 3.873948 -0.808411 -3.416765
v 3.873969 -0.813437 -3.406705
v 3.885825 -0.805060 -3.416016
v 3.874846 -0.801101 -3.425858
v 3.862014 -0.810210 -3.417036
v 3.862014 -0.815230 -3.407056
v 3.885909 -0.810012 -3.405775
v 3.886977 -0.797835 -3.425255
v 3.862502 -0.802962 -3.426099
v 3.826154 -0.808411 -3.416765
v 3.814277 -0.805060 -3.416016
v 3.826133 -0.813437 -3.406705
v 3.838088 -0.810210 -3.417036
v 3.825255 -0.801101 -3.425858
v 3.813125 -0.797835 -3.425255
v 3.814193 -0.810012 -3.405775
v 3.838088 -0.815230 -3.407056
v 3.837600 -0.802962 -3.426099
v 3.920121 -0.783386 -3.408926
v 3.920829 -0.787070 -3.397436
v 3.929364 -0.772211 -3.404856
v 3.920392 -0.778513 -3.419520
v 3.909293 -0.792640 -3.412181
v 3.909713 -0.796950 -3.401136
v 3.930434 -0.775069 -3.393171
v 3.928719 -0.768762 -3.415192
v 3.910171 -0.786605 -3.422366
v 3.779981 -0.783386 -3.408926
v 3.770737 -0.772211 -3.404856
v 3.779273 -0.787070 -3.397436
v 3.790809 -0.792640 -3.412181
v 3.779710 -0.778513 -3.419520
v 3.771383 -0.768762 -3.415192
v 3.769668 -0.775069 -3.393171
v 3.790389 -0.796950 -3.401136
v 3.789931 -0.786605 -3.422366
v 3.941407 -0.730115 -3.392485
v 3.942801 -0.729270 -3.379804
v 3.937675 -0.717955 -3.389140
v 3.939618 -0.732240 -3.405199
v 3.940717 -0.744531 -3.396311
v 3.942153 -0.745040 -3.384016
v 3.939010 -0.715896 -3.376386
v 3.935805 -0.721755 -3.402316
v 3.938972 -0.744714 -3.407746
v 3.758695 -0.730115 -3.392485
v 3.762427 -0.717955 -3.389140
v 3.757300 -0.729270 -3.379804
v 3.759385 -0.744531 -3.396311
v 3.760484 -0.732240 -3.405199
v 3.764297 -0.721755 -3.402316
v 3.761092 -0.715896 -3.376386
v 3.757949 -0.745040 -3.384016
v 3.761129 -0.744714 -3.407746
v 3.895234 -0.710540 -3.386667
v 3.895942 -0.707023 -3.373968
v 3.873366 -0.713836 -3.387434
v 3.894073 -0.716346 -3.399849
v 3.914207 -0.708434 -3.386261
v 3.915206 -0.705031 -3.373579
v 3.873733 -0.710372 -3.374708
v 3.872756 -0.719588 -3.400587
v 3.912612 -0.714064 -3.399467
v 3.804868 -0.710540 -3.386667
v 3.826735 -0.713836 -3.387434
v 3.804160 -0.707023 -3.373968
v 3.785895 -0.708434 -3.386261
v 3.806029 -0.716346 -3.399849
v 3.827346 -0.719588 -3.400587
v 3.826369 -0.710372 -3.374708
v 3.784896 -0.705031 -3.373579
v 3.787490 -0.714064 -3.399467
v 3.884376 -0.757565 -3.429356
v 3.867629 -0.760177 -3.429822
v 3.880279 -0.775039 -3.432826
v 3.899459 -0.754615 -3.428935
v 3.888518 -0.740363 -3.422229
v 3.869826 -0.743270 -3.422803
v 3.865432 -0.777327 -3.433179
v 3.894057 -0.771956 -3.432376
v 3.905044 -0.737624 -3.421847
v 3.815726 -0.757565 -3.429356
v 3.819823 -0.775039 -3.432826
v 3.832473 -0.760177 -3.429822
v 3.811584 -0.740363 -3.422229
v 3.800643 -0.754615 -3.428935
v 3.806045 -0.771956 -3.432376
v 3.834670 -0.777327 -3.433179
v 3.830276 -0.743270 -3.422803
v 3.795058 -0.737624 -3.421847
v 3.926107 -0.752555 -3.428367
v 3.921309 -0.751899 -3.429291
v 3.924482 -0.761270 -3.429824
v 3.931623 -0.744722 -3.424720
v 3.927260 -0.738967 -3.423393
v 3.916274 -0.765609 -3.431602
v 3.931160 -0.753992 -3.425039
v 3.773995 -0.752555 -3.428367
v 3.775620 -0.761270 -3.429824
v 3.778792 -0.751899 -3.429291
v 3.768479 -0.744722 -3.424720
v 3.768942 -0.753992 -3.425039
v 3.783828 -0.765609 -3.431602
v 3.772841 -0.738967 -3.423393
v 4.012731 0.234620 -3.312477
v 3.999633 0.230050 -3.316732
v 4.018905 0.218293 -3.314016
v 4.021842 0.238061 -3.309247
v 4.007819 0.252137 -3.310743
v 3.994246 0.249009 -3.314558
v 4.006331 0.212297 -3.318555
v 4.027389 0.222489 -3.310529
v 4.017592 0.254747 -3.307783
v 3.687371 0.234620 -3.312477
v 3.681197 0.218293 -3.314016
v 3.700469 0.230050 -3.316732
v 3.692283 0.252137 -3.310743
v 3.678260 0.238061 -3.309247
v 3.672713 0.222489 -3.310529
v 3.693770 0.212297 -3.318555
v 3.705855 0.249009 -3.314558
v 3.682509 0.254747 -3.307783
v 4.001609 0.311568 -3.306167
v 3.986564 0.312585 -3.307928
v 4.002112 0.290712 -3.307508
v 4.013251 0.311341 -3.304288
v 4.002952 0.333215 -3.304952
v 3.987624 0.335527 -3.305921
v 3.987533 0.290391 -3.310041
v 4.013198 0.291490 -3.305219
v 4.014998 0.331895 -3.303510
v 3.698493 0.311568 -3.306167
v 3.697989 0.290712 -3.307508
v 3.713538 0.312585 -3.307928
v 3.697150 0.333215 -3.304952
v 3.686851 0.311341 -3.304288
v 3.686904 0.291490 -3.305219
v 3.712569 0.290391 -3.310041
v 3.712478 0.335527 -3.305921
v 3.685103 0.331895 -3.303510
v 4.019973 0.400428 -3.301897
v 4.005874 0.406449 -3.300863
v 4.012015 0.378106 -3.302724
v 4.031753 0.395181 -3.301717
v 4.030250 0.421693 -3.301565
v 4.017165 0.429032 -3.300092
v 3.997146 0.382890 -3.302259
v 4.024154 0.374253 -3.302167
v 4.041427 0.415055 -3.301649
v 3.680129 0.400428 -3.301897
v 3.688087 0.378106 -3.302724
v 3.694228 0.406449 -3.300863
v 3.669852 0.421693 -3.301565
v 3.668349 0.395181 -3.301717
v 3.675948 0.374253 -3.302167
v 3.702956 0.382890 -3.302259
v 3.682937 0.429032 -3.300092
v 3.658675 0.415055 -3.301649
v 4.045882 0.176036 -3.316436
v 4.035689 0.166185 -3.320882
v 4.061385 0.163064 -3.318189
v 4.052840 0.181970 -3.312025
v 4.034713 0.189241 -3.315694
v 4.023543 0.180558 -3.320264
v 4.052413 0.152238 -3.322614
v 4.067733 0.169541 -3.313398
v 4.042159 0.194657 -3.311628
v 3.654220 0.176036 -3.316436
v 3.638717 0.163064 -3.318189
v 3.664412 0.166185 -3.320882
v 3.665389 0.189241 -3.315694
v 3.647262 0.181970 -3.312025
v 3.632369 0.169541 -3.313398
v 3.647689 0.152238 -3.322614
v 3.676558 0.180558 -3.320264
v 3.657943 0.194657 -3.311628
v 4.145766 0.122977 -3.335916
v 4.142226 0.110910 -3.342077
v 4.181869 0.112962 -3.344785
v 4.148696 0.131700 -3.329809
v 4.111861 0.135873 -3.327955
v 4.106246 0.123918 -3.333234
v 4.180526 0.101060 -3.351942
v 4.183272 0.122361 -3.338209
v 4.116195 0.143785 -3.322309
v 3.554336 0.122977 -3.335916
v 3.518233 0.112962 -3.344785
v 3.557876 0.110910 -3.342077
v 3.588241 0.135873 -3.327955
v 3.551406 0.131700 -3.329809
v 3.516829 0.122361 -3.338209
v 3.519576 0.101060 -3.351942
v 3.593856 0.123918 -3.333234
v 3.583907 0.143785 -3.322309
v 4.280074 0.115893 -3.369373
v 4.285071 0.105989 -3.378896
v 4.308822 0.128289 -3.376638
v 4.277091 0.125253 -3.361509
v 4.249923 0.108812 -3.361814
v 4.252913 0.098008 -3.370740
v 4.315688 0.119493 -3.386518
v 4.304458 0.136918 -3.368543
v 4.248336 0.118577 -3.354322
v 3.420028 0.115893 -3.369373
v 3.391280 0.128289 -3.376638
v 3.415030 0.105989 -3.378896
v 3.450179 0.108812 -3.361814
v 3.423011 0.125253 -3.361509
v 3.395644 0.136918 -3.368543
v 3.384414 0.119493 -3.386518
v 3.447188 0.098008 -3.370740
v 3.451766 0.118577 -3.354322
v 4.392877 0.190871 -3.398374
v 4.404311 0.186448 -3.407659
v 4.417014 0.216920 -3.404424
v 4.384208 0.195901 -3.390890
v 4.365645 0.166650 -3.391317
v 4.375747 0.160630 -3.401044
v 4.429580 0.214158 -3.413160
v 4.407027 0.220506 -3.397382
v 4.358413 0.173051 -3.383436
v 3.307225 0.190871 -3.398374
v 3.283088 0.216920 -3.404424
v 3.295791 0.186448 -3.407659
v 3.334456 0.166650 -3.391317
v 3.315894 0.195901 -3.390890
v 3.293075 0.220506 -3.397382
v 3.270522 0.214158 -3.413160
v 3.324355 0.160630 -3.401044
v 3.341689 0.173051 -3.383436
v 4.456258 0.295287 -3.411439
v 4.470893 0.297334 -3.418745
v 4.458800 0.319421 -3.410467
v 4.443831 0.294793 -3.405088
v 4.449088 0.269899 -3.411047
v 4.463271 0.270433 -3.418775
v 4.473617 0.322801 -3.417310
v 4.446151 0.317765 -3.404218
v 4.437179 0.270677 -3.404584
v 3.243844 0.295287 -3.411439
v 3.241302 0.319421 -3.410467
v 3.229209 0.297334 -3.418745
v 3.251014 0.269899 -3.411047
v 3.256270 0.294793 -3.405088
v 3.253951 0.317765 -3.404218
v 3.226485 0.322801 -3.417310
v 3.236831 0.270433 -3.418775
v 3.262923 0.270677 -3.404584
v 4.446046 0.381068 -3.402549
v 4.459540 0.386926 -3.407323
v 4.432960 0.398332 -3.397001
v 4.434478 0.376695 -3.397184
v 4.453856 0.362359 -3.406164
v 4.468123 0.367601 -3.411695
v 4.445327 0.404801 -3.401166
v 4.422347 0.393205 -3.391889
v 4.441634 0.358781 -3.400434
v 3.254056 0.381068 -3.402549
v 3.267142 0.398332 -3.397001
v 3.240561 0.386926 -3.407323
v 3.246245 0.362359 -3.406164
v 3.265624 0.376695 -3.397184
v 3.277755 0.393205 -3.391889
v 3.254775 0.404801 -3.401166
v 3.231978 0.367601 -3.411695
v 3.258468 0.358781 -3.400434
v 4.353408 0.444007 -3.364093
v 4.360297 0.453576 -3.368490
v 4.319053 0.457254 -3.351217
v 4.347373 0.436433 -3.358121
v 4.385810 0.429704 -3.377225
v 4.394790 0.438005 -3.381269
v 4.323836 0.468186 -3.355848
v 4.314773 0.448808 -3.344892
v 4.378036 0.422990 -3.371747
v 3.346694 0.444007 -3.364093
v 3.381049 0.457254 -3.351217
v 3.339805 0.453576 -3.368490
v 3.314292 0.429704 -3.377225
v 3.352729 0.436433 -3.358121
v 3.385329 0.448808 -3.344892
v 3.376266 0.468186 -3.355848
v 3.305312 0.438005 -3.381269
v 3.322066 0.422990 -3.371747
v 4.230186 0.489373 -3.329299
v 4.230147 0.503976 -3.331563
v 4.206794 0.496575 -3.326704
v 4.229995 0.478509 -3.324842
v 4.256278 0.480172 -3.333486
v 4.257552 0.493699 -3.337049
v 4.205611 0.512040 -3.327558
v 4.207595 0.485093 -3.323469
v 4.254958 0.470048 -3.327924
v 3.469916 0.489373 -3.329299
v 3.493308 0.496575 -3.326704
v 3.469954 0.503976 -3.331563
v 3.443824 0.480172 -3.333486
v 3.470107 0.478509 -3.324842
v 3.492507 0.485093 -3.323469
v 3.494491 0.512040 -3.327558
v 3.442550 0.493699 -3.337049
v 3.445144 0.470048 -3.327924
v 4.146808 0.502845 -3.318389
v 4.142333 0.519136 -3.316915
v 4.128608 0.499421 -3.314870
v 4.150435 0.490625 -3.317213
v 4.165626 0.503503 -3.321699
v 4.162276 0.519853 -3.320600
v 4.122970 0.515275 -3.313245
v 4.133254 0.487382 -3.313886
v 4.168288 0.491319 -3.320173
v 3.553294 0.502845 -3.318389
v 3.571494 0.499421 -3.314870
v 3.557769 0.519136 -3.316915
v 3.534476 0.503503 -3.321699
v 3.549666 0.490625 -3.317213
v 3.566848 0.487382 -3.313886
v 3.577132 0.515275 -3.313245
v 3.537826 0.519853 -3.320600
v 3.531814 0.491319 -3.320173
v 4.074588 0.472505 -3.305437
v 4.065192 0.484651 -3.303579
v 4.057868 0.458131 -3.303304
v 4.082740 0.462342 -3.305227
v 4.092383 0.484223 -3.308187
v 4.084273 0.497941 -3.306409
v 4.047194 0.468583 -3.301435
v 4.067183 0.448991 -3.303358
v 4.099319 0.473222 -3.307661
v 3.625514 0.472505 -3.305437
v 3.642234 0.458131 -3.303304
v 3.634910 0.484651 -3.303579
v 3.607718 0.484223 -3.308187
v 3.617362 0.462342 -3.305227
v 3.632918 0.448991 -3.303358
v 3.652907 0.468583 -3.301435
v 3.615829 0.497941 -3.306409
v 3.600783 0.473222 -3.307661
v 4.100110 0.440992 -3.308792
v 4.095344 0.446900 -3.306173
v 4.087256 0.429505 -3.308576
v 4.104262 0.435807 -3.312269
v 4.113692 0.450517 -3.309499
v 4.109817 0.456864 -3.307539
v 4.081710 0.434831 -3.305311
v 4.092116 0.424882 -3.312757
v 4.117019 0.444902 -3.312269
v 3.599992 0.440992 -3.308792
v 3.612845 0.429505 -3.308576
v 3.604758 0.446900 -3.306173
v 3.586410 0.450517 -3.309499
v 3.595840 0.435807 -3.312269
v 3.607985 0.424882 -3.312757
v 3.618392 0.434831 -3.305311
v 3.590285 0.456864 -3.307539
v 3.583083 0.444902 -3.312269
v 4.156936 0.466327 -3.316190
v 4.155379 0.473199 -3.315259
v 4.142074 0.463212 -3.313375
v 4.158126 0.460191 -3.317884
v 4.172652 0.467370 -3.318792
v 4.171706 0.474107 -3.317853
v 4.139846 0.470048 -3.312299
v 4.143874 0.457109 -3.315198
v 4.173293 0.461381 -3.320570
v 3.543166 0.466327 -3.316190
v 3.558028 0.463212 -3.313375
v 3.544723 0.473199 -3.315259
v 3.527450 0.467370 -3.318792
v 3.541976 0.460191 -3.317884
v 3.556228 0.457109 -3.315198
v 3.560256 0.470048 -3.312299
v 3.528396 0.474107 -3.317853
v 3.526809 0.461381 -3.320570
v 4.228042 0.458690 -3.321538
v 4.228896 0.463891 -3.320020
v 4.207870 0.463494 -3.320959
v 4.227065 0.454332 -3.324628
v 4.250411 0.452043 -3.323934
v 4.252028 0.456620 -3.322187
v 4.208083 0.469346 -3.319685
v 4.207473 0.458451 -3.323499
v 4.248733 0.448320 -3.327528
v 3.472060 0.458690 -3.321538
v 3.492232 0.463494 -3.320959
v 3.471206 0.463891 -3.320020
v 3.449691 0.452043 -3.323934
v 3.473037 0.454332 -3.324628
v 3.492629 0.458451 -3.323499
v 3.492019 0.469346 -3.319685
v 3.448073 0.456620 -3.322187
v 3.451369 0.448320 -3.327528
v 4.331620 0.421826 -3.354249
v 4.336661 0.425691 -3.352323
v 4.303206 0.433427 -3.340627
v 4.326705 0.418565 -3.358106
v 4.358207 0.409120 -3.368337
v 4.364486 0.412980 -3.366498
v 4.306960 0.437333 -3.338666
v 4.299514 0.430253 -3.344617
v 4.352126 0.405717 -3.371961
v 3.368482 0.421826 -3.354249
v 3.396895 0.433427 -3.340627
v 3.363441 0.425691 -3.352323
v 3.341895 0.409120 -3.368337
v 3.373397 0.418565 -3.358106
v 3.400588 0.430253 -3.344617
v 3.393142 0.437333 -3.338666
v 3.335616 0.412980 -3.366498
v 3.347976 0.405717 -3.371961
v 4.406749 0.366967 -3.393754
v 4.415191 0.369981 -3.392240
v 4.396384 0.381654 -3.388753
v 4.398787 0.364091 -3.396863
v 4.412833 0.351319 -3.396566
v 4.421493 0.353654 -3.395185
v 4.404403 0.385148 -3.387128
v 4.388747 0.378373 -3.391981
v 4.404738 0.349076 -3.399549
v 3.293353 0.366967 -3.393754
v 3.303718 0.381654 -3.388753
v 3.284911 0.369981 -3.392240
v 3.287269 0.351319 -3.396566
v 3.301314 0.364091 -3.396863
v 3.311355 0.378373 -3.391981
v 3.295699 0.385148 -3.387128
v 3.278609 0.353654 -3.395185
v 3.295363 0.349076 -3.399549
v 4.414924 0.296580 -3.399980
v 4.423568 0.295800 -3.399229
v 4.416770 0.316163 -3.399465
v 4.406875 0.297471 -3.402204
v 4.409400 0.275888 -3.399160
v 4.417769 0.273973 -3.398603
v 4.425521 0.316545 -3.398481
v 4.408645 0.315873 -3.401990
v 4.401565 0.277909 -3.401136
v 3.285178 0.296580 -3.399980
v 3.283332 0.316163 -3.399465
v 3.276534 0.295800 -3.399229
v 3.290702 0.275888 -3.399160
v 3.293227 0.297471 -3.402204
v 3.291457 0.315873 -3.401990
v 3.274581 0.316545 -3.398481
v 3.282332 0.273973 -3.398603
v 3.298537 0.277909 -3.401136
v 4.364457 0.209792 -3.384658
v 4.370627 0.205575 -3.384084
v 4.383918 0.231851 -3.391378
v 4.358535 0.213761 -3.386823
v 4.342315 0.189195 -3.377088
v 4.347426 0.184526 -3.376356
v 4.391036 0.228196 -3.390913
v 4.377151 0.235429 -3.393323
v 4.337356 0.193437 -3.379529
v 3.335645 0.209792 -3.384658
v 3.316184 0.231851 -3.391378
v 3.329474 0.205575 -3.384084
v 3.357787 0.189195 -3.377088
v 3.341567 0.213761 -3.386823
v 3.322951 0.235429 -3.393323
v 3.309066 0.228196 -3.390913
v 3.352675 0.184526 -3.376356
v 3.362746 0.193437 -3.379529
v 4.271195 0.146514 -3.355905
v 4.273154 0.140603 -3.354734
v 4.295379 0.156846 -3.362501
v 4.269240 0.151719 -3.358900
v 4.245551 0.140481 -3.349302
v 4.246505 0.134324 -3.347974
v 4.298354 0.151322 -3.361463
v 4.292434 0.161698 -3.365369
v 4.244582 0.145951 -3.352430
v 3.428906 0.146514 -3.355905
v 3.404723 0.156846 -3.362501
v 3.426948 0.140603 -3.354734
v 3.454551 0.140481 -3.349302
v 3.430861 0.151719 -3.358900
v 3.407668 0.161698 -3.365369
v 3.401748 0.151322 -3.361463
v 3.453597 0.134324 -3.347974
v 3.455520 0.145951 -3.352430
v 4.155532 0.149736 -3.327098
v 4.153457 0.144334 -3.324956
v 4.186927 0.142526 -3.334653
v 4.157485 0.154771 -3.331068
v 4.125846 0.159509 -3.320516
v 4.122909 0.154649 -3.318037
v 4.185836 0.136644 -3.332838
v 4.187942 0.147905 -3.338270
v 4.128615 0.164140 -3.324842
v 3.544570 0.149736 -3.327098
v 3.513175 0.142526 -3.334653
v 3.546645 0.144334 -3.324956
v 3.574256 0.159509 -3.320516
v 3.542617 0.154771 -3.331068
v 3.512160 0.147905 -3.338270
v 3.514266 0.136644 -3.332838
v 3.577193 0.154649 -3.318037
v 3.571486 0.164140 -3.324842
v 4.066787 0.193797 -3.313367
v 4.062545 0.189874 -3.310071
v 4.080894 0.182061 -3.313650
v 4.070785 0.197709 -3.318372
v 4.056708 0.206010 -3.314062
v 4.052291 0.202226 -3.310529
v 4.076888 0.177964 -3.310590
v 4.084670 0.186113 -3.318494
v 4.060866 0.209794 -3.319227
v 3.633315 0.193797 -3.313367
v 3.619208 0.182061 -3.313650
v 3.637557 0.189874 -3.310071
v 3.643394 0.206010 -3.314062
v 3.629317 0.197709 -3.318372
v 3.615432 0.186113 -3.318494
v 3.623214 0.177964 -3.310590
v 3.647811 0.202226 -3.310529
v 3.639235 0.209794 -3.319227
v 4.055442 0.384719 -3.308731
v 4.049148 0.387399 -3.304555
v 4.047782 0.367334 -3.308950
v 4.060775 0.382524 -3.314008
v 4.064704 0.401124 -3.308637
v 4.058394 0.404801 -3.304578
v 4.041610 0.369004 -3.304731
v 4.052932 0.366044 -3.314344
v 4.070144 0.398027 -3.313734
v 3.644660 0.384719 -3.308731
v 3.652320 0.367334 -3.308950
v 3.650954 0.387399 -3.304555
v 3.635398 0.401124 -3.308637
v 3.639327 0.382524 -3.314008
v 3.647170 0.366044 -3.314344
v 3.658492 0.369004 -3.304731
v 3.641707 0.404801 -3.304578
v 3.629958 0.398027 -3.313734
v 4.035909 0.312947 -3.310861
v 4.029761 0.312196 -3.306242
v 4.035247 0.295159 -3.311819
v 4.041213 0.313829 -3.316938
v 4.038047 0.331109 -3.310018
v 4.031966 0.331041 -3.305585
v 4.029067 0.293809 -3.307050
v 4.040725 0.296586 -3.318128
v 4.043166 0.331376 -3.315809
v 3.664193 0.312947 -3.310861
v 3.664855 0.295159 -3.311819
v 3.670341 0.312196 -3.306242
v 3.662055 0.331109 -3.310018
v 3.658889 0.313829 -3.316938
v 3.659377 0.296586 -3.318128
v 3.671035 0.293809 -3.307050
v 3.668136 0.331041 -3.305585
v 3.656936 0.331376 -3.315809
v 4.039987 0.246722 -3.314588
v 4.034568 0.243829 -3.310163
v 4.043983 0.232377 -3.315008
v 4.045028 0.249620 -3.320600
v 4.037322 0.261926 -3.313802
v 4.031508 0.259507 -3.309125
v 4.038985 0.229081 -3.310895
v 4.048659 0.235673 -3.320692
v 4.042678 0.264360 -3.320081
v 3.660115 0.246722 -3.314588
v 3.656119 0.232377 -3.315008
v 3.665534 0.243829 -3.310163
v 3.662780 0.261926 -3.313802
v 3.655074 0.249620 -3.320600
v 3.651443 0.235673 -3.320692
v 3.661117 0.229081 -3.310895
v 3.668593 0.259507 -3.309125
v 3.657424 0.264360 -3.320081
v 3.893327 0.504772 -3.400826
v 3.890037 0.505273 -3.369871
v 3.916396 0.524585 -3.399589
v 3.897111 0.504873 -3.430182
v 3.871403 0.493455 -3.401929
v 3.869948 0.493302 -3.371229
v 3.910506 0.525926 -3.367994
v 3.925580 0.523186 -3.430531
v 3.872593 0.494767 -3.430799
v 3.806775 0.504772 -3.400826
v 3.783706 0.524585 -3.399589
v 3.810065 0.505273 -3.369871
v 3.828699 0.493455 -3.401929
v 3.802991 0.504873 -3.430182
v 3.774522 0.523186 -3.430531
v 3.789596 0.525926 -3.367994
v 3.830153 0.493302 -3.371229
v 3.827509 0.494767 -3.430799
v 3.986122 0.635815 -3.393606
v 3.976691 0.639413 -3.362325
v 4.010446 0.677557 -3.392278
v 4.003902 0.630865 -3.423011
v 3.962823 0.592598 -3.395743
v 3.953353 0.595384 -3.363843
v 4.002334 0.682572 -3.361799
v 4.024896 0.669348 -3.419202
v 3.980552 0.589063 -3.427113
v 3.713979 0.635815 -3.393606
v 3.689656 0.677557 -3.392278
v 3.723411 0.639413 -3.362325
v 3.737279 0.592598 -3.395743
v 3.696200 0.630865 -3.423011
v 3.675205 0.669348 -3.419202
v 3.697768 0.682572 -3.361799
v 3.746749 0.595384 -3.363843
v 3.719550 0.589063 -3.427113
v 4.103776 0.750368 -3.401054
v 4.099189 0.759194 -3.370206
v 4.140467 0.753111 -3.406767
v 4.109708 0.733578 -3.428687
v 4.069040 0.737097 -3.396032
v 4.063613 0.745072 -3.365583
v 4.136947 0.762010 -3.376447
v 4.143765 0.736853 -3.432725
v 4.076898 0.721961 -3.422620
v 3.596326 0.750368 -3.401054
v 3.559635 0.753111 -3.406767
v 3.600913 0.759194 -3.370206
v 3.631062 0.737097 -3.396032
v 3.590394 0.733578 -3.428687
v 3.556336 0.736853 -3.432725
v 3.563155 0.762010 -3.376447
v 3.636489 0.745072 -3.365583
v 3.623204 0.721961 -3.422620
v 4.254990 0.698755 -3.433548
v 4.256507 0.706651 -3.403471
v 4.296546 0.667060 -3.445747
v 4.245234 0.686116 -3.459359
v 4.215937 0.725829 -3.422820
v 4.215682 0.734056 -3.393171
v 4.299209 0.674668 -3.415021
v 4.284528 0.654794 -3.473900
v 4.210660 0.712317 -3.447007
v 3.445112 0.698755 -3.433548
v 3.403556 0.667060 -3.445747
v 3.443595 0.706651 -3.403471
v 3.484165 0.725829 -3.422820
v 3.454868 0.686116 -3.459359
v 3.415573 0.654794 -3.473900
v 3.400893 0.674668 -3.415021
v 3.484420 0.734056 -3.393171
v 3.489442 0.712317 -3.447007
v 4.439778 0.576483 -3.488495
v 4.442618 0.581254 -3.456151
v 4.487716 0.551530 -3.502683
v 4.433653 0.569007 -3.522583
v 4.390021 0.604102 -3.473732
v 4.392959 0.610093 -3.441755
v 4.491378 0.555345 -3.470228
v 4.481551 0.545396 -3.537549
v 4.381086 0.594491 -3.506370
v 3.260324 0.576483 -3.488495
v 3.212386 0.551530 -3.502683
v 3.257483 0.581254 -3.456151
v 3.310081 0.604102 -3.473732
v 3.266448 0.569007 -3.522583
v 3.218551 0.545396 -3.537549
v 3.208724 0.555345 -3.470228
v 3.307143 0.610093 -3.441755
v 3.319016 0.594491 -3.506370
v 4.606132 0.492976 -3.536880
v 4.612395 0.495187 -3.505590
v 4.632766 0.469659 -3.549169
v 4.595916 0.488893 -3.570859
v 4.572249 0.511613 -3.526304
v 4.577926 0.514207 -3.494398
v 4.639327 0.471513 -3.518659
v 4.621810 0.466294 -3.582288
v 4.563216 0.506944 -3.560987
v 3.093970 0.492976 -3.536880
v 3.067336 0.469659 -3.549169
v 3.087707 0.495187 -3.505590
v 3.127852 0.511613 -3.526304
v 3.104186 0.488893 -3.570859
v 3.078292 0.466294 -3.582288
v 3.060775 0.471513 -3.518659
v 3.122176 0.514207 -3.494398
v 3.136886 0.506944 -3.560987
v 4.657975 0.338616 -3.609178
v 4.663726 0.338800 -3.581365
v 4.646873 0.280984 -3.628881
v 4.649055 0.339486 -3.640600
v 4.659316 0.392297 -3.586492
v 4.665572 0.393144 -3.557844
v 4.652022 0.280503 -3.601575
v 4.639663 0.283464 -3.660505
v 4.649032 0.391465 -3.618177
v 3.042127 0.338616 -3.609178
v 3.053229 0.280984 -3.628881
v 3.036376 0.338800 -3.581365
v 3.040786 0.392297 -3.586492
v 3.051047 0.339486 -3.640600
v 3.060439 0.283464 -3.660505
v 3.048079 0.280503 -3.601575
v 3.034530 0.393144 -3.557844
v 3.051070 0.391465 -3.618177
v 4.557302 0.125148 -3.635345
v 4.560943 0.123353 -3.606252
v 4.514342 0.083314 -3.623868
v 4.554954 0.129525 -3.670942
v 4.595328 0.172006 -3.642339
v 4.599410 0.170518 -3.614271
v 4.517501 0.081285 -3.593915
v 4.513106 0.087510 -3.660810
v 4.591567 0.176286 -3.676252
v 3.142800 0.125148 -3.635345
v 3.185760 0.083314 -3.623868
v 3.139159 0.123353 -3.606252
v 3.104774 0.172006 -3.642339
v 3.145148 0.129525 -3.670942
v 3.186996 0.087510 -3.660810
v 3.182601 0.081285 -3.593915
v 3.100692 0.170518 -3.614271
v 3.108535 0.176286 -3.676252
v 4.376749 -0.013220 -3.593051
v 4.377769 -0.015738 -3.565244
v 4.328134 -0.037532 -3.585163
v 4.376024 -0.009830 -3.627125
v 4.423339 0.014527 -3.601469
v 4.425094 0.012071 -3.572065
v 4.328750 -0.039779 -3.559492
v 4.325677 -0.035064 -3.615119
v 4.423141 0.018296 -3.637983
v 3.323353 -0.013220 -3.593051
v 3.371968 -0.037532 -3.585163
v 3.322333 -0.015738 -3.565244
v 3.276763 0.014527 -3.601469
v 3.324078 -0.009830 -3.627125
v 3.374424 -0.035064 -3.615119
v 3.371352 -0.039779 -3.559492
v 3.275008 0.012071 -3.572065
v 3.276961 0.018296 -3.637983
v 3.925595 -0.450589 -3.772636
v 3.888320 -0.458571 -3.775129
v 3.930907 -0.425963 -3.790205
v 3.960883 -0.439399 -3.767049
v 3.920981 -0.481528 -3.757467
v 3.885818 -0.488509 -3.761121
v 3.891189 -0.435042 -3.791517
v 3.967788 -0.413253 -3.785291
v 3.954940 -0.471694 -3.751142
v 3.774507 -0.450589 -3.772636
v 3.769195 -0.425963 -3.790205
v 3.811782 -0.458571 -3.775129
v 3.779120 -0.481528 -3.757467
v 3.739219 -0.439399 -3.767049
v 3.732314 -0.413253 -3.785291
v 3.808913 -0.435042 -3.791517
v 3.814284 -0.488509 -3.761121
v 3.745162 -0.471694 -3.751142
v 3.917096 -0.614905 -3.728784
v 3.883559 -0.621123 -3.733320
v 3.916617 -0.564689 -3.736318
v 3.950690 -0.606109 -3.722562
v 3.918731 -0.667426 -3.720541
v 3.884353 -0.673873 -3.724378
v 3.883376 -0.570784 -3.741102
v 3.949691 -0.556044 -3.729536
v 3.953261 -0.658339 -3.715375
v 3.783006 -0.614905 -3.728784
v 3.783484 -0.564689 -3.736318
v 3.816543 -0.621123 -3.733320
v 3.781371 -0.667426 -3.720541
v 3.749412 -0.606109 -3.722562
v 3.750411 -0.556044 -3.729536
v 3.816726 -0.570784 -3.741102
v 3.815749 -0.673873 -3.724378
v 3.746840 -0.658339 -3.715375
v 3.926274 -0.813655 -3.673892
v 3.888137 -0.819686 -3.673749
v 3.923614 -0.769019 -3.693716
v 3.964515 -0.805205 -3.674383
v 3.928916 -0.851722 -3.650877
v 3.889480 -0.857222 -3.649305
v 3.886794 -0.775435 -3.695081
v 3.960586 -0.760024 -3.692060
v 3.968368 -0.844008 -3.653394
v 3.773828 -0.813655 -3.673892
v 3.776488 -0.769019 -3.693716
v 3.811965 -0.819686 -3.673749
v 3.771186 -0.851722 -3.650877
v 3.735587 -0.805205 -3.674383
v 3.739516 -0.760024 -3.692060
v 3.813308 -0.775435 -3.695081
v 3.810622 -0.857222 -3.649305
v 3.731734 -0.844008 -3.653394
v 3.935426 -0.911599 -3.571083
v 3.936568 -0.915587 -3.544317
v 3.892867 -0.915358 -3.567396
v 3.933646 -0.900763 -3.598508
v 3.977469 -0.906241 -3.576528
v 3.978835 -0.910872 -3.549665
v 3.893508 -0.918868 -3.540662
v 3.891921 -0.905074 -3.595106
v 3.975081 -0.894668 -3.603590
v 3.764676 -0.911599 -3.571083
v 3.807235 -0.915358 -3.567396
v 3.763534 -0.915587 -3.544317
v 3.722632 -0.906241 -3.576528
v 3.766456 -0.900763 -3.598508
v 3.808181 -0.905074 -3.595106
v 3.806594 -0.918868 -3.540662
v 3.721267 -0.910872 -3.549665
v 3.725020 -0.894668 -3.603590
v 4.095819 -0.885384 -3.597796
v 4.095603 -0.892058 -3.570188
v 4.058982 -0.893454 -3.590597
v 4.092941 -0.871921 -3.623339
v 4.126877 -0.874431 -3.603907
v 4.126815 -0.882125 -3.576398
v 4.059402 -0.899398 -3.563215
v 4.056502 -0.880385 -3.617017
v 4.121996 -0.861115 -3.627291
v 3.604283 -0.885384 -3.597796
v 3.641120 -0.893454 -3.590597
v 3.604499 -0.892058 -3.570188
v 3.573225 -0.874431 -3.603907
v 3.607161 -0.871921 -3.623339
v 3.643600 -0.880385 -3.617017
v 3.640700 -0.899398 -3.563215
v 3.573287 -0.882125 -3.576398
v 3.578105 -0.861115 -3.627291
v 4.171397 -0.809141 -3.615548
v 4.176719 -0.826247 -3.584524
v 4.164627 -0.837077 -3.613032
v 4.158257 -0.791210 -3.642169
v 4.172545 -0.775252 -3.615980
v 4.180617 -0.797286 -3.583326
v 4.167464 -0.849898 -3.583845
v 4.154223 -0.822053 -3.636813
v 4.156631 -0.752852 -3.644727
v 3.528704 -0.809141 -3.615548
v 3.535475 -0.837077 -3.613032
v 3.523383 -0.826247 -3.584524
v 3.527556 -0.775252 -3.615980
v 3.541845 -0.791210 -3.642169
v 3.545879 -0.822053 -3.636813
v 3.532638 -0.849898 -3.583845
v 3.519485 -0.797286 -3.583326
v 3.543471 -0.752852 -3.644727
v 4.160369 -0.645320 -3.607145
v 4.174285 -0.677611 -3.570257
v 4.165832 -0.692428 -3.611341
v 4.139037 -0.613418 -3.640890
v 4.154082 -0.595916 -3.602613
v 4.168715 -0.628890 -3.564619
v 4.178420 -0.722579 -3.575758
v 4.145644 -0.662276 -3.643507
v 4.132277 -0.563765 -3.637800
v 3.539733 -0.645320 -3.607145
v 3.534270 -0.692428 -3.611341
v 3.525817 -0.677611 -3.570257
v 3.546020 -0.595916 -3.602613
v 3.561065 -0.613418 -3.640890
v 3.554458 -0.662276 -3.643507
v 3.521682 -0.722579 -3.575758
v 3.531386 -0.628890 -3.564619
v 3.567824 -0.563765 -3.637800
v 4.051301 -0.578418 -3.700557
v 4.057418 -0.629889 -3.697912
v 4.018165 -0.585479 -3.709074
v 4.046683 -0.528663 -3.703168
v 4.083007 -0.578322 -3.687856
v 4.089980 -0.629317 -3.686964
v 4.023086 -0.637221 -3.704755
v 4.014998 -0.535659 -3.713544
v 4.077102 -0.528609 -3.688459
v 3.648801 -0.578418 -3.700557
v 3.681937 -0.585479 -3.709074
v 3.642684 -0.629889 -3.697912
v 3.617095 -0.578322 -3.687856
v 3.653419 -0.528663 -3.703168
v 3.685103 -0.535659 -3.713544
v 3.677016 -0.637221 -3.704755
v 3.610122 -0.629317 -3.686964
v 3.623000 -0.528609 -3.688459
v 4.078162 -0.778177 -3.677159
v 4.110710 -0.774516 -3.672930
v 4.083633 -0.818210 -3.663440
v 4.041511 -0.785857 -3.677160
v 4.071517 -0.731788 -3.687139
v 4.104873 -0.729659 -3.680372
v 4.113451 -0.811677 -3.661715
v 4.047347 -0.826308 -3.660963
v 4.035293 -0.739394 -3.689741
v 3.621939 -0.778177 -3.677159
v 3.616468 -0.818210 -3.663440
v 3.589392 -0.774516 -3.672930
v 3.628585 -0.731788 -3.687139
v 3.658591 -0.785857 -3.677160
v 3.652755 -0.826308 -3.660963
v 3.586650 -0.811677 -3.661715
v 3.595229 -0.729659 -3.680372
v 3.664809 -0.739394 -3.689741
v 4.046863 -0.403840 -3.722133
v 4.070197 -0.399901 -3.696867
v 4.044578 -0.440497 -3.713666
v 4.021522 -0.413733 -3.742300
v 4.050193 -0.372405 -3.731725
v 4.070479 -0.366073 -3.701643
v 4.070754 -0.438521 -3.692731
v 4.016829 -0.448867 -3.729780
v 4.027358 -0.384200 -3.756483
v 3.653239 -0.403840 -3.722133
v 3.655524 -0.440497 -3.713666
v 3.629905 -0.399901 -3.696867
v 3.649909 -0.372405 -3.731725
v 3.678580 -0.413733 -3.742300
v 3.683272 -0.448867 -3.729780
v 3.629348 -0.438521 -3.692731
v 3.629622 -0.366073 -3.701643
v 3.672744 -0.384200 -3.756483
v 4.134059 -0.445716 -3.592987
v 4.147376 -0.471373 -3.553472
v 4.140777 -0.494719 -3.595289
v 4.114783 -0.421874 -3.631315
v 4.127120 -0.399993 -3.591329
v 4.139144 -0.421309 -3.551954
v 4.155044 -0.524154 -3.555952
v 4.120070 -0.466842 -3.632795
v 4.109664 -0.380721 -3.630231
v 3.566043 -0.445716 -3.592987
v 3.559325 -0.494719 -3.595289
v 3.552726 -0.471373 -3.553472
v 3.572982 -0.399993 -3.591329
v 3.585319 -0.421874 -3.631315
v 3.580031 -0.466842 -3.632795
v 3.545058 -0.524154 -3.555952
v 3.560958 -0.421309 -3.551954
v 3.590438 -0.380721 -3.630231
v 4.082590 -0.213486 -3.575377
v 4.086737 -0.230565 -3.580928
v 4.086831 -0.203229 -3.604813
v 4.078432 -0.197997 -3.569674
v 4.082000 -0.220206 -3.545789
v 4.087691 -0.237655 -3.548292
v 4.087965 -0.221138 -3.616216
v 4.084161 -0.187880 -3.594516
v 4.076827 -0.204116 -3.542554
v 3.617512 -0.213486 -3.575377
v 3.613271 -0.203229 -3.604813
v 3.613365 -0.230565 -3.580928
v 3.618102 -0.220206 -3.545789
v 3.621670 -0.197997 -3.569674
v 3.615940 -0.187880 -3.594516
v 3.612138 -0.221138 -3.616216
v 3.612411 -0.237655 -3.548292
v 3.623275 -0.204116 -3.542554
v 4.104383 -0.296174 -3.588298
v 4.112044 -0.325042 -3.589162
v 4.093848 -0.288091 -3.627780
v 4.097449 -0.271306 -3.587368
v 4.111495 -0.306548 -3.550947
v 4.120955 -0.338302 -3.550977
v 4.098800 -0.314315 -3.628400
v 4.090650 -0.263741 -3.627812
v 4.102462 -0.279891 -3.550733
v 3.595719 -0.296174 -3.588298
v 3.606254 -0.288091 -3.627780
v 3.588058 -0.325042 -3.589162
v 3.588607 -0.306548 -3.550947
v 3.602653 -0.271306 -3.587368
v 3.609452 -0.263741 -3.627812
v 3.601302 -0.314315 -3.628400
v 3.579146 -0.338302 -3.550977
v 3.597640 -0.279891 -3.550733
v 4.068196 -0.154212 -3.553985
v 4.064483 -0.156836 -3.530340
v 4.069226 -0.168761 -3.558525
v 4.074605 -0.148034 -3.571682
v 4.075193 -0.139649 -3.551106
v 4.070724 -0.141036 -3.527997
v 4.066207 -0.172744 -3.534254
v 4.075535 -0.160903 -3.577751
v 4.082192 -0.135244 -3.567513
v 3.631906 -0.154212 -3.553985
v 3.630876 -0.168761 -3.558525
v 3.635619 -0.156836 -3.530340
v 3.624909 -0.139649 -3.551106
v 3.625496 -0.148034 -3.571682
v 3.624567 -0.160903 -3.577751
v 3.633895 -0.172744 -3.534254
v 3.629378 -0.141036 -3.527997
v 3.617909 -0.135244 -3.567513
v 4.171820 -0.094458 -3.560176
v 4.127256 -0.110078 -3.554096
v 4.170324 -0.092831 -3.576650
v 4.223408 -0.077601 -3.568337
v 4.170005 -0.095214 -3.538663
v 4.123824 -0.110518 -3.532270
v 4.129922 -0.108023 -3.569344
v 4.219761 -0.076202 -3.588467
v 4.222793 -0.078841 -3.546186
v 3.528282 -0.094458 -3.560176
v 3.529778 -0.092831 -3.576650
v 3.572846 -0.110078 -3.554096
v 3.530097 -0.095214 -3.538663
v 3.476694 -0.077601 -3.568337
v 3.480341 -0.076202 -3.588467
v 3.570180 -0.108023 -3.569344
v 3.576278 -0.110518 -3.532270
v 3.477309 -0.078841 -3.546186
v 4.016901 0.003327 -4.746338
v 4.019556 0.069688 -4.778313
v 4.091119 0.008088 -4.719078
v 4.015710 -0.054824 -4.705956
v 3.935317 0.000550 -4.767713
v 3.936599 0.069902 -4.800916
v 4.095331 0.069780 -4.748833
v 4.089715 -0.045638 -4.680840
v 3.934646 -0.060286 -4.725965
v 3.683201 0.003327 -4.746338
v 3.608982 0.008088 -4.719078
v 3.680546 0.069688 -4.778313
v 3.764785 0.000550 -4.767713
v 3.684391 -0.054824 -4.705956
v 3.610386 -0.045638 -4.680840
v 3.604771 0.069780 -4.748833
v 3.763503 0.069902 -4.800916
v 3.765456 -0.060286 -4.725965
v 4.006623 -0.201268 -4.527249
v 4.011296 -0.156264 -4.596988
v 4.077778 -0.184699 -4.507548
v 4.000518 -0.241492 -4.446798
v 3.929763 -0.211593 -4.542829
v 3.932204 -0.165511 -4.614149
v 4.084263 -0.141097 -4.575534
v 4.069228 -0.224074 -4.429243
v 3.926589 -0.252547 -4.460462
v 3.693479 -0.201268 -4.527249
v 3.622324 -0.184699 -4.507548
v 3.688806 -0.156264 -4.596988
v 3.770339 -0.211593 -4.542829
v 3.699584 -0.241492 -4.446798
v 3.630874 -0.224074 -4.429243
v 3.615839 -0.141097 -4.575534
v 3.767898 -0.165511 -4.614149
v 3.773513 -0.252547 -4.460462
v 3.975699 -0.327712 -4.145918
v 3.984649 -0.304694 -4.252126
v 4.034956 -0.307893 -4.137986
v 3.966948 -0.346032 -4.045022
v 3.913589 -0.340148 -4.151227
v 3.918288 -0.316756 -4.260267
v 4.047256 -0.285720 -4.241376
v 4.022837 -0.325645 -4.036616
v 3.909011 -0.358687 -4.048719
v 3.724403 -0.327712 -4.145918
v 3.665146 -0.307893 -4.137986
v 3.715453 -0.304694 -4.252126
v 3.786513 -0.340148 -4.151227
v 3.733154 -0.346032 -4.045022
v 3.677264 -0.325645 -4.036616
v 3.652846 -0.285720 -4.241376
v 3.781814 -0.316756 -4.260267
v 3.791091 -0.358687 -4.048719
v 3.945716 -0.382406 -3.858563
v 3.951719 -0.372064 -3.899453
v 3.987959 -0.365930 -3.852456
v 3.940856 -0.393309 -3.830549
v 3.899001 -0.393706 -3.858869
v 3.901687 -0.384078 -3.900770
v 3.998545 -0.353599 -3.891352
v 3.980727 -0.378096 -3.825574
v 3.896560 -0.404036 -3.830579
v 3.754386 -0.382406 -3.858563
v 3.712143 -0.365930 -3.852456
v 3.748383 -0.372064 -3.899453
v 3.801101 -0.393706 -3.858869
v 3.759246 -0.393309 -3.830549
v 3.719375 -0.378096 -3.825574
v 3.701556 -0.353599 -3.891352
v 3.798415 -0.384078 -3.900770
v 3.803542 -0.404036 -3.830579
v 4.060704 -0.308654 -3.762026
v 4.056449 -0.326018 -3.751226
v 4.045322 -0.326867 -3.803760
v 4.068662 -0.291687 -3.775733
v 4.072140 -0.294011 -3.716200
v 4.070846 -0.314315 -3.711042
v 4.038344 -0.342208 -3.786024
v 4.057098 -0.311363 -3.827917
v 4.076693 -0.273751 -3.723068
v 3.639398 -0.308654 -3.762026
v 3.654780 -0.326867 -3.803760
v 3.643653 -0.326018 -3.751226
v 3.627962 -0.294011 -3.716200
v 3.631440 -0.291687 -3.775733
v 3.643003 -0.311363 -3.827917
v 3.661757 -0.342208 -3.786024
v 3.629256 -0.314315 -3.711042
v 3.623409 -0.273751 -3.723068
v 4.586425 0.142733 -3.846098
v 4.569449 0.138772 -3.777509
v 4.548720 0.091651 -3.842149
v 4.604956 0.147460 -3.916429
v 4.615066 0.196412 -3.843244
v 4.601089 0.188737 -3.777936
v 4.530318 0.092515 -3.770551
v 4.568953 0.089609 -3.918333
v 4.630752 0.205888 -3.909467
v 3.113677 0.142733 -3.846098
v 3.151382 0.091651 -3.842149
v 3.130652 0.138772 -3.777509
v 3.085036 0.196412 -3.843244
v 3.095145 0.147460 -3.916429
v 3.131150 0.089609 -3.918333
v 3.169784 0.092515 -3.770551
v 3.099013 0.188737 -3.777936
v 3.069350 0.205888 -3.909467
v 4.045407 0.334363 -4.828103
v 4.056594 0.437410 -4.821630
v 4.133427 0.319459 -4.796046
v 4.034184 0.236070 -4.820590
v 3.949660 0.344987 -4.851789
v 3.955398 0.450761 -4.844984
v 4.149489 0.418595 -4.790143
v 4.117222 0.226030 -4.788547
v 3.943923 0.243241 -4.844373
v 3.654695 0.334363 -4.828103
v 3.566675 0.319459 -4.796046
v 3.643508 0.437410 -4.821630
v 3.750442 0.344987 -4.851789
v 3.665918 0.236070 -4.820590
v 3.582880 0.226030 -4.788547
v 3.550612 0.418595 -4.790143
v 3.744704 0.450761 -4.844984
v 3.756179 0.243241 -4.844373
v 4.072518 0.959329 -3.988986
v 4.072684 0.929895 -3.909162
v 4.173362 0.943025 -3.999898
v 4.072463 0.976236 -4.073492
v 3.963363 0.968965 -3.983488
v 3.963454 0.939225 -3.900953
v 4.173568 0.914231 -3.923658
v 4.173293 0.959520 -4.080305
v 3.963332 0.986039 -4.071058
v 3.627584 0.959329 -3.988986
v 3.526740 0.943025 -3.999898
v 3.627418 0.929895 -3.909162
v 3.736739 0.968965 -3.983488
v 3.627639 0.976236 -4.073492
v 3.526809 0.959520 -4.080305
v 3.526534 0.914231 -3.923658
v 3.736648 0.939225 -3.900953
v 3.736770 0.986039 -4.071058
v 4.072515 0.962058 -4.346925
v 4.072463 0.978097 -4.253820
v 4.173347 0.945916 -4.336668
v 4.072669 0.931504 -4.439275
v 3.963363 0.971131 -4.357404
v 3.963332 0.987504 -4.259534
v 4.173293 0.961595 -4.249860
v 4.173507 0.915422 -4.422956
v 3.963454 0.940568 -4.454237
v 3.627587 0.962058 -4.346925
v 3.526755 0.945916 -4.336668
v 3.627639 0.978097 -4.253820
v 3.736739 0.971131 -4.357404
v 3.627433 0.931504 -4.439275
v 3.526595 0.915422 -4.422956
v 3.526809 0.961595 -4.249860
v 3.736770 0.987504 -4.259534
v 3.736648 0.940568 -4.454237
v 4.073163 0.735166 -4.689332
v 4.073493 0.817247 -4.613561
v 4.173652 0.715074 -4.661619
v 4.070937 0.641816 -4.752019
v 3.963820 0.748262 -4.711408
v 3.963943 0.828508 -4.634412
v 4.174361 0.798967 -4.588361
v 4.170241 0.620500 -4.722639
v 3.962722 0.656327 -4.774671
v 3.626939 0.735166 -4.689332
v 3.526450 0.715074 -4.661619
v 3.626609 0.817247 -4.613561
v 3.736281 0.748262 -4.711408
v 3.629165 0.641816 -4.752019
v 3.529860 0.620500 -4.722639
v 3.525741 0.798967 -4.588361
v 3.736159 0.828508 -4.634412
v 3.737380 0.656327 -4.774671
v 4.558276 0.484326 -3.687616
v 4.570342 0.482301 -3.646238
v 4.583533 0.464090 -3.695600
v 4.548842 0.493547 -3.731641
v 4.528815 0.500772 -3.682035
v 4.540145 0.499009 -3.638868
v 4.595321 0.461534 -3.655530
v 4.574843 0.473039 -3.738172
v 4.519546 0.510514 -3.727918
v 3.141826 0.484326 -3.687616
v 3.116569 0.464090 -3.695600
v 3.129760 0.482301 -3.646238
v 3.171287 0.500772 -3.682035
v 3.151259 0.493547 -3.731641
v 3.125258 0.473039 -3.738172
v 3.104781 0.461534 -3.655530
v 3.159957 0.499009 -3.638868
v 3.180556 0.510514 -3.727918
v 4.548791 0.583438 -3.880594
v 4.544326 0.544511 -3.828199
v 4.579368 0.554368 -3.882047
v 4.554984 0.623925 -3.935361
v 4.515426 0.609429 -3.881025
v 4.512954 0.566423 -3.827528
v 4.573134 0.519426 -3.831434
v 4.587203 0.590715 -3.935010
v 4.519546 0.654100 -3.936780
v 3.151311 0.583438 -3.880594
v 3.120734 0.554368 -3.882047
v 3.155776 0.544511 -3.828199
v 3.184676 0.609429 -3.881025
v 3.145118 0.623925 -3.935361
v 3.112899 0.590715 -3.935010
v 3.126967 0.519426 -3.831434
v 3.187148 0.566423 -3.827528
v 3.180556 0.654100 -3.936780
v 4.565940 0.705220 -4.110961
v 4.564292 0.687371 -4.050901
v 4.600005 0.664903 -4.105543
v 4.566382 0.714410 -4.171972
v 4.527373 0.742372 -4.115743
v 4.526137 0.723313 -4.054456
v 4.598311 0.648332 -4.047071
v 4.600142 0.673478 -4.165113
v 4.527785 0.752122 -4.178022
v 3.134162 0.705220 -4.110961
v 3.100097 0.664903 -4.105543
v 3.135810 0.687371 -4.050901
v 3.172729 0.742372 -4.115743
v 3.133719 0.714410 -4.171972
v 3.099959 0.673478 -4.165113
v 3.101790 0.648332 -4.047071
v 3.173965 0.723313 -4.054456
v 3.172317 0.752122 -4.178022
v 4.565304 0.692632 -4.354419
v 4.566047 0.708581 -4.295110
v 4.596897 0.652508 -4.343442
v 4.563426 0.666164 -4.409040
v 4.527450 0.730538 -4.364614
v 4.527785 0.746873 -4.303632
v 4.598800 0.667131 -4.285963
v 4.592591 0.630489 -4.394422
v 4.526443 0.702226 -4.421888
v 3.134798 0.692632 -4.354419
v 3.103205 0.652508 -4.343442
v 3.134055 0.708581 -4.295110
v 3.172652 0.730538 -4.364614
v 3.136675 0.666164 -4.409040
v 3.107511 0.630489 -4.394422
v 3.101302 0.667131 -4.285963
v 3.172317 0.746873 -4.303632
v 3.173659 0.702226 -4.421888
v 4.552698 0.505854 -4.527592
v 4.543395 0.432507 -4.551247
v 4.514976 0.530824 -4.553976
v 4.557872 0.571956 -4.496351
v 4.585803 0.487190 -4.495453
v 4.580061 0.417846 -4.516200
v 4.504745 0.453385 -4.581342
v 4.521071 0.601152 -4.517835
v 4.587464 0.548092 -4.469984
v 3.147404 0.505854 -4.527592
v 3.185126 0.530824 -4.553976
v 3.156707 0.432507 -4.551247
v 3.114299 0.487190 -4.495453
v 3.142230 0.571956 -4.496351
v 3.179030 0.601152 -4.517835
v 3.195357 0.453385 -4.581342
v 3.120041 0.417846 -4.516200
v 3.112638 0.548092 -4.469984
v 4.386336 0.626348 -4.602527
v 4.330359 0.659104 -4.616514
v 4.389808 0.707612 -4.546850
v 4.432975 0.592836 -4.589712
v 4.378898 0.536393 -4.648145
v 4.324294 0.566056 -4.668806
v 4.332686 0.742814 -4.553571
v 4.437575 0.670732 -4.541517
v 4.424300 0.506852 -4.628339
v 3.313766 0.626348 -4.602527
v 3.310294 0.707612 -4.546850
v 3.369742 0.659104 -4.616514
v 3.321204 0.536393 -4.648145
v 3.267127 0.592836 -4.589712
v 3.262527 0.670732 -4.541517
v 3.367415 0.742814 -4.553571
v 3.375808 0.566056 -4.668806
v 3.275802 0.506852 -4.628339
v 4.392163 0.851068 -4.350383
v 4.333411 0.889367 -4.338438
v 4.392287 0.866731 -4.280591
v 4.441634 0.809915 -4.362386
v 4.391791 0.821321 -4.418645
v 4.333297 0.859269 -4.412092
v 4.333449 0.904832 -4.263898
v 4.441848 0.825853 -4.296430
v 4.440993 0.780595 -4.426038
v 3.307939 0.851068 -4.350383
v 3.307815 0.866731 -4.280591
v 3.366691 0.889367 -4.338438
v 3.308311 0.821321 -4.418645
v 3.258468 0.809915 -4.362386
v 3.258254 0.825853 -4.296430
v 3.366652 0.904832 -4.263898
v 3.366805 0.859269 -4.412092
v 3.259109 0.780595 -4.426038
v 4.392270 0.854646 -4.071382
v 4.333488 0.889680 -4.043203
v 4.392219 0.830445 -4.004850
v 4.441741 0.816957 -4.096548
v 4.392287 0.867768 -4.140150
v 4.333449 0.904222 -4.115339
v 4.333602 0.863572 -3.973951
v 4.441421 0.794725 -4.032239
v 4.441848 0.828660 -4.162519
v 3.307832 0.854646 -4.071382
v 3.307883 0.830445 -4.004850
v 3.366614 0.889680 -4.043203
v 3.307815 0.867768 -4.140150
v 3.258361 0.816957 -4.096548
v 3.258681 0.794725 -4.032239
v 3.366500 0.863572 -3.973951
v 3.366652 0.904222 -4.115339
v 3.258254 0.828660 -4.162519
v 4.392314 0.686204 -3.826911
v 4.335235 0.710458 -3.793050
v 4.393836 0.631929 -3.775060
v 4.439071 0.660424 -3.855878
v 4.391944 0.742860 -3.882291
v 4.334212 0.770433 -3.848463
v 4.337386 0.653031 -3.742170
v 4.439712 0.609635 -3.802869
v 4.439712 0.713304 -3.911634
v 3.307788 0.686204 -3.826911
v 3.306266 0.631929 -3.775060
v 3.364867 0.710458 -3.793050
v 3.308158 0.742860 -3.882291
v 3.261031 0.660424 -3.855878
v 3.260390 0.609635 -3.802869
v 3.362716 0.653031 -3.742170
v 3.365890 0.770433 -3.848463
v 3.260390 0.713304 -3.911634
v 4.409944 0.553324 -3.637680
v 4.417754 0.554053 -3.597015
v 4.456031 0.534738 -3.658536
v 4.402778 0.563386 -3.680730
v 4.354125 0.570251 -3.613350
v 4.361555 0.573373 -3.575828
v 4.464828 0.534043 -3.615430
v 4.448256 0.544938 -3.704237
v 4.347030 0.580278 -3.652936
v 3.290158 0.553324 -3.637680
v 3.244071 0.534738 -3.658536
v 3.282348 0.554053 -3.597015
v 3.345977 0.570251 -3.613350
v 3.297324 0.563386 -3.680730
v 3.251845 0.544938 -3.704237
v 3.235274 0.534043 -3.615430
v 3.338547 0.573373 -3.575828
v 3.353072 0.580278 -3.652936
v 4.075084 0.761747 -3.704204
v 4.078300 0.696314 -3.648778
v 4.176299 0.749246 -3.728750
v 4.073569 0.827813 -3.766279
v 3.964828 0.768656 -3.686552
v 3.966750 0.698722 -3.624280
v 4.179549 0.686723 -3.676862
v 4.174666 0.813768 -3.787427
v 3.963943 0.836442 -3.752759
v 3.625018 0.761747 -3.704204
v 3.523803 0.749246 -3.728750
v 3.621802 0.696314 -3.648778
v 3.735274 0.768656 -3.686552
v 3.626533 0.827813 -3.766279
v 3.525435 0.813768 -3.787427
v 3.520553 0.686723 -3.676862
v 3.733352 0.698722 -3.624280
v 3.736159 0.836442 -3.752759
v 4.129529 0.646781 -3.479052
v 4.077847 0.635778 -3.467231
v 4.123441 0.679561 -3.467139
v 4.180597 0.658711 -3.483010
v 4.133538 0.614928 -3.489938
v 4.067710 0.600416 -3.475819
v 4.083124 0.669837 -3.457532
v 4.163175 0.688147 -3.469590
v 4.200422 0.627939 -3.497093
v 3.570573 0.646781 -3.479052
v 3.576661 0.679561 -3.467139
v 3.622256 0.635778 -3.467231
v 3.566564 0.614928 -3.489938
v 3.519504 0.658711 -3.483010
v 3.536927 0.688147 -3.469590
v 3.616978 0.669837 -3.457532
v 3.632391 0.600416 -3.475819
v 3.499680 0.627939 -3.497093
v 4.114376 0.585189 -3.540743
v 4.126265 0.580667 -3.519235
v 4.203307 0.587188 -3.563637
v 4.099194 0.604497 -3.567419
v 4.027848 0.577509 -3.519355
v 4.044110 0.567864 -3.500843
v 4.212507 0.587900 -3.536522
v 4.193587 0.602250 -3.594953
v 4.001133 0.599519 -3.540906
v 3.585726 0.585189 -3.540743
v 3.496795 0.587188 -3.563637
v 3.573837 0.580667 -3.519235
v 3.672253 0.577509 -3.519355
v 3.600908 0.604497 -3.567419
v 3.506515 0.602250 -3.594953
v 3.487595 0.587900 -3.536522
v 3.655992 0.567864 -3.500843
v 3.698969 0.599519 -3.540906
v 3.893658 0.534371 -3.482785
v 3.895667 0.520864 -3.472510
v 3.912909 0.547907 -3.489905
v 3.873071 0.536733 -3.486097
v 3.870966 0.515519 -3.472303
v 3.927940 0.534498 -3.476307
v 3.884760 0.562654 -3.500379
v 3.806444 0.534371 -3.482785
v 3.787193 0.547907 -3.489905
v 3.804435 0.520864 -3.472510
v 3.827030 0.536733 -3.486097
v 3.815342 0.562654 -3.500379
v 3.772162 0.534498 -3.476307
v 3.829136 0.515519 -3.472303
v 4.634748 0.354884 -3.771619
v 4.635901 0.346902 -3.722295
v 4.638930 0.304505 -3.804426
v 4.636580 0.366792 -3.822652
v 4.622687 0.399789 -3.738325
v 4.628890 0.394029 -3.694349
v 4.634536 0.294938 -3.749006
v 4.645888 0.317216 -3.861249
v 4.619765 0.410295 -3.784315
v 3.065354 0.354884 -3.771619
v 3.061172 0.304505 -3.804426
v 3.064200 0.346902 -3.722295
v 3.077415 0.399789 -3.738325
v 3.063521 0.366792 -3.822652
v 3.054214 0.317216 -3.861249
v 3.065566 0.294938 -3.749006
v 3.071212 0.394029 -3.694349
v 3.080337 0.410295 -3.784315
v 4.654468 0.430523 -3.961354
v 4.667901 0.375881 -4.002953
v 4.661072 0.455364 -4.004395
v 4.633414 0.478746 -3.922269
v 4.647323 0.405610 -3.918020
v 4.661269 0.353837 -3.960981
v 4.673513 0.397333 -4.044456
v 4.641280 0.507218 -3.968702
v 4.625869 0.450822 -3.876600
v 3.045634 0.430523 -3.961354
v 3.039030 0.455364 -4.004395
v 3.032201 0.375881 -4.002953
v 3.052779 0.405610 -3.918020
v 3.066688 0.478746 -3.922269
v 3.058822 0.507218 -3.968702
v 3.026589 0.397333 -4.044456
v 3.038833 0.353837 -3.960981
v 3.074233 0.450822 -3.876600
v 4.664767 0.507450 -4.141993
v 4.674572 0.450862 -4.169372
v 4.661204 0.512513 -4.192578
v 4.649627 0.564988 -4.119642
v 4.666535 0.495525 -4.093994
v 4.676931 0.436884 -4.126731
v 4.670866 0.456010 -4.215281
v 4.647384 0.571183 -4.174146
v 4.649947 0.552140 -4.067091
v 3.035335 0.507450 -4.141993
v 3.038898 0.512513 -4.192578
v 3.025529 0.450862 -4.169372
v 3.033567 0.495525 -4.093994
v 3.050475 0.564988 -4.119642
v 3.052718 0.571183 -4.174146
v 3.029235 0.456010 -4.215281
v 3.023171 0.436884 -4.126731
v 3.050155 0.552140 -4.067091
v 4.643447 0.493800 -4.356646
v 4.631152 0.482887 -4.409241
v 4.635074 0.551403 -4.343870
v 4.651225 0.504121 -4.301251
v 4.649134 0.440732 -4.371384
v 4.633772 0.425048 -4.425135
v 4.625306 0.539303 -4.393934
v 4.640670 0.562883 -4.288160
v 4.659148 0.450273 -4.317210
v 3.056655 0.493800 -4.356646
v 3.065028 0.551403 -4.343870
v 3.068950 0.482887 -4.409241
v 3.050968 0.440732 -4.371384
v 3.048877 0.504121 -4.301251
v 3.059432 0.562883 -4.288160
v 3.074796 0.539303 -4.393934
v 3.066330 0.425048 -4.425135
v 3.040954 0.450273 -4.317210
v 4.185582 -0.211265 -4.120339
v 4.139316 -0.248017 -4.124660
v 4.198508 -0.197364 -4.212347
v 4.231319 -0.173735 -4.115541
v 4.172086 -0.219262 -4.030214
v 4.124847 -0.260582 -4.029577
v 4.153701 -0.230422 -4.220502
v 4.241500 -0.163924 -4.205518
v 4.219515 -0.176925 -4.024684
v 3.514520 -0.211265 -4.120339
v 3.501594 -0.197364 -4.212347
v 3.560786 -0.248017 -4.124660
v 3.528016 -0.219262 -4.030214
v 3.468782 -0.173735 -4.115541
v 3.458602 -0.163924 -4.205518
v 3.546401 -0.230422 -4.220502
v 3.575254 -0.260582 -4.029577
v 3.480586 -0.176925 -4.024684
v 4.389783 -0.079584 -4.117255
v 4.397604 -0.069032 -4.040774
v 4.333930 -0.107024 -4.113363
v 4.382690 -0.082711 -4.191892
v 4.443069 -0.054851 -4.123209
v 4.459700 -0.038077 -4.054319
v 4.332960 -0.101241 -4.028183
v 4.333419 -0.105574 -4.195264
v 4.430832 -0.063560 -4.189954
v 3.310319 -0.079584 -4.117255
v 3.366172 -0.107024 -4.113363
v 3.302498 -0.069032 -4.040774
v 3.257033 -0.054851 -4.123209
v 3.317412 -0.082711 -4.191892
v 3.366683 -0.105574 -4.195264
v 3.367142 -0.101241 -4.028183
v 3.240402 -0.038077 -4.054319
v 3.269270 -0.063560 -4.189954
v 4.393152 -0.025299 -3.803829
v 4.384721 -0.014804 -3.732410
v 4.333611 -0.055491 -3.784337
v 4.399893 -0.039185 -3.881930
v 4.450392 0.007606 -3.820116
v 4.436934 0.015977 -3.747236
v 4.329095 -0.042877 -3.714118
v 4.333570 -0.072554 -3.861191
v 4.464338 -0.004019 -3.900389
v 3.306950 -0.025299 -3.803829
v 3.366490 -0.055491 -3.784337
v 3.315380 -0.014804 -3.732410
v 3.249709 0.007606 -3.820116
v 3.300209 -0.039185 -3.881930
v 3.366532 -0.072554 -3.861191
v 3.371006 -0.042877 -3.714118
v 3.263167 0.015977 -3.747236
v 3.235764 -0.004019 -3.900389
v 4.170296 -0.141134 -3.699467
v 4.169636 -0.127017 -3.661851
v 4.129495 -0.166730 -3.666947
v 4.166059 -0.159231 -3.739750
v 4.219506 -0.113292 -3.731480
v 4.218663 -0.099029 -3.678921
v 4.128758 -0.152114 -3.640984
v 4.126132 -0.185128 -3.695236
v 4.214144 -0.132369 -3.788478
v 3.529806 -0.141134 -3.699467
v 3.570607 -0.166730 -3.666947
v 3.530466 -0.127017 -3.661851
v 3.480595 -0.113292 -3.731480
v 3.534042 -0.159231 -3.739750
v 3.573970 -0.185128 -3.695236
v 3.571344 -0.152114 -3.640984
v 3.481439 -0.099029 -3.678921
v 3.485957 -0.132369 -3.788478
v 4.130425 -0.227116 -3.834629
v 4.107094 -0.248321 -3.814571
v 4.142128 -0.226159 -3.879691
v 4.142816 -0.206533 -3.810571
v 4.112501 -0.228585 -3.767095
v 4.107310 -0.261192 -3.872187
v 4.174512 -0.190230 -3.868393
v 3.569677 -0.227116 -3.834629
v 3.557974 -0.226159 -3.879691
v 3.593008 -0.248321 -3.814571
v 3.557287 -0.206533 -3.810571
v 3.525590 -0.190230 -3.868393
v 3.592792 -0.261192 -3.872187
v 3.587601 -0.228585 -3.767095
v 4.135499 -0.113722 -3.599723
v 4.148829 -0.103085 -3.595612
v 4.111644 -0.124718 -3.593604
v 4.148416 -0.113589 -3.610470
v 4.181146 -0.094268 -3.610602
v 4.119017 -0.115347 -3.586597
v 4.115900 -0.132460 -3.604037
v 3.564603 -0.113722 -3.599723
v 3.588458 -0.124718 -3.593604
v 3.551272 -0.103085 -3.595612
v 3.551686 -0.113589 -3.610470
v 3.584202 -0.132460 -3.604037
v 3.581085 -0.115347 -3.586597
v 3.518955 -0.094268 -3.610602
v 4.477945 0.208378 -4.571743
v 4.515883 0.198773 -4.540810
v 4.449749 0.139802 -4.555766
v 4.438838 0.219667 -4.603679
v 4.505217 0.280957 -4.574685
v 4.543928 0.270385 -4.541224
v 4.488448 0.131730 -4.526289
v 4.408785 0.146318 -4.587863
v 4.466292 0.295426 -4.607099
v 3.222157 0.208378 -4.571743
v 3.250353 0.139802 -4.555766
v 3.184219 0.198773 -4.540810
v 3.194885 0.280957 -4.574685
v 3.261263 0.219667 -4.603679
v 3.291317 0.146318 -4.587863
v 3.211654 0.131730 -4.526289
v 3.156174 0.270385 -4.541224
v 3.233809 0.295426 -4.607099
v 4.320159 0.267793 -4.698257
v 4.345176 0.353166 -4.695875
v 4.361619 0.249910 -4.667236
v 4.293710 0.189530 -4.691124
v 4.270837 0.285218 -4.729080
v 4.293777 0.374894 -4.725080
v 4.388289 0.332292 -4.667280
v 4.332206 0.171830 -4.656914
v 4.247186 0.203080 -4.722466
v 3.379942 0.267793 -4.698257
v 3.338483 0.249910 -4.667236
v 3.354926 0.353166 -4.695875
v 3.429264 0.285218 -4.729080
v 3.406392 0.189530 -4.691124
v 3.367896 0.171830 -4.656914
v 3.311812 0.332292 -4.667280
v 3.406325 0.374894 -4.725080
v 3.452915 0.203080 -4.722466
v 4.390322 -0.021013 -4.410966
v 4.381774 -0.054330 -4.340208
v 4.350139 -0.030242 -4.429461
v 4.404338 0.023347 -4.474040
v 4.430847 -0.017953 -4.391866
v 4.424118 -0.045982 -4.325696
v 4.340377 -0.068221 -4.353956
v 4.363008 0.019120 -4.499118
v 4.444381 0.021623 -4.450239
v 3.309780 -0.021013 -4.410966
v 3.349962 -0.030242 -4.429461
v 3.318328 -0.054330 -4.340208
v 3.269255 -0.017953 -4.391866
v 3.295763 0.023347 -4.474040
v 3.337094 0.019120 -4.499118
v 3.359725 -0.068221 -4.353956
v 3.275984 -0.045982 -4.325696
v 3.255721 0.021623 -4.450239
v 4.234817 -0.104302 -4.464209
v 4.191568 -0.134742 -4.474579
v 4.243142 -0.062255 -4.532433
v 4.273591 -0.073516 -4.455513
v 4.223685 -0.143195 -4.386999
v 4.180556 -0.173171 -4.398115
v 4.199579 -0.093734 -4.541191
v 4.283011 -0.026290 -4.527641
v 4.262618 -0.113875 -4.376905
v 3.465285 -0.104302 -4.464209
v 3.456960 -0.062255 -4.532433
v 3.508534 -0.134742 -4.474579
v 3.476417 -0.143195 -4.386999
v 3.426511 -0.073516 -4.455513
v 3.417090 -0.026290 -4.527641
v 3.500523 -0.093734 -4.541191
v 3.519546 -0.173171 -4.398115
v 3.437484 -0.113875 -4.376905
v 4.231351 0.033314 -4.657687
v 4.248218 0.067613 -4.667850
v 4.241199 0.009828 -4.631930
v 4.202733 0.023957 -4.672000
v 4.210972 0.072221 -4.693820
v 4.273043 0.049394 -4.634128
v 4.202427 -0.015853 -4.639987
v 3.468751 0.033314 -4.657687
v 3.458903 0.009828 -4.631930
v 3.451884 0.067613 -4.667850
v 3.497370 0.023957 -4.672000
v 3.497675 -0.015853 -4.639987
v 3.427059 0.049394 -4.634128
v 3.489130 0.072221 -4.693820
v 4.814773 0.464790 -4.346265
v 4.811736 0.474527 -4.356328
v 4.787024 0.449235 -4.329786
v 4.817809 0.452104 -4.343404
v 4.846183 0.478860 -4.365430
v 4.845229 0.489183 -4.375959
v 4.782180 0.458329 -4.339368
v 4.791793 0.437333 -4.327405
v 4.847213 0.465409 -4.362104
v 2.885329 0.464790 -4.346265
v 2.913077 0.449235 -4.329786
v 2.888366 0.474527 -4.356328
v 2.853919 0.478860 -4.365430
v 2.882293 0.452104 -4.343404
v 2.908309 0.437333 -4.327405
v 2.917922 0.458329 -4.339368
v 2.854873 0.489183 -4.375959
v 2.852889 0.465409 -4.362104
v 4.965095 0.506568 -4.433343
v 4.922385 0.501168 -4.410169
v 4.959670 0.491441 -4.428724
v 5.007300 0.504808 -4.454404
v 4.970626 0.518197 -4.444395
v 4.925796 0.512498 -4.421247
v 4.919112 0.486405 -4.405927
v 4.999740 0.489701 -4.449567
v 5.014907 0.516435 -4.465192
v 2.735007 0.506568 -4.433343
v 2.740432 0.491441 -4.428724
v 2.777717 0.501168 -4.410169
v 2.729476 0.518197 -4.444395
v 2.692801 0.504808 -4.454404
v 2.700362 0.489701 -4.449567
v 2.780990 0.486405 -4.405927
v 2.774306 0.512498 -4.421247
v 2.685195 0.516435 -4.465192
v 5.105735 0.436072 -4.488500
v 5.079474 0.469834 -4.482236
v 5.092124 0.424516 -4.484533
v 5.124076 0.394052 -4.491636
v 5.119117 0.444863 -4.497030
v 5.091079 0.480058 -4.491682
v 5.067733 0.456498 -4.477766
v 5.108962 0.384721 -4.488172
v 5.138900 0.401048 -4.499341
v 2.594367 0.436072 -4.488500
v 2.607978 0.424516 -4.484533
v 2.620627 0.469834 -4.482236
v 2.580985 0.444863 -4.497030
v 2.576026 0.394052 -4.491636
v 2.591140 0.384721 -4.488172
v 2.632369 0.456498 -4.477766
v 2.609023 0.480058 -4.491682
v 2.561202 0.401048 -4.499341
v 5.122516 0.238599 -4.494005
v 5.132895 0.293008 -4.494443
v 5.106559 0.237489 -4.490720
v 5.102500 0.185159 -4.490217
v 5.138358 0.238969 -4.501386
v 5.149032 0.295701 -4.501539
v 5.116530 0.289018 -4.491346
v 5.087630 0.186906 -4.486646
v 5.117385 0.183213 -4.498121
v 2.577586 0.238599 -4.494005
v 2.593543 0.237489 -4.490720
v 2.567206 0.293008 -4.494443
v 2.561744 0.238969 -4.501386
v 2.597602 0.185159 -4.490217
v 2.612472 0.186906 -4.486646
v 2.583571 0.289018 -4.491346
v 2.551070 0.295701 -4.501539
v 2.582717 0.183213 -4.498121
v 4.988122 0.054687 -4.444723
v 5.034232 0.091867 -4.466230
v 4.980353 0.063737 -4.440755
v 4.936660 0.023820 -4.417249
v 4.996154 0.046701 -4.454443
v 5.045119 0.085679 -4.475416
v 5.023543 0.098771 -4.462232
v 4.932143 0.034684 -4.413557
v 4.941543 0.014299 -4.427289
v 2.711980 0.054687 -4.444723
v 2.719748 0.063737 -4.440755
v 2.665870 0.091867 -4.466230
v 2.703948 0.046701 -4.454443
v 2.763442 0.023820 -4.417249
v 2.767959 0.034684 -4.413557
v 2.676558 0.098771 -4.462232
v 2.654983 0.085679 -4.475416
v 2.758559 0.014299 -4.427289
v 4.769685 -0.031411 -4.306470
v 4.825576 -0.018966 -4.345533
v 4.775435 -0.017279 -4.305433
v 4.715903 -0.038596 -4.271802
v 4.765189 -0.043700 -4.315443
v 4.824111 -0.030623 -4.355146
v 4.827895 -0.005599 -4.343366
v 4.725112 -0.023879 -4.271894
v 4.708419 -0.051314 -4.280134
v 2.930417 -0.031411 -4.306470
v 2.924666 -0.017279 -4.305433
v 2.874526 -0.018966 -4.345533
v 2.934913 -0.043700 -4.315443
v 2.984199 -0.038596 -4.271802
v 2.974990 -0.023879 -4.271894
v 2.872207 -0.005599 -4.343366
v 2.875991 -0.030623 -4.355146
v 2.991683 -0.051314 -4.280134
v 4.796220 0.020827 -4.334724
v 4.839286 0.030503 -4.368986
v 4.802665 0.029908 -4.350332
v 4.755477 0.015298 -4.304845
v 4.789168 0.009790 -4.321058
[truncated: 4,233,660 more chars]
