# Supplementary material for: Ratcave: A 3D graphics python package for cognitive psychology experiments
Source: Behav Res Methods. 2019 May 6;51(5):2085–93. doi: 10.3758/s13428-019-01245-x (PMC6797704; doi:10.3758/s13428-019-01245-x)
Supplement: Supplementary file 4 — (GZ 5053 kb) [file 13428_2019_1245_MOESM4_ESM.gz › ratcave-0.7.1rc2/ratcave.egg-info/PKG-INFO]

Metadata-Version: 1.1
Name: ratcave
Version: 0.7.1rc2
Summary: 3D Graphics Engine for Scientific, Video Game, and VR Applications.
Home-page: https://www.github.com/neuroneuro15/ratcave
Author: Nicholas A. Del Grosso
Author-email: delgrosso.nick@gmail.com
License: MIT
Description-Content-Type: UNKNOWN
Description: UNKNOWN
Keywords: graphics 3D pyglet psychopy python virtual reality VR
Platform: UNKNOWN
Classifier: Topic :: Multimedia :: Graphics :: 3D Rendering
Classifier: Development Status :: 3 - Alpha
Classifier: License :: OSI Approved :: MIT License
Classifier: Intended Audience :: Science/Research
Classifier: Programming Language :: Python
Classifier: Programming Language :: Python :: 2
Classifier: Programming Language :: Python :: 2.7
Classifier: Programming Language :: Python :: 3
Classifier: Programming Language :: Python :: 3.3
Classifier: Programming Language :: Python :: 3.4
Classifier: Programming Language :: Python :: 3.5
Classifier: Programming Language :: Python :: 3.6
