# Supplementary material for: Ratcave: A 3D graphics python package for cognitive psychology experiments
Source: Behav Res Methods. 2019 May 6;51(5):2085–93. doi: 10.3758/s13428-019-01245-x (PMC6797704; doi:10.3758/s13428-019-01245-x)
Supplement: Supplementary file 4 — (GZ 5053 kb) [file 13428_2019_1245_MOESM4_ESM.gz › ratcave-0.7.1rc2/ratcave.egg-info/SOURCES.txt]

LICENSE.txt
MANIFEST.in
README.md
setup.cfg
setup.py
assets/colorgrid.png
assets/cube_notexcoords.mtl
assets/cube_notexcoords.obj
assets/grid3D.mtl
assets/grid3D.obj
assets/primitives.mtl
assets/primitives.obj
assets/uvgrid.png
assets/white.png
docs/_static/dots.png
docs/_static/finalvr_composite3_small.png
docs/_static/gabor_patch.png
docs/_static/monkey_starfield.png
docs/_static/primitives.png
docs/_static/redblue.png
docs/_static/shading_example.png
docs/_static/tut1_blank_window.png
docs/_static/tut1_gray_monkey.png
docs/_static/tut2_final.png
docs/_static/tut3_blue_torus.png
docs/_static/tut3_gray_torus.png
docs/_static/tut3_red_torus.png
docs/_static/wood_monkey.png
examples/gabor-50-50.png
examples/monkey.mtl
examples/monkey.obj
examples/objloader.py
examples/tutorial1.py
examples/tutorial2.py
examples/tutorial3.py
examples/tutorial4.py
htmlcov/keybd_closed.png
htmlcov/keybd_open.png
ratcave/__init__.py
ratcave/camera.py
ratcave/collision.py
ratcave/coordinates.py
ratcave/experimental.py
ratcave/fbo.py
ratcave/gl_states.py
ratcave/light.py
ratcave/materials.py
ratcave/mesh.py
ratcave/physical.py
ratcave/resources.py
ratcave/scene.py
ratcave/scenegraph.py
ratcave/shader.py
ratcave/texture.py
ratcave/vertex.py
ratcave/wavefront.py
ratcave.egg-info/PKG-INFO
ratcave.egg-info/SOURCES.txt
ratcave.egg-info/dependency_links.txt
ratcave.egg-info/requires.txt
ratcave.egg-info/top_level.txt
ratcave/utils/__init__.py
ratcave/utils/gl.py
ratcave/utils/mixins.py
ratcave/utils/observers.py
ratcave/utils/vertices.py
shaders/default/combShader.frag
shaders/default/combShader.vert
shaders/deferred/basicDeferred.frag
shaders/deferred/basicDeferred.vert
shaders/shadow/shadowShader.frag
shaders/shadow/shadowShader.vert
tests/__init__.py
tests/run.py
tests/test_camera.py
tests/test_drawable.py
tests/test_glutils.py
tests/test_meshes.py
tests/test_meshes2.py
tests/test_observer.py
tests/test_physical.py
tests/test_reader.py
tests/test_scene.py
tests/test_texture.py
third_party/transformations.c
