# Supplementary material for: Ratcave: A 3D graphics python package for cognitive psychology experiments
Source: Behav Res Methods. 2019 May 6;51(5):2085–93. doi: 10.3758/s13428-019-01245-x (PMC6797704; doi:10.3758/s13428-019-01245-x)
Supplement: Supplementary file 4 — (GZ 5053 kb) [file 13428_2019_1245_MOESM4_ESM.gz › ratcave-0.7.1rc2/shaders/deferred/basicDeferred.frag]

#version 150

uniform sampler2D TextureMap;
uniform vec2 frameBufSize;
//uniform int grayscale;

in vec2 texCoord;

out vec4 color;

void main( void ) {
    float mipmapLevel = textureQueryLod(TextureMap, texCoord).y;
    color = vec4(textureLod(TextureMap, texCoord, mipmapLevel).rgb, 1.);
    return;
}
