# Supplementary material for: Ratcave: A 3D graphics python package for cognitive psychology experiments
Source: Behav Res Methods. 2019 May 6;51(5):2085–93. doi: 10.3758/s13428-019-01245-x (PMC6797704; doi:10.3758/s13428-019-01245-x)
Supplement: Supplementary file 4 — (GZ 5053 kb) [file 13428_2019_1245_MOESM4_ESM.gz › ratcave-0.7.1rc2/shaders/shadow/shadowShader.vert]

#version 150
#extension GL_ARB_explicit_attrib_location : enable

layout(location = 0) in vec3 vertexPosition;

uniform mat4 light_view_matrix;
uniform mat4 model_matrix;
uniform mat4 light_projection_matrix;

void main()
  {

	//Calculate Vertex Position on Screen
	gl_Position = light_projection_matrix * light_view_matrix * model_matrix * vec4(vertexPosition, 1.0);

  }
