# Supplementary material for: Ratcave: A 3D graphics python package for cognitive psychology experiments
Source: Behav Res Methods. 2019 May 6;51(5):2085–93. doi: 10.3758/s13428-019-01245-x (PMC6797704; doi:10.3758/s13428-019-01245-x)
Supplement: Supplementary file 4 — (GZ 5053 kb) [file 13428_2019_1245_MOESM4_ESM.gz › ratcave-0.7.1rc2/ratcave/materials.py]

class Material(object):

    def __init__(self, diffuse=[.8, .8, .8], spec_weight=0., specular=[0., 0., 0.],
                 ambient=[0., 0., 0.], opacity=1., flat_shading=False, texture_file=None):
        self.diffuse = diffuse
        self.spec_weight = spec_weight
        self.specular = specular
        self.ambient = ambient
        self.opacity = opacity
        self.flat_shading = flat_shading
        self.texture_file = texture_file
