# Supplementary material for: Ratcave: A 3D graphics python package for cognitive psychology experiments
Source: Behav Res Methods. 2019 May 6;51(5):2085–93. doi: 10.3758/s13428-019-01245-x (PMC6797704; doi:10.3758/s13428-019-01245-x)
Supplement: Supplementary file 4 — (GZ 5053 kb) [file 13428_2019_1245_MOESM4_ESM.gz › ratcave-0.7.1rc2/ratcave/utils/gl.py]

import pyglet.gl as gl
from ctypes import byref
from collections import namedtuple


POINTS = gl.GL_POINTS
TRIANGLES = gl.GL_TRIANGLES
LINE_LOOP = gl.GL_LINE_LOOP
LINES = gl.GL_LINES


def create_opengl_object(gl_gen_function, n=1):
    """Returns int pointing to an OpenGL texture"""
    handle = gl.GLuint(1)
    gl_gen_function(n, byref(handle))  # Create n Empty Objects
    if n > 1:
        return [handle.value + el for el in range(n)]  # Return list of handle values
    else:
        return handle.value  # Return handle value


def vec(data, dtype=float):
        """ Makes GLfloat or GLuint vector containing float or uint args.
        By default, newtype is 'float', but can be set to 'int' to make
        uint list. """
        gl_types = {float: gl.GLfloat, int: gl.GLuint}
        try:
            gl_dtype = gl_types[dtype]
        except KeyError:
            raise TypeError('dtype not recognized.  Recognized types are int and float')

        if gl_dtype == gl.GLuint:
            for el in data:
                if el < 0:
                    raise ValueError("integer ratcave.vec arrays are unsigned--negative values are not supported.")

        return (gl_dtype * len(data))(*data)


Viewport = namedtuple('Viewport', 'x y width height')

def get_viewport():
    data = (gl.GLint * 4)()
    gl.glGetIntegerv(gl.GL_VIEWPORT, data)
    return Viewport(*data)


def clear_color(r, g, b):
    gl.glClearColor(r, g, b, 1.)
    gl.glClear(gl.GL_COLOR_BUFFER_BIT | gl.GL_DEPTH_BUFFER_BIT)
