# Supplementary material for: Ratcave: A 3D graphics python package for cognitive psychology experiments
Source: Behav Res Methods. 2019 May 6;51(5):2085–93. doi: 10.3758/s13428-019-01245-x (PMC6797704; doi:10.3758/s13428-019-01245-x)
Supplement: Supplementary file 4 — (GZ 5053 kb) [file 13428_2019_1245_MOESM4_ESM.gz › ratcave-0.7.1rc2/ratcave/utils/mixins.py]

class NameLabelMixin(object):

    def __init__(self, name=None, **kwargs):
        # super(NameLabelMixin, self).__init__(**kwargs)
        self.name = str(name) if name else 'Unnamed{}'.format(self.__class__.__name__)


class BindingContextMixin(object):
    """Mixin that calls self.bind() and self.unbind() when used in a context manager."""

    def __enter__(self):
        self.bind()
        return self

    def __exit__(self, exc_type, exc_val, exc_tb):
        self.unbind()


class BindTargetMixin(object):
    """Mixin that speifices a bind() and unbind() interface by taking advantage of the OpenGL bind format:
    bind: bindfun(target, id)
    unbind: bindfun(target, 0)
    """

    bindfun = None
    _bound = None

    def bind(self):
        self.bindfun(self.target, self.id)
        self.__class__._bound = self

    @classmethod
    def unbind(cls):
        cls.bindfun(cls.target, 0)
        cls._bound = None


class BindNoTargetMixin(BindTargetMixin):
    """Same as BindTargetMixin, but for bind functions that don't have a specified target."""

    _bound = None

    def bind(self):
        self.bindfun(self.id)
        self.__class__._bound = self

    @classmethod
    def unbind(cls):
        cls.bindfun(0)
        cls._bound = None
