# Supplementary material for: Ratcave: A 3D graphics python package for cognitive psychology experiments
Source: Behav Res Methods. 2019 May 6;51(5):2085–93. doi: 10.3758/s13428-019-01245-x (PMC6797704; doi:10.3758/s13428-019-01245-x)
Supplement: Supplementary file 4 — (GZ 5053 kb) [file 13428_2019_1245_MOESM4_ESM.gz › ratcave-0.7.1rc2/ratcave/utils/__init__.py]

from . import gl
from . import vertices
from .gl import vec, create_opengl_object, POINTS, TRIANGLES, LINE_LOOP, LINES, get_viewport, Viewport, clear_color
from .mixins import NameLabelMixin, BindTargetMixin, BindNoTargetMixin, BindingContextMixin
from .observers import Observable, Observer, IterObservable, AutoRegisterObserver
