# Supplementary material for: Ratcave: A 3D graphics python package for cognitive psychology experiments
Source: Behav Res Methods. 2019 May 6;51(5):2085–93. doi: 10.3758/s13428-019-01245-x (PMC6797704; doi:10.3758/s13428-019-01245-x)
Supplement: Supplementary file 4 — (GZ 5053 kb) [file 13428_2019_1245_MOESM4_ESM.gz › ratcave-0.7.1rc2/ratcave/experimental.py]

import pyglet.gl as gl


def draw_vr_anaglyph(cube_fbo, vr_scene, active_scene, eye_poses=(.035, -.035)):
    """
    Experimental anaglyph drawing function for VR system with red/blue glasses, used in Sirota lab.
    Draws a virtual scene in red and blue, from subject's (heda trackers) perspective in active scene.

    Note: assumes shader uses playerPos like ratcave's default shader

    Args:
        cube_fbo: texture frameBuffer object.
        vr_scene: virtual scene object
        active_scene: active scene object
        eye_poses: the eye positions

    Returns:

    """
    color_masks = [(True, False, False, True), (False, True, True, True)]
    cam = vr_scene.camera
    orig_cam_position = cam.position.xyz

    for color_mask, eye_pos in zip(color_masks, eye_poses):
        gl.glColorMask(*color_mask)
        cam.position.xyz = cam.model_matrix.dot([eye_pos, 0., 0., 1.])[:3]  # inter_eye_distance / 2.
        cam.uniforms['playerPos'] = cam.position.xyz
        with cube_fbo as fbo:
            vr_scene.draw360_to_texture(fbo.texture)
        cam.position.xyz = orig_cam_position
        active_scene.draw()
