# Supplementary material for: Ratcave: A 3D graphics python package for cognitive psychology experiments
Source: Behav Res Methods. 2019 May 6;51(5):2085–93. doi: 10.3758/s13428-019-01245-x (PMC6797704; doi:10.3758/s13428-019-01245-x)
Supplement: Supplementary file 4 — (GZ 5053 kb) [file 13428_2019_1245_MOESM4_ESM.gz › ratcave-0.7.1rc2/ratcave/collision.py]

import abc
import numpy as np

class CollisionCheckerBase(object):
    __metaclass__ = abc.ABCMeta

    @abc.abstractmethod
    def collides_with(self, xyz):
        """Returns True if 3-value coordinate 'xyz' is inside the mesh."""
        pass


class SphereCollisionChecker(CollisionCheckerBase):
    """Calculates collision by checking if a point is inside a sphere around the mesh vertices."""

    def __init__(self, mesh, **kwargs):
        """

        Parameters
        ----------
        mesh: Mesh instance
        kwargs

        Returns
        -------

        """
        self.mesh = mesh
        self.collision_radius = np.linalg.norm(mesh.vertices[:, :3], axis=1).max()

    def collides_with(self, xyz):
        """Returns True if 3-value coordinate 'xyz' is inside the mesh's collision cube."""
        return np.linalg.norm(xyz - self.mesh.position_global) < self.collision_radius


class CylinderCollisionChecker(CollisionCheckerBase):

    _non_up_columns = {'x': (1, 2), 'y': (0, 2), 'z': (1, 2)}

    def __init__(self, mesh, up_axis='y'):
        """

        Parameters
        ----------
        mesh: Mesh instance
        up_axis: ('x', 'y', 'z'): Which direction is 'up', which won't factor in the distance calculation.

        Returns
        -------

        """
        self.mesh = mesh
        self.up_axis = up_axis
        self._collision_columns = self._non_up_columns[up_axis]
        self.collision_radius = np.linalg.norm(self.mesh.vertices[:, self._collision_columns], axis=1).max()

    def collides_with(self, xyz):
        cc = self._collision_columns
        return np.linalg.norm(xyz[:, cc] - self.mesh.position_global[cc]) < self.collision_radius
