# Supplementary material for: Ratcave: A 3D graphics python package for cognitive psychology experiments
Source: Behav Res Methods. 2019 May 6;51(5):2085–93. doi: 10.3758/s13428-019-01245-x (PMC6797704; doi:10.3758/s13428-019-01245-x)
Supplement: Supplementary file 4 — (GZ 5053 kb) [file 13428_2019_1245_MOESM4_ESM.gz › ratcave-0.7.1rc2/ratcave/resources.py]

import os
from os import path
from glob import glob
from .shader import Shader
from .camera import Camera
from .light import Light

"""
Here are some sample obj files for prototyping your app!
"""

# This is an easy way to get the filepaths of some oft-used resources for displaying simple scenes.

resource_path = path.join(path.split(__file__)[0], '..', 'assets')

# Images
img_uvgrid = path.join(resource_path,'uvgrid.png')
img_colorgrid = path.join(resource_path, 'colorgrid.png')
img_white = path.join(resource_path, 'white.png')

# Meshes
obj_primitives = path.join(resource_path, 'primitives.obj')
obj_grid3D = path.join(resource_path, 'grid3D.obj')


# Shaders
shader_path = path.join(path.split(__file__)[0], '..', 'shaders')

for dirname in os.listdir(shader_path):
    if path.isdir(path.join(shader_path, dirname)):
        vertname = glob(path.join(shader_path, dirname, '*.vert'))[0]
        fragname = glob(path.join(shader_path, dirname, '*.frag'))[0]
        globals()[dirname + '_shader'] = Shader.from_file(vert=path.join(shader_path, vertname),
                                                          frag=path.join(shader_path, fragname),
                                                          lazy=True)


default_camera = Camera()
default_light = Light()
