# Supplementary material for: Ratcave: A 3D graphics python package for cognitive psychology experiments
Source: Behav Res Methods. 2019 May 6;51(5):2085–93. doi: 10.3758/s13428-019-01245-x (PMC6797704; doi:10.3758/s13428-019-01245-x)
Supplement: Supplementary file 4 — (GZ 5053 kb) [file 13428_2019_1245_MOESM4_ESM.gz › ratcave-0.7.1rc2/ratcave/scene.py]

import pyglet.gl as gl
from . import Camera, Light
from .texture import TextureCube
from .utils import mixins, clear_color
from .gl_states import GLStateManager


class Scene(mixins.NameLabelMixin):

    def __init__(self, meshes=(), camera=None, light=None, bgColor=(0.4, 0.4, 0.4),
                 gl_states=(gl.GL_DEPTH_TEST, gl.GL_TEXTURE_CUBE_MAP, gl.GL_TEXTURE_2D, gl.GL_CULL_FACE), **kwargs):
        """Returns a Scene object.  Scenes manage rendering of Meshes, Lights, and Cameras."""
        super(Scene, self).__init__(**kwargs)

        self.meshes = meshes
        self.camera = Camera() if not camera else camera # create a default Camera object
        self.light = Light() if not light else light
        self.bgColor = bgColor
        self.gl_states = GLStateManager(gl_states)

    def __repr__(self):
        return "<Scene(name='{self.name}'), meshes={self.meshes}, light={self.light}, camera={self.camera}>".format(self=self)

    def clear(self):
        """Clear Screen and Apply Background Color"""
        clear_color(*self.bgColor)

    def draw(self, clear=True):
        """Draw each visible mesh in the scene from the perspective of the scene's camera and lit by its light."""
        if clear:
            self.clear()

        with self.gl_states, self.camera, self.light:
            for mesh in self.meshes:
                mesh.draw()

    def draw_anaglyph(self, clear=True, inter_eye_distance=.08):

        cam = self.camera
        orig_cam_position = cam.uniforms['view_matrix'][0, 3]
        gl.glColorMask(True, False, False, True)
        cam.uniforms['view_matrix'][0, 3] += inter_eye_distance / 2.
        self.draw(clear=clear)

        gl.glClear(gl.GL_DEPTH_BUFFER_BIT)
        gl.glColorMask(False, True, True, True)
        cam.uniforms['view_matrix'][0, 3] -= inter_eye_distance
        self.draw(clear=clear)

        gl.glColorMask(True, True, True, True)
        cam.uniforms['view_matrix'][0, 3] = orig_cam_position


    def draw360_to_texture(self, cubetexture, **kwargs):
        """
        Draw each visible mesh in the scene from the perspective of the scene's camera and lit by its light, and
        applies it to each face of cubetexture, which should be currently bound to an FBO.
        """

        assert self.camera.projection.aspect == 1. and self.camera.projection.fov_y == 90  # todo: fix aspect property, which currently reads from viewport.
        if not isinstance(cubetexture, TextureCube):
            raise ValueError("Must render to TextureCube")

        # for face, rotation in enumerate([[180, 90, 0], [180, -90, 0], [90, 0, 0], [-90, 0, 0], [180, 0, 0], [0, 0, 180]]):
        old_rotation = self.camera.rotation
        self.camera.rotation = self.camera.rotation.to_euler(units='deg')
        for face, rotation in enumerate([[180, -90, 0], [180, 90, 0], [90, 0, 0], [-90, 0, 0], [180, 0, 0], [0, 0, 180]]):  #first 2 switched
            self.camera.rotation.xyz = rotation
            cubetexture.attach_to_fbo(face)
            self.draw(**kwargs)
        self.camera.rotation = old_rotation
