# Supplementary material for: Ratcave: A 3D graphics python package for cognitive psychology experiments
Source: Behav Res Methods. 2019 May 6;51(5):2085–93. doi: 10.3758/s13428-019-01245-x (PMC6797704; doi:10.3758/s13428-019-01245-x)
Supplement: Supplementary file 4 — (GZ 5053 kb) [file 13428_2019_1245_MOESM4_ESM.gz › ratcave-0.7.1rc2/examples/monkey.obj]

# Blender v2.71 (sub 0) OBJ File: ''
# www.blender.org
mtllib monkey.mtl
o Suzanne
v 0.437500 0.164062 0.765625
v -0.437500 0.164062 0.765625
v 0.500000 0.093750 0.687500
v -0.500000 0.093750 0.687500
v 0.546875 0.054688 0.578125
v -0.546875 0.054688 0.578125
v 0.351562 -0.023438 0.617188
v -0.351562 -0.023438 0.617188
v 0.351562 0.031250 0.718750
v -0.351562 0.031250 0.718750
v 0.351562 0.132812 0.781250
v -0.351562 0.132812 0.781250
v 0.273438 0.164062 0.796875
v -0.273438 0.164062 0.796875
v 0.203125 0.093750 0.742188
v -0.203125 0.093750 0.742188
v 0.156250 0.054688 0.648438
v -0.156250 0.054688 0.648438
v 0.078125 0.242188 0.656250
v -0.078125 0.242188 0.656250
v 0.140625 0.242188 0.742188
v -0.140625 0.242188 0.742188
v 0.242188 0.242188 0.796875
v -0.242188 0.242188 0.796875
v 0.273438 0.328125 0.796875
v -0.273438 0.328125 0.796875
v 0.203125 0.390625 0.742188
v -0.203125 0.390625 0.742188
v 0.156250 0.437500 0.648438
v -0.156250 0.437500 0.648438
v 0.351562 0.515625 0.617188
v -0.351562 0.515625 0.617188
v 0.351562 0.453125 0.718750
v -0.351562 0.453125 0.718750
v 0.351562 0.359375 0.781250
v -0.351562 0.359375 0.781250
v 0.437500 0.328125 0.765625
v -0.437500 0.328125 0.765625
v 0.500000 0.390625 0.687500
v -0.500000 0.390625 0.687500
v 0.546875 0.437500 0.578125
v -0.546875 0.437500 0.578125
v 0.625000 0.242188 0.562500
v -0.625000 0.242188 0.562500
v 0.562500 0.242188 0.671875
v -0.562500 0.242188 0.671875
v 0.468750 0.242188 0.757812
v -0.468750 0.242188 0.757812
v 0.476562 0.242188 0.773438
v -0.476562 0.242188 0.773438
v 0.445312 0.335938 0.781250
v -0.445312 0.335938 0.781250
v 0.351562 0.375000 0.804688
v -0.351562 0.375000 0.804688
v 0.265625 0.335938 0.820312
v -0.265625 0.335938 0.820312
v 0.226562 0.242188 0.820312
v -0.226562 0.242188 0.820312
v 0.265625 0.156250 0.820312
v -0.265625 0.156250 0.820312
v 0.351562 0.242188 0.828125
v -0.351562 0.242188 0.828125
v 0.351562 0.117188 0.804688
v -0.351562 0.117188 0.804688
v 0.445312 0.156250 0.781250
v -0.445312 0.156250 0.781250
v 0.000000 0.429688 0.742188
v 0.000000 0.351562 0.820312
v 0.000000 -0.679688 0.734375
v 0.000000 -0.320312 0.781250
v 0.000000 -0.187500 0.796875
v 0.000000 -0.773438 0.718750
v 0.000000 0.406250 0.601562
v 0.000000 0.570312 0.570312
v 0.000000 0.898438 -0.546875
v 0.000000 0.562500 -0.851562
v 0.000000 0.070312 -0.828125
v 0.000000 -0.382812 -0.351562
v 0.203125 -0.187500 0.562500
v -0.203125 -0.187500 0.562500
v 0.312500 -0.437500 0.570312
v -0.312500 -0.437500 0.570312
v 0.351562 -0.695312 0.570312
v -0.351562 -0.695312 0.570312
v 0.367188 -0.890625 0.531250
v -0.367188 -0.890625 0.531250
v 0.328125 -0.945312 0.523438
v -0.328125 -0.945312 0.523438
v 0.179688 -0.968750 0.554688
v -0.179688 -0.968750 0.554688
v 0.000000 -0.984375 0.578125
v 0.437500 -0.140625 0.531250
v -0.437500 -0.140625 0.531250
v 0.632812 -0.039062 0.539062
v -0.632812 -0.039062 0.539062
v 0.828125 0.148438 0.445312
v -0.828125 0.148438 0.445312
v 0.859375 0.429688 0.593750
v -0.859375 0.429688 0.593750
v 0.710938 0.484375 0.625000
v -0.710938 0.484375 0.625000
v 0.492188 0.601562 0.687500
v -0.492188 0.601562 0.687500
v 0.320312 0.757812 0.734375
v -0.320312 0.757812 0.734375
v 0.156250 0.718750 0.757812
v -0.156250 0.718750 0.757812
v 0.062500 0.492188 0.750000
v -0.062500 0.492188 0.750000
v 0.164062 0.414062 0.773438
v -0.164062 0.414062 0.773438
v 0.125000 0.304688 0.765625
v -0.125000 0.304688 0.765625
v 0.203125 0.093750 0.742188
v -0.203125 0.093750 0.742188
v 0.375000 0.015625 0.703125
v -0.375000 0.015625 0.703125
v 0.492188 0.062500 0.671875
v -0.492188 0.062500 0.671875
v 0.625000 0.187500 0.648438
v -0.625000 0.187500 0.648438
v 0.640625 0.296875 0.648438
v -0.640625 0.296875 0.648438
v 0.601562 0.375000 0.664062
v -0.601562 0.375000 0.664062
v 0.429688 0.437500 0.718750
v -0.429688 0.437500 0.718750
v 0.250000 0.468750 0.757812
v -0.250000 0.468750 0.757812
v 0.000000 -0.765625 0.734375
v 0.109375 -0.718750 0.734375
v -0.109375 -0.718750 0.734375
v 0.117188 -0.835938 0.710938
v -0.117188 -0.835938 0.710938
v 0.062500 -0.882812 0.695312
v -0.062500 -0.882812 0.695312
v 0.000000 -0.890625 0.687500
v 0.000000 -0.195312 0.750000
v 0.000000 -0.140625 0.742188
v 0.101562 -0.148438 0.742188
v -0.101562 -0.148438 0.742188
v 0.125000 -0.226562 0.750000
v -0.125000 -0.226562 0.750000
v 0.085938 -0.289062 0.742188
v -0.085938 -0.289062 0.742188
v 0.398438 -0.046875 0.671875
v -0.398438 -0.046875 0.671875
v 0.617188 0.054688 0.625000
v -0.617188 0.054688 0.625000
v 0.726562 0.203125 0.601562
v -0.726562 0.203125 0.601562
v 0.742188 0.375000 0.656250
v -0.742188 0.375000 0.656250
v 0.687500 0.414062 0.726562
v -0.687500 0.414062 0.726562
v 0.437500 0.546875 0.796875
v -0.437500 0.546875 0.796875
v 0.312500 0.640625 0.835938
v -0.312500 0.640625 0.835938
v 0.203125 0.617188 0.851562
v -0.203125 0.617188 0.851562
v 0.101562 0.429688 0.843750
v -0.101562 0.429688 0.843750
v 0.125000 -0.101562 0.812500
v -0.125000 -0.101562 0.812500
v 0.210938 -0.445312 0.710938
v -0.210938 -0.445312 0.710938
v 0.250000 -0.703125 0.687500
v -0.250000 -0.703125 0.687500
v 0.265625 -0.820312 0.664062
v -0.265625 -0.820312 0.664062
v 0.234375 -0.914062 0.632812
v -0.234375 -0.914062 0.632812
v 0.164062 -0.929688 0.632812
v -0.164062 -0.929688 0.632812
v 0.000000 -0.945312 0.640625
v 0.000000 0.046875 0.726562
v 0.000000 0.210938 0.765625
v 0.328125 0.476562 0.742188
v -0.328125 0.476562 0.742188
v 0.164062 0.140625 0.750000
v -0.164062 0.140625 0.750000
v 0.132812 0.210938 0.757812
v -0.132812 0.210938 0.757812
v 0.117188 -0.687500 0.734375
v -0.117188 -0.687500 0.734375
v 0.078125 -0.445312 0.750000
v -0.078125 -0.445312 0.750000
v 0.000000 -0.445312 0.750000
v 0.000000 -0.328125 0.742188
v 0.093750 -0.273438 0.781250
v -0.093750 -0.273438 0.781250
v 0.132812 -0.226562 0.796875
v -0.132812 -0.226562 0.796875
v 0.109375 -0.132812 0.781250
v -0.109375 -0.132812 0.781250
v 0.039062 -0.125000 0.781250
v -0.039062 -0.125000 0.781250
v 0.000000 -0.203125 0.828125
v 0.046875 -0.148438 0.812500
v -0.046875 -0.148438 0.812500
v 0.093750 -0.156250 0.812500
v -0.093750 -0.156250 0.812500
v 0.109375 -0.226562 0.828125
v -0.109375 -0.226562 0.828125
v 0.078125 -0.250000 0.804688
v -0.078125 -0.250000 0.804688
v 0.000000 -0.289062 0.804688
v 0.257812 -0.312500 0.554688
v -0.257812 -0.312500 0.554688
v 0.164062 -0.242188 0.710938
v -0.164062 -0.242188 0.710938
v 0.179688 -0.312500 0.710938
v -0.179688 -0.312500 0.710938
v 0.234375 -0.250000 0.554688
v -0.234375 -0.250000 0.554688
v 0.000000 -0.875000 0.687500
v 0.046875 -0.867188 0.687500
v -0.046875 -0.867188 0.687500
v 0.093750 -0.820312 0.710938
v -0.093750 -0.820312 0.710938
v 0.093750 -0.742188 0.726562
v -0.093750 -0.742188 0.726562
v 0.000000 -0.781250 0.656250
v 0.093750 -0.750000 0.664062
v -0.093750 -0.750000 0.664062
v 0.093750 -0.812500 0.640625
v -0.093750 -0.812500 0.640625
v 0.046875 -0.851562 0.632812
v -0.046875 -0.851562 0.632812
v 0.000000 -0.859375 0.632812
v 0.171875 0.218750 0.781250
v -0.171875 0.218750 0.781250
v 0.187500 0.156250 0.773438
v -0.187500 0.156250 0.773438
v 0.335938 0.429688 0.757812
v -0.335938 0.429688 0.757812
v 0.273438 0.421875 0.773438
v -0.273438 0.421875 0.773438
v 0.421875 0.398438 0.773438
v -0.421875 0.398438 0.773438
v 0.562500 0.351562 0.695312
v -0.562500 0.351562 0.695312
v 0.585938 0.289062 0.687500
v -0.585938 0.289062 0.687500
v 0.578125 0.195312 0.679688
v -0.578125 0.195312 0.679688
v 0.476562 0.101562 0.718750
v -0.476562 0.101562 0.718750
v 0.375000 0.062500 0.742188
v -0.375000 0.062500 0.742188
v 0.226562 0.109375 0.781250
v -0.226562 0.109375 0.781250
v 0.179688 0.296875 0.781250
v -0.179688 0.296875 0.781250
v 0.210938 0.375000 0.781250
v -0.210938 0.375000 0.781250
v 0.234375 0.359375 0.757812
v -0.234375 0.359375 0.757812
v 0.195312 0.296875 0.757812
v -0.195312 0.296875 0.757812
v 0.242188 0.125000 0.757812
v -0.242188 0.125000 0.757812
v 0.375000 0.085938 0.726562
v -0.375000 0.085938 0.726562
v 0.460938 0.117188 0.703125
v -0.460938 0.117188 0.703125
v 0.546875 0.210938 0.671875
v -0.546875 0.210938 0.671875
v 0.554688 0.281250 0.671875
v -0.554688 0.281250 0.671875
v 0.531250 0.335938 0.679688
v -0.531250 0.335938 0.679688
v 0.414062 0.390625 0.750000
v -0.414062 0.390625 0.750000
v 0.281250 0.398438 0.765625
v -0.281250 0.398438 0.765625
v 0.335938 0.406250 0.750000
v -0.335938 0.406250 0.750000
v 0.203125 0.171875 0.750000
v -0.203125 0.171875 0.750000
v 0.195312 0.226562 0.750000
v -0.195312 0.226562 0.750000
v 0.109375 0.460938 0.609375
v -0.109375 0.460938 0.609375
v 0.195312 0.664062 0.617188
v -0.195312 0.664062 0.617188
v 0.335938 0.687500 0.593750
v -0.335938 0.687500 0.593750
v 0.484375 0.554688 0.554688
v -0.484375 0.554688 0.554688
v 0.679688 0.453125 0.492188
v -0.679688 0.453125 0.492188
v 0.796875 0.406250 0.460938
v -0.796875 0.406250 0.460938
v 0.773438 0.164062 0.375000
v -0.773438 0.164062 0.375000
v 0.601562 0.000000 0.414062
v -0.601562 0.000000 0.414062
v 0.437500 -0.093750 0.468750
v -0.437500 -0.093750 0.468750
v 0.000000 0.898438 0.289062
v 0.000000 0.984375 -0.078125
v 0.000000 -0.195312 -0.671875
v 0.000000 -0.460938 0.187500
v 0.000000 -0.976562 0.460938
v 0.000000 -0.804688 0.343750
v 0.000000 -0.570312 0.320312
v 0.000000 -0.484375 0.281250
v 0.851562 0.234375 0.054688
v -0.851562 0.234375 0.054688
v 0.859375 0.320312 -0.046875
v -0.859375 0.320312 -0.046875
v 0.773438 0.265625 -0.437500
v -0.773438 0.265625 -0.437500
v 0.460938 0.437500 -0.703125
v -0.460938 0.437500 -0.703125
v 0.734375 -0.046875 0.070312
v -0.734375 -0.046875 0.070312
v 0.593750 -0.125000 -0.164062
v -0.593750 -0.125000 -0.164062
v 0.640625 -0.007812 -0.429688
v -0.640625 -0.007812 -0.429688
v 0.335938 0.054688 -0.664062
v -0.335938 0.054688 -0.664062
v 0.234375 -0.351562 0.406250
v -0.234375 -0.351562 0.406250
v 0.179688 -0.414062 0.257812
v -0.179688 -0.414062 0.257812
v 0.289062 -0.710938 0.382812
v -0.289062 -0.710938 0.382812
v 0.250000 -0.500000 0.390625
v -0.250000 -0.500000 0.390625
v 0.328125 -0.914062 0.398438
v -0.328125 -0.914062 0.398438
v 0.140625 -0.757812 0.367188
v -0.140625 -0.757812 0.367188
v 0.125000 -0.539062 0.359375
v -0.125000 -0.539062 0.359375
v 0.164062 -0.945312 0.437500
v -0.164062 -0.945312 0.437500
v 0.218750 -0.281250 0.429688
v -0.218750 -0.281250 0.429688
v 0.210938 -0.226562 0.468750
v -0.210938 -0.226562 0.468750
v 0.203125 -0.171875 0.500000
v -0.203125 -0.171875 0.500000
v 0.210938 -0.390625 0.164062
v -0.210938 -0.390625 0.164062
v 0.296875 -0.312500 -0.265625
v -0.296875 -0.312500 -0.265625
v 0.343750 -0.148438 -0.539062
v -0.343750 -0.148438 -0.539062
v 0.453125 0.867188 -0.382812
v -0.453125 0.867188 -0.382812
v 0.453125 0.929688 -0.070312
v -0.453125 0.929688 -0.070312
v 0.453125 0.851562 0.234375
v -0.453125 0.851562 0.234375
v 0.460938 0.523438 0.429688
v -0.460938 0.523438 0.429688
v 0.726562 0.406250 0.335938
v -0.726562 0.406250 0.335938
v 0.632812 0.453125 0.281250
v -0.632812 0.453125 0.281250
v 0.640625 0.703125 0.054688
v -0.640625 0.703125 0.054688
v 0.796875 0.562500 0.125000
v -0.796875 0.562500 0.125000
v 0.796875 0.617188 -0.117188
v -0.796875 0.617188 -0.117188
v 0.640625 0.750000 -0.195312
v -0.640625 0.750000 -0.195312
v 0.640625 0.679688 -0.445312
v -0.640625 0.679688 -0.445312
v 0.796875 0.539062 -0.359375
v -0.796875 0.539062 -0.359375
v 0.617188 0.328125 -0.585938
v -0.617188 0.328125 -0.585938
v 0.484375 0.023438 -0.546875
v -0.484375 0.023438 -0.546875
v 0.820312 0.328125 -0.203125
v -0.820312 0.328125 -0.203125
v 0.406250 -0.171875 0.148438
v -0.406250 -0.171875 0.148438
v 0.429688 -0.195312 -0.210938
v -0.429688 -0.195312 -0.210938
v 0.890625 0.406250 -0.234375
v -0.890625 0.406250 -0.234375
v 0.773438 -0.140625 -0.125000
v -0.773438 -0.140625 -0.125000
v 1.039062 -0.101562 -0.328125
v -1.039062 -0.101562 -0.328125
v 1.281250 0.054688 -0.429688
v -1.281250 0.054688 -0.429688
v 1.351562 0.320312 -0.421875
v -1.351562 0.320312 -0.421875
v 1.234375 0.507812 -0.421875
v -1.234375 0.507812 -0.421875
v 1.023438 0.476562 -0.312500
v -1.023438 0.476562 -0.312500
v 1.015625 0.414062 -0.289062
v -1.015625 0.414062 -0.289062
v 1.187500 0.437500 -0.390625
v -1.187500 0.437500 -0.390625
v 1.265625 0.289062 -0.406250
v -1.265625 0.289062 -0.406250
v 1.210938 0.078125 -0.406250
v -1.210938 0.078125 -0.406250
v 1.031250 -0.039062 -0.304688
v -1.031250 -0.039062 -0.304688
v 0.828125 -0.070312 -0.132812
v -0.828125 -0.070312 -0.132812
v 0.921875 0.359375 -0.218750
v -0.921875 0.359375 -0.218750
v 0.945312 0.304688 -0.289062
v -0.945312 0.304688 -0.289062
v 0.882812 -0.023438 -0.210938
v -0.882812 -0.023438 -0.210938
v 1.039062 0.000000 -0.367188
v -1.039062 0.000000 -0.367188
v 1.187500 0.093750 -0.445312
v -1.187500 0.093750 -0.445312
v 1.234375 0.250000 -0.445312
v -1.234375 0.250000 -0.445312
v 1.171875 0.359375 -0.437500
v -1.171875 0.359375 -0.437500
v 1.023438 0.343750 -0.359375
v -1.023438 0.343750 -0.359375
v 0.843750 0.289062 -0.210938
v -0.843750 0.289062 -0.210938
v 0.835938 0.171875 -0.273438
v -0.835938 0.171875 -0.273438
v 0.757812 0.093750 -0.273438
v -0.757812 0.093750 -0.273438
v 0.820312 0.085938 -0.273438
v -0.820312 0.085938 -0.273438
v 0.843750 0.015625 -0.273438
v -0.843750 0.015625 -0.273438
v 0.812500 -0.015625 -0.273438
v -0.812500 -0.015625 -0.273438
v 0.726562 0.000000 -0.070312
v -0.726562 0.000000 -0.070312
v 0.718750 -0.023438 -0.171875
v -0.718750 -0.023438 -0.171875
v 0.718750 0.039062 -0.187500
v -0.718750 0.039062 -0.187500
v 0.796875 0.203125 -0.210938
v -0.796875 0.203125 -0.210938
v 0.890625 0.242188 -0.265625
v -0.890625 0.242188 -0.265625
v 0.890625 0.234375 -0.320312
v -0.890625 0.234375 -0.320312
v 0.812500 -0.015625 -0.320312
v -0.812500 -0.015625 -0.320312
v 0.851562 0.015625 -0.320312
v -0.851562 0.015625 -0.320312
v 0.828125 0.078125 -0.320312
v -0.828125 0.078125 -0.320312
v 0.765625 0.093750 -0.320312
v -0.765625 0.093750 -0.320312
v 0.843750 0.171875 -0.320312
v -0.843750 0.171875 -0.320312
v 1.039062 0.328125 -0.414062
v -1.039062 0.328125 -0.414062
v 1.187500 0.343750 -0.484375
v -1.187500 0.343750 -0.484375
v 1.257812 0.242188 -0.492188
v -1.257812 0.242188 -0.492188
v 1.210938 0.085938 -0.484375
v -1.210938 0.085938 -0.484375
v 1.046875 0.000000 -0.421875
v -1.046875 0.000000 -0.421875
v 0.882812 -0.015625 -0.265625
v -0.882812 -0.015625 -0.265625
v 0.953125 0.289062 -0.343750
v -0.953125 0.289062 -0.343750
v 0.890625 0.109375 -0.328125
v -0.890625 0.109375 -0.328125
v 0.937500 0.062500 -0.335938
v -0.937500 0.062500 -0.335938
v 1.000000 0.125000 -0.367188
v -1.000000 0.125000 -0.367188
v 0.960938 0.171875 -0.351562
v -0.960938 0.171875 -0.351562
v 1.015625 0.234375 -0.375000
v -1.015625 0.234375 -0.375000
v 1.054688 0.187500 -0.382812
v -1.054688 0.187500 -0.382812
v 1.109375 0.210938 -0.390625
v -1.109375 0.210938 -0.390625
v 1.085938 0.273438 -0.390625
v -1.085938 0.273438 -0.390625
v 1.023438 0.437500 -0.484375
v -1.023438 0.437500 -0.484375
v 1.250000 0.468750 -0.546875
v -1.250000 0.468750 -0.546875
v 1.367188 0.296875 -0.500000
v -1.367188 0.296875 -0.500000
v 1.312500 0.054688 -0.531250
v -1.312500 0.054688 -0.531250
v 1.039062 -0.085938 -0.492188
v -1.039062 -0.085938 -0.492188
v 0.789062 -0.125000 -0.328125
v -0.789062 -0.125000 -0.328125
v 0.859375 0.382812 -0.382812
v -0.859375 0.382812 -0.382812
vn 0.666000 -0.204900 0.717200
vn -0.663000 -0.192900 0.723300
vn 0.830100 -0.307100 0.465400
vn -0.828500 -0.299000 0.473400
vn 0.408100 -0.803800 0.432800
vn -0.425100 -0.779300 0.460500
vn 0.371400 -0.486600 0.790800
vn -0.338500 -0.548600 0.764500
vn -0.099200 -0.547200 0.831100
vn 0.039300 -0.523700 0.851000
vn -0.258900 -0.838800 0.478900
vn 0.283700 -0.844300 0.454600
vn -0.765600 -0.322300 0.556800
vn 0.765600 -0.322300 0.556800
vn -0.464900 -0.195800 0.863400
vn 0.476700 -0.190700 0.858100
vn -0.482300 0.203100 0.852200
vn 0.467200 0.169900 0.867700
vn -0.771000 0.324600 0.547800
vn 0.771000 0.324600 0.547800
vn -0.265900 0.821000 0.505200
vn 0.265900 0.821000 0.505200
vn -0.055400 0.553800 0.830800
vn 0.055400 0.553800 0.830800
vn 0.344800 0.578800 0.738900
vn -0.344800 0.578800 0.738900
vn 0.423100 0.752900 0.504000
vn -0.423100 0.752900 0.504000
vn 0.828500 0.299000 0.473400
vn -0.828500 0.299000 0.473400
vn 0.665200 0.175900 0.725700
vn -0.665200 0.175900 0.725700
vn 0.768300 0.329300 -0.548800
vn -0.768300 0.329300 -0.548800
vn 0.197700 0.815600 -0.543700
vn -0.197700 0.815600 -0.543700
vn -0.408200 0.816500 -0.408200
vn 0.408200 0.816500 -0.408200
vn -0.796400 0.289600 -0.530900
vn 0.796400 0.289600 -0.530900
vn -0.832800 -0.378600 -0.403800
vn 0.789500 -0.315800 -0.526300
vn -0.432000 -0.750400 -0.500300
vn 0.408200 -0.816500 -0.408200
vn 0.214300 -0.826600 -0.520400
vn -0.197700 -0.815600 -0.543700
vn 0.840000 -0.343600 -0.420000
vn -0.752200 -0.356300 -0.554300
vn 0.400000 -0.062300 0.914400
vn -0.400000 -0.062300 0.914400
vn 0.306900 -0.175400 0.935400
vn -0.306900 -0.175400 0.935400
vn 0.094500 -0.183500 0.978500
vn -0.094500 -0.183500 0.978500
vn -0.062400 -0.028300 0.997700
vn 0.062400 -0.028300 0.997700
vn -0.062400 0.026000 0.997700
vn 0.062400 0.026000 0.997700
vn 0.099600 0.172900 0.979900
vn -0.099600 0.172900 0.979900
vn 0.303600 0.165600 0.938300
vn -0.303600 0.165600 0.938300
vn 0.400200 0.057200 0.914700
vn -0.400200 0.057200 0.914700
vn 0.105900 -0.880800 0.461600
vn -0.105900 -0.880800 0.461600
vn 0.196700 -0.885200 0.421500
vn -0.196700 -0.885200 0.421500
vn 0.623000 -0.426300 0.655800
vn -0.548600 -0.488800 0.678300
vn 0.789800 -0.017300 0.613100
vn -0.756100 -0.069600 0.650700
vn 0.752800 0.054400 0.656000
vn -0.801500 0.121400 0.585600
vn 0.435900 -0.688300 0.579900
vn -0.229900 -0.896000 0.379800
vn 0.292800 -0.619100 0.728700
vn -0.292800 -0.619100 0.728700
vn 0.689800 -0.414600 0.593500
vn -0.689100 -0.423900 0.587700
vn 0.573000 -0.431400 0.696800
vn -0.573000 -0.431400 0.696800
vn 0.386100 0.714400 0.583600
vn -0.386100 0.714400 0.583600
vn 0.507900 0.641600 0.574800
vn -0.507900 0.641600 0.574800
vn 0.581000 0.510600 0.633800
vn -0.630400 0.520800 0.575600
vn -0.051700 0.664400 0.745600
vn 0.051700 0.664400 0.745600
vn -0.787900 0.307600 0.533400
vn 0.787900 0.307600 0.533400
vn -0.622500 0.553400 0.553400
vn 0.622500 0.553400 0.553400
vn 0.401600 -0.395000 0.826200
vn -0.401600 -0.395000 0.826200
vn 0.222400 -0.467700 0.855500
vn -0.218100 -0.471000 0.854800
vn -0.171100 -0.564500 0.807500
vn 0.171100 -0.564500 0.807500
vn -0.180300 -0.703400 0.687500
vn 0.180300 -0.703400 0.687500
vn 0.420700 -0.613700 0.668100
vn -0.420700 -0.613700 0.668100
vn 0.437300 -0.308500 0.844700
vn -0.437300 -0.308500 0.844700
vn 0.343400 -0.105700 0.933200
vn -0.343400 -0.105700 0.933200
vn 0.337100 -0.316900 0.886500
vn -0.337100 -0.316900 0.886500
vn 0.428400 0.149400 0.891100
vn -0.428400 0.149400 0.891100
vn -0.292200 0.282900 0.913600
vn -0.386900 0.171400 0.906000
vn 0.429900 -0.721700 0.542500
vn -0.429900 -0.721700 0.542500
vn 0.054700 -0.361900 0.930600
vn -0.386300 -0.044600 0.921300
vn -0.062600 -0.137600 0.988500
vn 0.062600 -0.137600 0.988500
vn 0.097700 -0.647700 0.755600
vn -0.020400 -0.783700 0.620800
vn 0.147000 -0.661700 0.735200
vn -0.207400 -0.518500 0.829600
vn 0.482500 -0.140700 0.864500
vn -0.482500 -0.140700 0.864500
vn 0.332000 -0.007300 0.943200
vn -0.281900 -0.044400 0.958400
vn 0.314000 -0.145800 0.938200
vn -0.359500 -0.089900 0.928800
vn -0.030200 0.066500 0.997300
vn 0.030200 0.066500 0.997300
vn 0.000000 -0.064400 0.997900
vn 0.000000 0.000000 1.000000
vn 0.744100 -0.658200 0.114500
vn -0.847300 -0.511900 -0.141200
vn 0.963500 0.214100 -0.160600
vn -0.925600 0.249200 -0.284800
vn 0.098500 0.886100 -0.452900
vn -0.098500 0.886100 -0.452900
vn -0.854400 0.512600 -0.085400
vn 0.854400 0.512600 -0.085400
vn 0.398300 -0.876300 0.270900
vn -0.398300 -0.876300 0.270900
vn 0.287300 -0.574700 0.766300
vn -0.287300 -0.574700 0.766300
vn -0.520700 0.615400 0.591700
vn 0.781400 0.558100 0.279100
vn 0.127000 0.762000 0.635000
vn -0.089700 0.807400 0.583100
vn 0.745400 0.298100 0.596300
vn -0.745400 0.298100 0.596300
vn 0.000000 -0.707100 0.707100
vn -0.604600 -0.654900 0.453400
vn 0.048600 0.227000 0.972700
vn -0.048600 0.227000 0.972700
vn 0.428600 -0.857100 0.285700
vn 0.056300 -0.262700 0.963200
vn -0.781800 -0.366200 0.504700
vn -0.006400 0.083000 0.996500
vn 0.581900 -0.363700 0.727400
vn 0.872900 -0.218200 0.436400
vn 0.243500 -0.268700 0.932000
vn -0.243500 -0.268700 0.932000
vn 0.282000 0.033800 0.958800
vn -0.282000 0.033800 0.958800
vn 0.816500 0.408200 0.408200
vn -0.816500 0.408200 0.408200
vn 0.868200 0.325600 0.374400
vn -0.868200 0.325600 0.374400
vn 0.910200 -0.044600 0.411800
vn -0.893200 0.430200 0.131200
vn 0.357900 -0.835200 0.417600
vn -0.357900 -0.835200 0.417600
vn -0.192500 -0.192500 0.962300
vn 0.135300 -0.203000 0.969800
vn -0.188100 -0.282200 0.940700
vn 0.356900 0.107100 0.928000
vn -0.065500 0.393100 0.917200
vn 0.124000 0.000000 0.992300
vn -0.158200 0.949400 0.271300
vn 0.158200 0.949400 0.271300
vn -0.646200 0.758500 0.084300
vn 0.739600 0.647200 0.184900
vn -1.000000 0.000000 0.000000
vn 1.000000 0.000000 0.000000
vn 0.305100 -0.945000 0.118100
vn -0.305100 -0.945000 0.118100
vn 0.052600 -0.315800 0.947400
vn -0.016000 -0.287300 0.957700
vn 0.135300 -0.347900 0.927700
vn -0.135300 -0.347900 0.927700
vn -0.599000 -0.245000 0.762300
vn 0.448100 -0.293000 0.844600
vn -0.521400 0.052100 0.851700
vn 0.286900 -0.103300 0.952400
vn -0.270900 0.028000 0.962200
vn 0.270900 0.028000 0.962200
vn -0.577400 -0.577400 0.577400
vn 0.577400 -0.577400 0.577400
vn 0.000000 -0.640200 0.768200
vn 0.265500 -0.829600 0.491100
vn 0.397200 -0.635600 0.662000
vn -0.418600 -0.581400 0.697700
vn 0.516800 -0.214500 0.828800
vn -0.591400 -0.511500 0.623400
vn 0.588200 -0.115700 0.800400
vn -0.544000 -0.077700 0.835500
vn 0.573200 0.124600 0.809900
vn -0.573200 0.124600 0.809900
vn 0.434700 0.702300 0.563700
vn -0.434700 0.702300 0.563700
vn -0.061300 0.306400 0.949900
vn -0.406300 0.715100 0.568800
vn 0.177200 0.389800 0.903700
vn -0.152400 0.335300 0.929700
vn -0.012900 0.181100 0.983400
vn 0.021900 0.306300 0.951700
vn 0.447500 -0.469900 0.760800
vn -0.447500 -0.469900 0.760800
vn 0.296300 -0.211700 0.931300
vn -0.266700 -0.304800 0.914300
vn -0.276300 -0.303900 0.911800
vn 0.276300 -0.303900 0.911800
vn -0.116200 -0.930000 0.348700
vn 0.116200 -0.930000 0.348700
vn -0.320700 -0.267300 0.908700
vn 0.381000 -0.254000 0.889000
vn -0.439200 -0.038200 0.897600
vn 0.439200 -0.038200 0.897600
vn -0.053200 0.359400 0.931700
vn 0.221600 0.569800 0.791400
vn -0.082800 0.662100 0.744800
vn 0.082800 0.662100 0.744800
vn 0.366700 0.516100 0.774100
vn -0.366700 0.516100 0.774100
vn 0.498800 0.530000 0.685800
vn -0.498800 0.530000 0.685800
vn 0.738200 -0.461400 0.492100
vn -0.601400 -0.240600 0.761800
vn 0.806100 -0.065400 0.588200
vn -0.829200 -0.082900 0.552800
vn 0.790300 0.112900 0.602200
vn -0.780000 0.118200 0.614500
vn -0.404300 0.855000 -0.324800
vn 0.694700 0.709500 -0.118200
vn -0.846500 0.372800 -0.380100
vn 0.855200 0.366500 -0.366500
vn -0.267200 0.849700 -0.454500
vn 0.267200 0.849700 -0.454500
vn 0.596300 0.745400 -0.298100
vn -0.596300 0.745400 -0.298100
vn 0.383900 0.874600 -0.296100
vn -0.383900 0.874600 -0.296100
vn 0.285900 0.911600 -0.295400
vn -0.278900 0.918100 -0.281700
vn 0.793600 0.212700 -0.570000
vn -0.793600 0.212700 -0.570000
vn 0.595500 -0.712300 -0.371500
vn -0.452700 -0.728600 -0.514000
vn 0.249000 -0.774800 -0.581100
vn -0.440800 -0.819500 -0.366300
vn 0.043100 -0.413400 -0.909500
vn -0.043100 -0.413400 -0.909500
vn 0.318400 -0.094300 -0.943300
vn -0.318400 -0.094300 -0.943300
vn 0.309500 -0.535700 -0.785700
vn -0.309500 -0.535700 -0.785700
vn 0.177700 -0.981900 -0.065500
vn -0.058500 -0.977400 -0.203300
vn 0.134100 -0.968100 -0.211500
vn -0.101600 -0.965100 -0.241300
vn 0.980200 0.192200 0.048000
vn -0.608200 -0.331400 -0.721300
vn 0.944100 0.184900 -0.273000
vn -0.920800 0.146000 -0.361700
vn 0.247500 -0.016900 -0.968700
vn -0.087900 0.053100 -0.994700
vn -0.209300 -0.114900 -0.971100
vn 0.209300 -0.114900 -0.971100
vn 0.204100 0.123700 -0.971100
vn -0.204100 0.123700 -0.971100
vn 0.918400 0.135800 -0.371500
vn -0.920400 0.139500 -0.365200
vn 0.931800 0.289400 -0.218800
vn -0.931800 0.289400 -0.218800
vn 0.913200 0.296200 -0.279700
vn -0.913200 0.296200 -0.279700
vn 0.882500 0.455800 -0.116400
vn -0.882500 0.455800 -0.116400
vn 0.279400 -0.931500 -0.232900
vn -0.279400 -0.931500 -0.232900
vn 0.367700 -0.477100 -0.798300
vn -0.367700 -0.477100 -0.798300
vn 0.290600 -0.841600 -0.455200
vn -0.290600 -0.841600 -0.455200
vn 0.303100 -0.946400 -0.111500
vn -0.266000 -0.954000 -0.138300
vn 0.348700 -0.930000 -0.116200
vn -0.284200 -0.930100 -0.232500
vn 0.690300 -0.721800 0.049600
vn -0.690300 -0.721800 0.049600
vn 0.861500 -0.337900 0.378900
vn -0.691600 -0.722200 0.010200
vn 0.256700 -0.180700 -0.949400
vn -0.256700 -0.180700 -0.949400
vn 0.129100 0.960600 0.246300
vn -0.129100 0.960600 0.246300
vn 0.137300 0.971300 -0.194300
vn -0.120900 0.976400 -0.179000
vn 0.387600 0.555500 -0.735700
vn -0.300000 0.640900 -0.706600
vn 0.566000 0.760500 -0.318300
vn -0.352200 0.932700 -0.078300
vn 0.343200 0.696400 0.630300
vn 0.094400 0.670100 0.736200
vn 0.583800 0.792000 0.178800
vn -0.625500 0.766900 0.143800
vn 0.715900 0.664500 -0.214300
vn -0.690100 0.696700 -0.195900
vn 0.716600 0.217300 -0.662800
vn -0.716600 0.217300 -0.662800
vn 0.058000 0.367400 -0.928200
vn -0.714500 0.426500 -0.554600
vn 0.595900 0.773100 -0.217400
vn -0.675100 0.723400 -0.144700
vn 0.690500 0.710900 0.133300
vn -0.738100 0.653600 0.167600
vn 0.677200 0.482400 0.555600
vn -0.776600 0.335800 0.533000
vn 0.434700 0.895400 -0.096600
vn -0.434700 0.895400 -0.096600
vn 0.299300 0.493300 0.816700
vn -0.299300 0.493300 0.816700
vn -0.178200 0.089100 -0.980000
vn 0.170200 0.109700 -0.979300
vn 0.023300 0.968800 -0.246600
vn -0.041900 0.373000 0.926900
vn -0.161600 0.184700 0.969400
vn 0.161600 0.184700 0.969400
vn 0.966000 -0.164300 0.199500
vn -0.966000 -0.164300 0.199500
vn 0.945600 0.013300 0.325100
vn -0.933400 0.235400 0.271000
vn 0.997000 0.075800 0.017100
vn -0.901900 0.379300 -0.206500
vn 0.995100 -0.094000 0.030300
vn -0.995100 -0.094000 0.030300
vn 0.662500 -0.749100 -0.003700
vn -0.662500 -0.749100 -0.003700
vn 0.372200 -0.924300 0.084600
vn -0.372200 -0.924300 0.084600
vn 0.387700 -0.903500 0.182600
vn -0.548000 -0.774000 0.317300
vn 0.848900 -0.221500 0.479800
vn -0.499300 -0.851700 0.159000
vn 0.732500 -0.636800 0.240700
vn -0.732500 -0.636800 0.240700
vn 0.263700 -0.449900 0.853300
vn -0.263700 -0.449900 0.853300
vn 0.538300 -0.284100 -0.793400
vn -0.538300 -0.284100 -0.793400
vn 0.431000 -0.297100 -0.852000
vn -0.431000 -0.297100 -0.852000
vn 0.456700 -0.777700 -0.432000
vn -0.456700 -0.777700 -0.432000
vn 0.745000 -0.620600 -0.244700
vn -0.745000 -0.620600 -0.244700
vn 0.497200 -0.440800 -0.747300
vn -0.497200 -0.440800 -0.747300
vn 0.259100 0.456400 0.851200
vn -0.259100 0.456400 0.851200
vn 0.503300 0.047900 0.862800
vn -0.410200 0.274800 0.869600
vn 0.415300 0.123700 0.901200
vn -0.415300 0.123700 0.901200
vn 0.196600 -0.051000 0.979200
vn -0.196600 -0.051000 0.979200
vn 0.372000 0.212600 0.903500
vn -0.372000 0.212600 0.903500
vn 0.624700 -0.412100 0.663300
vn -0.613200 -0.209000 0.761700
vn 0.613800 0.409200 0.675200
vn -0.328000 0.782100 0.529800
vn -0.269300 0.831400 0.486000
vn 0.264200 0.830300 0.490700
vn -0.863900 0.259200 0.431900
vn 0.863900 0.259200 0.431900
vn -0.528000 -0.356800 0.770600
vn 0.528000 -0.356800 0.770600
vn 0.415600 -0.619600 0.665800
vn -0.415600 -0.619600 0.665800
vn 0.714300 -0.416700 0.562200
vn -0.688400 -0.473200 0.549700
vn 0.622100 -0.774500 -0.115100
vn -0.622100 -0.774500 -0.115100
vn -0.185000 0.249500 0.950600
vn 0.185000 0.249500 0.950600
vn 0.914200 -0.366400 -0.172900
vn -0.887000 -0.383900 -0.256600
vn -0.120400 0.240800 0.963100
vn -0.371100 0.037100 0.927800
vn 0.023400 0.994900 0.098100
vn -0.137800 0.803800 0.578700
vn 0.580200 0.197500 0.790100
vn -0.580200 0.197500 0.790100
vn 0.580200 0.193400 0.791200
vn -0.102200 0.817600 0.566700
vn 0.749700 -0.270700 0.603900
vn -0.749700 -0.270700 0.603900
vn 0.689500 -0.376100 0.619000
vn -0.689500 -0.376100 0.619000
vn 0.466800 -0.432900 0.771200
vn -0.466800 -0.432900 0.771200
vn 0.171200 -0.093400 0.980800
vn -0.955100 -0.163600 -0.247000
vn 0.912900 -0.365100 -0.182600
vn -0.912900 -0.365100 -0.182600
vn 0.997200 -0.018100 -0.072500
vn -0.997200 -0.018100 -0.072500
vn 0.676800 -0.728800 0.104100
vn -0.772300 -0.573000 0.274100
vn 0.775700 -0.617700 0.129300
vn -0.775700 -0.617700 0.129300
vn 0.702200 -0.702200 0.117000
vn -0.702200 -0.702200 0.117000
vn 0.122800 0.982000 -0.143200
vn -0.122800 0.982000 -0.143200
vn 0.937000 0.312300 0.156200
vn -0.937000 0.312300 0.156200
vn 0.624700 -0.780900 0.000000
vn -0.109300 0.984000 0.140600
vn -0.110400 0.993900 0.000000
vn 0.586600 -0.752700 0.298900
vn -0.661800 -0.649300 0.374600
vn 0.252900 -0.908800 0.331900
vn -0.296800 -0.871900 0.389600
vn -0.822200 -0.562600 -0.086500
vn 0.827100 -0.448400 -0.338800
vn -0.847400 0.254200 -0.466100
vn 0.847400 0.254200 -0.466100
vn -0.635100 0.589700 -0.499000
vn 0.635100 0.589700 -0.499000
vn -0.172300 0.984700 -0.024600
vn 0.172300 0.984700 -0.024600
vn 0.149000 0.055900 0.987300
vn -0.149000 0.055900 0.987300
vn 0.312300 0.156200 0.937000
vn -0.312300 0.156200 0.937000
vn 0.236800 0.035500 0.970900
vn -0.383000 0.011300 0.923700
vn 0.155900 -0.034600 0.987200
vn -0.155900 -0.034600 0.987200
vn 0.308300 -0.181300 0.933900
vn -0.328700 0.595800 0.732800
vn 0.400800 -0.007200 0.916100
vn -0.400800 -0.007200 0.916100
vn 0.082900 -0.062200 0.994600
vn -0.082900 -0.062200 0.994600
vn 0.071100 -0.071100 0.994900
vn -0.041100 0.164300 0.985600
vn -0.404800 0.751800 0.520500
vn 0.404800 0.751800 0.520500
vn -0.538100 0.739900 0.403600
vn -0.691400 -0.055900 0.720300
vn 0.452600 -0.177600 0.873900
vn -0.452600 -0.177600 0.873900
vn 0.411100 -0.845600 0.340600
vn -0.411100 -0.845600 0.340600
vn 0.525100 0.196900 0.828000
vn -0.525100 0.302300 0.795600
vn 0.298000 0.580200 0.758000
vn -0.298000 0.580200 0.758000
vn 0.110500 -0.991600 -0.067800
vn -0.073700 -0.992800 -0.094600
vn 0.446100 -0.891000 -0.084900
vn -0.585500 -0.790400 0.180200
vn 0.924700 -0.253100 0.284500
vn -0.924700 -0.253100 0.284500
vn 0.848000 0.530000 0.010600
vn -0.848000 0.530000 0.010600
vn -0.298400 0.899700 -0.318500
vn 0.298400 0.899700 -0.318500
vn -0.543000 0.818900 -0.186100
vn 0.543000 0.818900 -0.186100
vn -0.548200 -0.003900 -0.836300
vn 0.548200 -0.003900 -0.836300
vn -0.113600 -0.054600 -0.992000
vn 0.266700 0.006400 -0.963700
vn 0.404600 0.026600 -0.914100
vn -0.404600 0.026600 -0.914100
vn -0.748400 0.662700 -0.027000
vn 0.748400 0.662700 -0.027000
vn 0.469200 -0.158500 -0.868700
vn -0.816500 -0.408200 -0.408200
vn -0.570200 -0.814600 -0.106500
vn -0.007900 -0.915400 -0.402500
vn 0.663000 -0.192900 0.723300
vn -0.666000 -0.204900 0.717200
vn 0.828500 -0.299000 0.473400
vn -0.830100 -0.307100 0.465400
vn 0.425100 -0.779300 0.460500
vn -0.408100 -0.803800 0.432800
vn 0.338500 -0.548600 0.764500
vn -0.371400 -0.486600 0.790800
vn -0.039300 -0.523700 0.851000
vn 0.099200 -0.547200 0.831100
vn -0.283700 -0.844300 0.454600
vn 0.258900 -0.838800 0.478900
vn -0.774300 -0.344700 0.530800
vn 0.774300 -0.344700 0.530800
vn -0.476700 -0.190700 0.858100
vn 0.464900 -0.195800 0.863400
vn -0.467200 0.169900 0.867700
vn 0.482300 0.203100 0.852200
vn -0.764000 0.327800 0.555700
vn 0.764000 0.327800 0.555700
vn -0.241300 0.814400 0.527800
vn 0.241300 0.814400 0.527800
vn -0.115500 0.577400 0.808300
vn 0.115500 0.577400 0.808300
vn 0.378300 0.513500 0.770200
vn -0.378300 0.513500 0.770200
vn 0.406900 0.778000 0.478700
vn -0.406900 0.778000 0.478700
vn 0.827200 0.292500 0.479800
vn -0.827200 0.292500 0.479800
vn 0.674800 0.209700 0.707600
vn -0.674800 0.209700 0.707600
vn 0.848000 0.318000 -0.424000
vn -0.848000 0.318000 -0.424000
vn 0.214300 0.826600 -0.520400
vn -0.214300 0.826600 -0.520400
vn -0.432000 0.750400 -0.500300
vn 0.432000 0.750400 -0.500300
vn -0.846200 0.352600 -0.399600
vn 0.846200 0.352600 -0.399600
vn -0.789500 -0.315800 -0.526300
vn 0.832800 -0.378600 -0.403800
vn -0.408200 -0.816500 -0.408200
vn 0.432000 -0.750400 -0.500300
vn 0.197700 -0.815600 -0.543700
vn -0.214300 -0.826600 -0.520400
vn 0.752200 -0.356300 -0.554300
vn -0.840000 -0.343600 -0.420000
vn 0.141400 -0.839500 0.524700
vn -0.141400 -0.839500 0.524700
vn 0.233600 -0.850200 0.471800
vn -0.233600 -0.850200 0.471800
vn 0.548600 -0.488800 0.678300
vn -0.623000 -0.426300 0.655800
vn 0.756100 -0.069600 0.650700
vn -0.789800 -0.017300 0.613100
vn 0.801500 0.121400 0.585600
vn -0.752800 0.054400 0.656000
vn 0.229900 -0.896000 0.379800
vn -0.435900 -0.688300 0.579900
vn 0.442100 -0.684800 0.579300
vn -0.442100 -0.684800 0.579300
vn 0.689100 -0.423900 0.587700
vn -0.689800 -0.414600 0.593500
vn 0.766800 -0.256900 0.588300
vn -0.766800 -0.256900 0.588300
vn 0.573800 -0.440100 0.690700
vn -0.573800 -0.440100 0.690700
vn 0.505100 0.650600 0.567000
vn -0.505100 0.650600 0.567000
vn 0.630400 0.520800 0.575600
vn -0.581000 0.510600 0.633800
vn -0.032800 0.655800 0.754200
vn 0.032800 0.655800 0.754200
vn -0.655200 0.326500 0.681300
vn 0.655200 0.326500 0.681300
vn -0.567700 0.555900 0.607200
vn 0.567700 0.555900 0.607200
vn 0.648400 -0.378700 0.660500
vn -0.648400 -0.378700 0.660500
vn 0.218100 -0.471000 0.854800
vn -0.222400 -0.467700 0.855500
vn 0.009900 -0.495400 0.868600
vn -0.009900 -0.495400 0.868600
vn 0.046200 -0.582800 0.811300
vn -0.046200 -0.582800 0.811300
vn -0.426300 -0.377500 0.822100
vn 0.426300 -0.377500 0.822100
vn -0.086100 0.012300 0.996200
vn 0.086100 0.012300 0.996200
vn 0.437400 -0.306200 0.845600
vn -0.437400 -0.306200 0.845600
vn 0.331100 -0.215200 0.918700
vn -0.331100 -0.215200 0.918700
vn 0.000000 -0.447200 0.894400
vn 0.386900 0.171400 0.906000
vn 0.292200 0.282900 0.913600
vn 0.334600 -0.185500 0.923900
vn -0.334600 -0.185500 0.923900
vn 0.386300 -0.044600 0.921300
vn -0.054700 -0.361900 0.930600
vn 0.057100 -0.231200 0.971200
vn -0.057100 -0.231200 0.971200
vn 0.020400 -0.783700 0.620800
vn -0.097700 -0.647700 0.755600
vn 0.207400 -0.518500 0.829600
vn -0.147000 -0.661700 0.735200
vn 0.175500 -0.363500 0.914900
vn -0.175500 -0.363500 0.914900
vn 0.281900 -0.044400 0.958400
vn -0.332000 -0.007300 0.943200
vn 0.359500 -0.089900 0.928800
vn -0.314000 -0.145800 0.938200
vn 0.000000 0.049900 0.998800
vn -0.004400 -0.066500 0.997800
vn 0.004400 -0.066500 0.997800
vn 0.847300 -0.511900 -0.141200
vn -0.744100 -0.658200 0.114500
vn 0.925600 0.249200 -0.284800
vn -0.963500 0.214100 -0.160600
vn 0.070900 0.921200 -0.382600
vn -0.070900 0.921200 -0.382600
vn -0.723000 0.097700 0.683900
vn 0.723000 0.097700 0.683900
vn 0.440200 -0.880500 0.176100
vn -0.440200 -0.880500 0.176100
vn -0.781400 0.558100 0.279100
vn 0.520700 0.615400 0.591700
vn 0.089700 0.807400 0.583100
vn -0.127000 0.762000 0.635000
vn 0.766300 0.287300 0.574700
vn -0.766300 0.287300 0.574700
vn 0.604600 -0.654900 0.453400
vn 0.040400 0.242300 0.969400
vn -0.040400 0.242300 0.969400
vn -0.056300 -0.262700 0.963200
vn -0.428600 -0.857100 0.285700
vn 0.006400 0.083000 0.996500
vn 0.781800 -0.366200 0.504700
vn -0.872900 -0.218200 0.436400
vn -0.581900 -0.363700 0.727400
vn 0.729400 0.162100 0.664600
vn -0.729400 0.162100 0.664600
vn 0.332800 0.078300 0.939700
vn -0.332800 0.078300 0.939700
vn 0.791600 0.186200 0.582000
vn -0.791600 0.186200 0.582000
vn 0.877300 0.194900 0.438600
vn -0.877300 0.194900 0.438600
vn 0.893200 0.430200 0.131200
vn -0.910200 -0.044600 0.411800
vn 0.033600 -0.336100 0.941200
vn -0.033600 -0.336100 0.941200
vn -0.135300 -0.203000 0.969800
vn 0.192500 -0.192500 0.962300
vn -0.356900 0.107100 0.928000
vn 0.188100 -0.282200 0.940700
vn -0.124000 0.000000 0.992300
vn 0.065500 0.393100 0.917200
vn -0.739600 0.647200 0.184900
vn 0.646200 0.758500 0.084300
vn 0.016000 -0.287300 0.957700
vn -0.052600 -0.315800 0.947400
vn -0.448100 -0.293000 0.844600
vn 0.599000 -0.245000 0.762300
vn -0.286900 -0.103300 0.952400
vn 0.521400 0.052100 0.851700
vn -0.123900 0.049600 0.991100
vn 0.123900 0.049600 0.991100
vn -0.548800 -0.329300 0.768300
vn 0.548800 -0.329300 0.768300
vn -0.265500 -0.829600 0.491100
vn 0.418600 -0.581400 0.697700
vn -0.397200 -0.635600 0.662000
vn 0.591400 -0.511500 0.623400
vn -0.516800 -0.214500 0.828800
vn 0.544000 -0.077700 0.835500
vn -0.588200 -0.115700 0.800400
vn 0.567200 0.110700 0.816100
vn -0.567200 0.110700 0.816100
vn 0.528100 0.215100 0.821500
vn -0.528100 0.215100 0.821500
vn 0.406300 0.715100 0.568800
vn 0.061300 0.306400 0.949900
vn 0.152400 0.335300 0.929700
vn -0.177200 0.389800 0.903700
vn -0.021900 0.306300 0.951700
vn 0.012900 0.181100 0.983400
vn 0.082900 -0.290200 0.953400
vn -0.082900 -0.290200 0.953400
vn 0.266700 -0.304800 0.914300
vn -0.296300 -0.211700 0.931300
vn -0.182600 -0.912900 0.365100
vn 0.182600 -0.912900 0.365100
vn 0.045500 -0.750400 0.659400
vn -0.045500 -0.750400 0.659400
vn -0.381000 -0.254000 0.889000
vn 0.320700 -0.267300 0.908700
vn -0.230400 0.025600 0.972800
vn 0.230400 0.025600 0.972800
vn -0.221600 0.569800 0.791400
vn 0.053200 0.359400 0.931700
vn 0.025200 0.554500 0.831800
vn -0.025200 0.554500 0.831800
vn 0.350200 0.654700 0.669900
vn -0.350200 0.654700 0.669900
vn 0.601400 -0.240600 0.761800
vn -0.738200 -0.461400 0.492100
vn 0.829200 -0.082900 0.552800
vn -0.806100 -0.065400 0.588200
vn 0.780000 0.118200 0.614500
vn -0.790300 0.112900 0.602200
vn -0.694700 0.709500 -0.118200
vn 0.404300 0.855000 -0.324800
vn -0.855200 0.366500 -0.366500
vn 0.846500 0.372800 -0.380100
vn -0.215600 0.888400 -0.405400
vn 0.215600 0.888400 -0.405400
vn 0.587900 0.747800 -0.308600
vn -0.587900 0.747800 -0.308600
vn 0.350200 0.876600 -0.330000
vn -0.350200 0.876600 -0.330000
vn 0.278900 0.918100 -0.281700
vn -0.285900 0.911600 -0.295400
vn 0.898100 0.067300 -0.434500
vn -0.898100 0.067300 -0.434500
vn 0.452700 -0.728600 -0.514000
vn -0.595500 -0.712300 -0.371500
vn 0.440800 -0.819500 -0.366300
vn -0.249000 -0.774800 -0.581100
vn 0.368300 -0.678000 -0.636100
vn -0.368300 -0.678000 -0.636100
vn 0.171800 -0.022900 -0.984900
vn -0.171800 -0.022900 -0.984900
vn -0.065000 -0.357500 -0.931700
vn 0.065000 -0.357500 -0.931700
vn 0.058500 -0.977400 -0.203300
vn -0.177700 -0.981900 -0.065500
vn 0.101600 -0.965100 -0.241300
vn -0.134100 -0.968100 -0.211500
vn 0.608200 -0.331400 -0.721300
vn -0.980200 0.192200 0.048000
vn 0.920800 0.146000 -0.361700
vn -0.944100 0.184900 -0.273000
vn 0.087900 0.053100 -0.994700
vn -0.247500 -0.016900 -0.968700
vn 0.199200 -0.322200 -0.925500
vn -0.199200 -0.322200 -0.925500
vn 0.870300 -0.477800 -0.119500
vn -0.870300 -0.477800 -0.119500
vn 0.920400 0.139500 -0.365200
vn -0.918400 0.135800 -0.371500
vn 0.924600 0.346700 -0.157600
vn -0.924600 0.346700 -0.157600
vn 0.907900 0.373400 -0.190400
vn -0.907900 0.373400 -0.190400
vn 0.991800 0.124000 0.031000
vn -0.991800 0.124000 0.031000
vn 0.079700 -0.797500 -0.598100
vn -0.079700 -0.797500 -0.598100
vn 0.373100 -0.470400 -0.799700
vn -0.373100 -0.470400 -0.799700
vn 0.330900 -0.814400 -0.476700
vn -0.330900 -0.814400 -0.476700
vn 0.266000 -0.954000 -0.138300
vn -0.303100 -0.946400 -0.111500
vn 0.284200 -0.930100 -0.232500
vn -0.348700 -0.930000 -0.116200
vn 0.957000 0.257400 -0.134100
vn -0.957000 0.257400 -0.134100
vn 0.691600 -0.722200 0.010200
vn -0.861500 -0.337900 0.378900
vn 0.436800 -0.042800 -0.898500
vn -0.436800 -0.042800 -0.898500
vn 0.112900 0.967500 0.226400
vn -0.112900 0.967500 0.226400
vn 0.120900 0.976400 -0.179000
vn -0.137300 0.971300 -0.194300
vn 0.300000 0.640900 -0.706600
vn -0.387600 0.555500 -0.735700
vn 0.352200 0.932700 -0.078300
vn -0.566000 0.760500 -0.318300
vn -0.094400 0.670100 0.736200
vn -0.343200 0.696400 0.630300
vn 0.625500 0.766900 0.143800
vn -0.583800 0.792000 0.178800
vn 0.690100 0.696700 -0.195900
vn -0.715900 0.664500 -0.214300
vn 0.590500 0.174500 -0.788000
vn -0.590500 0.174500 -0.788000
vn 0.714500 0.426500 -0.554600
vn -0.058000 0.367400 -0.928200
vn 0.675100 0.723400 -0.144700
vn -0.595900 0.773100 -0.217400
vn 0.738100 0.653600 0.167600
vn -0.690500 0.710900 0.133300
vn 0.776600 0.335800 0.533000
vn -0.677200 0.482400 0.555600
vn 0.158000 0.950600 -0.267300
vn -0.158000 0.950600 -0.267300
vn 0.157000 0.642700 0.749800
vn -0.157000 0.642700 0.749800
vn -0.170200 0.109700 -0.979300
vn 0.178200 0.089100 -0.980000
vn 0.041900 0.373000 0.926900
vn -0.023300 0.968800 -0.246600
vn 0.498000 0.820600 -0.280200
vn -0.498000 0.820600 -0.280200
vn 0.933400 0.235400 0.271000
vn -0.945600 0.013300 0.325100
vn 0.901900 0.379300 -0.206500
vn -0.997000 0.075800 0.017100
vn 0.961700 0.146800 -0.231500
vn -0.961700 0.146800 -0.231500
vn 0.746000 -0.659600 0.091700
vn -0.746000 -0.659600 0.091700
vn 0.371900 -0.924400 0.085000
vn -0.371900 -0.924400 0.085000
vn 0.548000 -0.774000 0.317300
vn -0.387700 -0.903500 0.182600
vn 0.499300 -0.851700 0.159000
vn -0.848900 -0.221500 0.479800
vn 0.570600 -0.344300 -0.745600
vn -0.570600 -0.344300 -0.745600
vn 0.562900 -0.263700 -0.783300
vn -0.562900 -0.263700 -0.783300
vn 0.105900 -0.916500 -0.385700
vn -0.105900 -0.916500 -0.385700
vn 0.697600 -0.647000 -0.307700
vn -0.697600 -0.647000 -0.307700
vn 0.480800 0.254500 0.839100
vn -0.480800 0.254500 0.839100
vn 0.410200 0.274800 0.869600
vn -0.503300 0.047900 0.862800
vn 0.145900 0.091200 0.985100
vn -0.145900 0.091200 0.985100
vn 0.283500 -0.103100 0.953400
vn -0.283500 -0.103100 0.953400
vn 0.505800 -0.246700 0.826600
vn -0.505800 -0.246700 0.826600
vn 0.613200 -0.209000 0.761700
vn -0.624700 -0.412100 0.663300
vn 0.328000 0.782100 0.529800
vn -0.613800 0.409200 0.675200
vn -0.264200 0.830300 0.490700
vn 0.269300 0.831400 0.486000
vn -0.800000 0.207400 0.563000
vn 0.800000 0.207400 0.563000
vn -0.522500 -0.356500 0.774500
vn 0.522500 -0.356500 0.774500
vn 0.486200 -0.519000 0.703000
vn -0.486200 -0.519000 0.703000
vn 0.688400 -0.473200 0.549700
vn -0.714300 -0.416700 0.562200
vn 0.997000 -0.037800 -0.068000
vn -0.997000 -0.037800 -0.068000
vn -0.197100 0.314000 0.928700
vn 0.197100 0.314000 0.928700
vn 0.887000 -0.383900 -0.256600
vn -0.914200 -0.366400 -0.172900
vn 0.371100 0.037100 0.927800
vn 0.120400 0.240800 0.963100
vn 0.137800 0.803800 0.578700
vn -0.023400 0.994900 0.098100
vn 0.606800 -0.606800 0.513400
vn -0.606800 -0.606800 0.513400
vn 0.102200 0.817600 0.566700
vn -0.580200 0.193400 0.791200
vn 0.701300 -0.701300 -0.127500
vn -0.701300 -0.701300 -0.127500
vn 0.458000 -0.441900 0.771300
vn -0.458000 -0.441900 0.771300
vn 0.715500 -0.415500 0.561600
vn -0.715500 -0.415500 0.561600
vn 0.955100 -0.163600 -0.247000
vn -0.171200 -0.093400 0.980800
vn 0.900500 -0.433600 -0.033400
vn -0.900500 -0.433600 -0.033400
vn 0.772300 -0.573000 0.274100
vn -0.676800 -0.728800 0.104100
vn 0.797100 -0.597800 0.085400
vn -0.797100 -0.597800 0.085400
vn 0.242300 0.969400 0.040400
vn -0.242300 0.969400 0.040400
vn 0.931900 0.349500 0.097100
vn -0.931900 0.349500 0.097100
vn -0.624700 -0.780900 0.000000
vn 0.110400 0.993900 0.000000
vn 0.109300 0.984000 0.140600
vn 0.661800 -0.649300 0.374600
vn -0.586600 -0.752700 0.298900
vn 0.296800 -0.871900 0.389600
vn -0.252900 -0.908800 0.331900
vn -0.827100 -0.448400 -0.338800
vn 0.822200 -0.562600 -0.086500
vn -0.816900 0.218400 -0.533800
vn 0.816900 0.218400 -0.533800
vn -0.483400 0.872700 -0.069100
vn 0.483400 0.872700 -0.069100
vn 0.040400 0.989100 0.141300
vn -0.040400 0.989100 0.141300
vn 0.137500 -0.027500 0.990100
vn -0.137500 -0.027500 0.990100
vn 0.340000 -0.030000 0.940000
vn -0.340000 -0.030000 0.940000
vn 0.383000 0.011300 0.923700
vn -0.236800 0.035500 0.970900
vn 0.180500 0.067700 0.981300
vn -0.180500 0.067700 0.981300
vn 0.328700 0.595800 0.732800
vn -0.308300 -0.181300 0.933900
vn 0.400000 -0.065300 0.914200
vn -0.400000 -0.065300 0.914200
vn 0.361800 -0.058200 0.930400
vn -0.361800 -0.058200 0.930400
vn 0.041100 0.164300 0.985600
vn -0.071100 -0.071100 0.994900
vn 0.421600 -0.527000 0.737900
vn -0.421600 -0.527000 0.737900
vn 0.691400 -0.055900 0.720300
vn 0.538100 0.739900 0.403600
vn 0.443700 -0.214300 0.870200
vn -0.443700 -0.214300 0.870200
vn 0.493200 -0.104800 0.863600
vn -0.493200 -0.104800 0.863600
vn 0.525100 0.302300 0.795600
vn -0.525100 0.196900 0.828000
vn 0.073700 -0.992800 -0.094600
vn -0.110500 -0.991600 -0.067800
vn 0.585500 -0.790400 0.180200
vn -0.446100 -0.891000 -0.084900
vn 0.934100 -0.244500 0.260200
vn -0.934100 -0.244500 0.260200
vn 0.832800 0.549400 -0.067600
vn -0.832800 0.549400 -0.067600
vn -0.192000 0.957000 -0.217500
vn 0.192000 0.957000 -0.217500
vn -0.355400 0.931900 -0.072300
vn 0.355400 0.931900 -0.072300
vn -0.521500 -0.019700 -0.853000
vn 0.521500 -0.019700 -0.853000
vn -0.266700 0.006400 -0.963700
vn 0.113600 -0.054600 -0.992000
vn -0.821900 0.563500 0.084100
vn 0.821900 0.563500 0.084100
vn 0.816500 -0.408200 -0.408200
vn -0.469200 -0.158500 -0.868700
vn 0.007900 -0.915400 -0.402500
vn 0.570200 -0.814600 -0.106500
usemtl None
s off
f 1//1 3//1 45//1
f 2//2 48//2 46//2
f 3//3 5//3 43//3
f 4//4 46//4 44//4
f 9//5 7//5 5//5
f 10//6 4//6 6//6
f 11//7 9//7 3//7
f 12//8 2//8 4//8
f 13//9 15//9 9//9
f 14//10 12//10 10//10
f 15//11 17//11 7//11
f 16//12 10//12 8//12
f 15//13 21//13 19//13
f 20//14 22//14 16//14
f 23//15 21//15 15//15
f 24//16 14//16 16//16
f 25//17 27//17 21//17
f 26//18 24//18 22//18
f 21//19 27//19 29//19
f 30//20 28//20 22//20
f 27//21 33//21 31//21
f 32//22 34//22 28//22
f 25//23 35//23 33//23
f 34//24 36//24 26//24
f 35//25 37//25 39//25
f 40//26 38//26 36//26
f 33//27 39//27 41//27
f 42//28 40//28 34//28
f 39//29 45//29 43//29
f 44//30 46//30 40//30
f 37//31 47//31 45//31
f 46//32 48//32 38//32
f 47//33 37//33 51//33
f 52//34 38//34 48//34
f 37//35 35//35 53//35
f 54//36 36//36 38//36
f 35//37 25//37 55//37
f 56//38 26//38 36//38
f 25//39 23//39 57//39
f 58//40 24//40 26//40
f 13//41 59//41 57//41
f 14//42 24//42 58//42
f 11//43 63//43 59//43
f 12//44 14//44 60//44
f 1//45 65//45 63//45
f 2//46 12//46 64//46
f 47//47 49//47 65//47
f 48//48 2//48 66//48
f 61//49 65//49 49//49
f 50//50 66//50 62//50
f 63//51 65//51 61//51
f 62//52 66//52 64//52
f 61//53 59//53 63//53
f 64//54 60//54 62//54
f 61//55 57//55 59//55
f 60//56 58//56 62//56
f 61//57 55//57 57//57
f 58//58 56//58 62//58
f 61//59 53//59 55//59
f 56//60 54//60 62//60
f 61//61 51//61 53//61
f 54//62 52//62 62//62
f 61//63 49//63 51//63
f 52//64 50//64 62//64
f 89//65 174//65 176//65
f 176//66 175//66 90//66
f 87//67 172//67 174//67
f 175//68 173//68 88//68
f 170//69 172//69 87//69
f 171//70 86//70 88//70
f 168//71 170//71 85//71
f 169//72 84//72 86//72
f 166//73 168//73 83//73
f 167//74 82//74 84//74
f 92//75 146//75 164//75
f 93//76 80//76 165//76
f 92//77 94//77 148//77
f 149//78 95//78 93//78
f 96//79 150//79 148//79
f 97//80 95//80 149//80
f 96//81 98//81 152//81
f 153//82 99//82 97//82
f 98//83 100//83 154//83
f 155//84 101//84 99//84
f 100//85 102//85 156//85
f 157//86 103//86 101//86
f 104//87 158//87 156//87
f 105//88 103//88 157//88
f 104//89 106//89 160//89
f 161//90 107//90 105//90
f 106//91 108//91 162//91
f 163//92 109//92 107//92
f 108//93 67//93 68//93
f 68//94 67//94 109//94
f 110//95 128//95 160//95
f 161//96 129//96 111//96
f 179//97 158//97 160//97
f 180//98 129//98 161//98
f 126//99 156//99 158//99
f 159//100 157//100 127//100
f 124//101 154//101 156//101
f 157//102 155//102 125//102
f 122//103 152//103 154//103
f 155//104 153//104 123//104
f 120//105 150//105 152//105
f 153//106 151//106 121//106
f 118//107 148//107 150//107
f 151//108 149//108 119//108
f 116//109 146//109 148//109
f 149//110 147//110 117//110
f 114//111 164//111 146//111
f 147//112 165//112 115//112
f 181//113 177//113 164//113
f 182//114 115//114 165//114
f 110//115 162//115 68//115
f 68//116 163//116 111//116
f 68//117 178//117 183//117
f 68//118 113//118 184//118
f 177//119 181//119 183//119
f 184//120 182//120 177//120
f 137//121 176//121 174//121
f 137//122 136//122 175//122
f 135//123 174//123 172//123
f 136//124 134//124 173//124
f 131//125 133//125 172//125
f 173//126 134//126 132//126
f 187//127 185//127 168//127
f 188//128 167//128 169//128
f 170//129 168//129 185//129
f 171//130 132//130 186//130
f 144//131 190//131 189//131
f 189//132 190//132 145//132
f 185//133 187//133 189//133
f 189//133 188//133 186//133
f 130//134 131//134 185//134
f 186//134 132//134 130//134
f 193//135 191//135 144//135
f 194//136 143//136 145//136
f 195//137 193//137 142//137
f 196//138 141//138 143//138
f 139//139 197//139 195//139
f 196//140 198//140 139//140
f 138//141 71//141 197//141
f 198//142 71//142 138//142
f 190//143 144//143 191//143
f 192//144 145//144 190//144
f 70//145 191//145 206//145
f 207//146 192//146 70//146
f 199//147 200//147 197//147
f 199//148 71//148 198//148
f 200//149 202//149 195//149
f 201//150 198//150 196//150
f 195//151 202//151 204//151
f 205//152 203//152 196//152
f 204//153 206//153 191//153
f 205//154 194//154 192//154
f 199//155 204//155 202//155
f 203//156 205//156 199//156
f 208//157 206//157 204//157
f 208//158 199//158 205//158
f 140//159 164//159 177//159
f 141//160 139//160 177//160
f 142//161 211//161 164//161
f 143//162 141//162 165//162
f 142//163 144//163 213//163
f 214//164 145//164 143//164
f 144//165 187//165 166//165
f 167//166 188//166 145//166
f 81//167 209//167 213//167
f 214//168 210//168 82//168
f 209//169 215//169 211//169
f 212//170 216//170 210//170
f 164//171 211//171 215//171
f 165//172 80//172 216//172
f 131//173 130//173 72//173
f 72//174 130//174 132//174
f 131//175 222//175 220//175
f 132//176 134//176 221//176
f 133//177 220//177 218//177
f 134//178 136//178 219//178
f 135//179 218//179 217//179
f 136//180 137//180 217//180
f 217//181 218//181 229//181
f 230//182 219//182 217//182
f 220//183 227//183 229//183
f 221//184 219//184 230//184
f 222//185 225//185 227//185
f 223//186 221//186 228//186
f 222//187 72//187 224//187
f 224//188 72//188 223//188
f 231//189 229//189 225//189
f 231//190 224//190 226//190
f 225//191 229//191 227//191
f 228//192 230//192 226//192
f 181//193 234//193 232//193
f 182//194 184//194 233//194
f 183//195 232//195 254//195
f 184//196 113//196 255//196
f 110//197 112//197 254//197
f 255//198 113//198 111//198
f 181//199 114//199 252//199
f 253//200 115//200 182//200
f 116//201 250//201 252//201
f 117//202 115//202 253//202
f 118//203 248//203 250//203
f 119//204 117//204 251//204
f 120//205 246//205 248//205
f 121//206 119//206 249//206
f 122//207 244//207 246//207
f 123//208 121//208 247//208
f 122//209 124//209 242//209
f 243//210 125//210 123//210
f 124//211 126//211 240//211
f 241//212 127//212 125//212
f 179//213 236//213 240//213
f 180//214 127//214 241//214
f 128//215 238//215 236//215
f 129//216 180//216 237//216
f 110//217 256//217 238//217
f 111//218 129//218 239//218
f 238//219 256//219 258//219
f 259//220 257//220 239//220
f 238//221 276//221 278//221
f 239//222 237//222 279//222
f 240//223 236//223 278//223
f 279//224 237//224 241//224
f 242//225 240//225 274//225
f 275//226 241//226 243//226
f 242//227 272//227 270//227
f 243//228 245//228 271//228
f 246//229 244//229 270//229
f 271//230 245//230 247//230
f 246//231 268//231 266//231
f 247//232 249//232 267//232
f 250//233 248//233 266//233
f 267//234 249//234 251//234
f 252//235 250//235 264//235
f 265//236 251//236 253//236
f 252//237 262//237 280//237
f 253//238 235//238 281//238
f 254//239 260//239 258//239
f 255//240 257//240 259//240
f 232//241 282//241 260//241
f 233//242 255//242 261//242
f 234//243 280//243 282//243
f 235//244 233//244 283//244
f 108//245 284//245 73//245
f 109//246 67//246 73//246
f 106//247 286//247 284//247
f 107//248 109//248 285//248
f 106//249 104//249 288//249
f 289//250 105//250 107//250
f 104//251 102//251 290//251
f 291//252 103//252 105//252
f 102//253 100//253 292//253
f 293//254 101//254 103//254
f 98//255 294//255 292//255
f 99//256 101//256 293//256
f 98//257 96//257 296//257
f 297//258 97//258 99//258
f 94//259 298//259 296//259
f 95//260 97//260 297//260
f 92//261 300//261 298//261
f 93//262 95//262 299//262
f 308//263 309//263 328//263
f 329//264 309//264 308//264
f 307//265 308//265 338//265
f 339//266 308//266 307//266
f 306//267 307//267 336//267
f 337//268 307//268 306//268
f 91//269 306//269 340//269
f 91//270 90//270 341//270
f 89//271 340//271 334//271
f 90//272 88//272 335//272
f 87//273 334//273 330//273
f 88//274 86//274 331//274
f 85//275 330//275 332//275
f 86//276 84//276 333//276
f 336//277 338//277 332//277
f 337//278 331//278 333//278
f 330//279 334//279 340//279
f 341//280 335//280 331//280
f 326//281 332//281 338//281
f 339//282 333//282 327//282
f 83//283 332//283 326//283
f 84//284 82//284 327//284
f 209//285 342//285 344//285
f 345//286 343//286 210//286
f 81//287 326//287 342//287
f 343//288 327//288 82//288
f 79//289 215//289 344//289
f 345//290 216//290 80//290
f 79//291 346//291 300//291
f 301//292 347//292 80//292
f 77//293 324//293 352//293
f 353//294 325//294 77//294
f 304//295 352//295 350//295
f 351//296 353//296 304//296
f 350//297 348//297 305//297
f 351//298 78//298 305//298
f 348//299 328//299 309//299
f 349//300 305//300 309//300
f 326//301 328//301 348//301
f 349//302 329//302 327//302
f 298//303 318//303 310//303
f 299//304 297//304 311//304
f 76//305 316//305 324//305
f 325//306 317//306 76//306
f 302//307 358//307 356//307
f 357//308 359//308 302//308
f 356//309 354//309 75//309
f 357//310 303//310 75//310
f 354//311 316//311 76//311
f 355//312 75//312 76//312
f 294//313 362//313 364//313
f 295//314 293//314 365//314
f 362//315 368//315 366//315
f 363//316 365//316 367//316
f 368//317 370//317 372//317
f 369//318 367//318 373//318
f 370//319 376//319 374//319
f 371//320 373//320 375//320
f 314//321 378//321 374//321
f 375//322 379//322 315//322
f 354//323 374//323 378//323
f 355//324 317//324 379//324
f 356//325 372//325 374//325
f 357//326 355//326 375//326
f 358//327 366//327 372//327
f 359//328 357//328 373//328
f 360//329 364//329 366//329
f 361//330 359//330 367//330
f 290//331 292//331 364//331
f 365//332 293//332 291//332
f 74//333 360//333 358//333
f 359//334 361//334 74//334
f 286//335 288//335 290//335
f 287//336 285//336 291//336
f 290//337 360//337 74//337
f 291//338 285//338 74//338
f 73//339 284//339 74//339
f 74//340 285//340 73//340
f 294//341 296//341 310//341
f 311//342 297//342 295//342
f 312//343 368//343 362//343
f 313//344 311//344 363//344
f 382//345 370//345 368//345
f 383//346 313//346 369//346
f 314//347 376//347 370//347
f 371//348 377//348 315//348
f 348//349 350//349 386//349
f 387//350 351//350 349//350
f 318//351 384//351 386//351
f 387//352 385//352 319//352
f 300//353 384//353 318//353
f 301//354 299//354 319//354
f 344//355 342//355 384//355
f 345//356 301//356 385//356
f 342//357 348//357 384//357
f 385//358 349//358 343//358
f 300//359 346//359 344//359
f 345//360 347//360 301//360
f 314//361 322//361 380//361
f 381//362 323//362 315//362
f 316//363 378//363 380//363
f 381//364 379//364 317//364
f 320//365 386//365 380//365
f 381//366 387//366 321//366
f 350//367 352//367 380//367
f 381//368 353//368 351//368
f 324//369 380//369 352//369
f 353//370 381//370 325//370
f 400//371 388//371 414//371
f 415//372 389//372 401//372
f 402//373 404//373 398//373
f 403//374 401//374 399//374
f 398//375 404//375 406//375
f 407//376 405//376 399//376
f 396//377 406//377 408//377
f 409//378 407//378 397//378
f 394//379 408//379 410//379
f 411//380 409//380 395//380
f 410//381 412//381 390//381
f 411//382 393//382 391//382
f 420//383 418//383 412//383
f 421//384 411//384 413//384
f 422//385 420//385 410//385
f 423//386 409//386 411//386
f 406//387 424//387 422//387
f 423//388 425//388 407//388
f 404//389 426//389 424//389
f 425//390 427//390 405//390
f 402//391 428//391 426//391
f 427//392 429//392 403//392
f 414//393 416//393 428//393
f 415//394 403//394 429//394
f 318//395 320//395 444//395
f 445//396 321//396 319//396
f 320//397 390//397 412//397
f 413//398 391//398 321//398
f 318//399 442//399 312//399
f 319//400 311//400 313//400
f 430//401 414//401 388//401
f 431//402 383//402 389//402
f 418//403 440//403 444//403
f 419//404 413//404 445//404
f 438//405 446//405 444//405
f 445//406 447//406 439//406
f 446//407 438//407 436//407
f 447//408 435//408 437//408
f 432//409 448//409 446//409
f 447//410 449//410 433//410
f 430//411 448//411 432//411
f 433//412 449//412 431//412
f 414//413 430//413 450//413
f 451//414 431//414 415//414
f 448//415 430//415 382//415
f 449//416 313//416 383//416
f 312//417 442//417 446//417
f 447//418 443//418 313//418
f 442//419 444//419 446//419
f 447//420 445//420 443//420
f 450//421 452//421 476//421
f 451//422 417//422 477//422
f 450//423 432//423 462//423
f 463//424 433//424 451//424
f 434//425 460//425 462//425
f 435//426 433//426 463//426
f 434//427 436//427 458//427
f 459//428 437//428 435//428
f 436//429 438//429 456//429
f 457//430 439//430 437//430
f 440//431 454//431 456//431
f 441//426 439//426 457//426
f 418//432 474//432 454//432
f 419//433 441//433 455//433
f 416//434 476//434 464//434
f 417//435 429//435 465//435
f 428//436 464//436 466//436
f 429//437 427//437 467//437
f 426//438 466//438 468//438
f 427//439 425//439 469//439
f 422//440 424//440 468//440
f 469//441 425//441 423//441
f 420//442 422//442 470//442
f 471//443 423//443 421//443
f 418//444 420//444 472//444
f 473//445 421//445 419//445
f 458//446 456//446 480//446
f 481//447 457//447 459//447
f 478//448 480//448 482//448
f 483//449 481//449 479//449
f 482//450 488//450 486//450
f 483//451 485//451 487//451
f 486//452 488//452 490//452
f 491//453 489//453 487//453
f 476//454 486//454 492//454
f 477//455 465//455 493//455
f 452//456 484//456 486//456
f 487//457 485//457 453//457
f 452//458 462//458 478//458
f 479//459 463//459 453//459
f 478//460 462//460 460//460
f 479//461 459//461 461//461
f 454//462 474//462 480//462
f 481//463 475//463 455//463
f 482//464 480//464 474//464
f 483//465 473//465 475//465
f 470//466 488//466 482//466
f 483//467 489//467 471//467
f 468//468 490//468 488//468
f 489//469 491//469 469//469
f 492//470 490//470 468//470
f 493//471 467//471 469//471
f 464//472 492//472 466//472
f 467//473 493//473 465//473
f 390//474 504//474 502//474
f 391//475 393//475 503//475
f 392//476 502//476 500//476
f 393//477 395//477 501//477
f 396//478 394//478 500//478
f 501//479 395//479 397//479
f 398//480 396//480 498//480
f 499//481 397//481 399//481
f 400//482 398//482 496//482
f 497//483 399//483 401//483
f 388//484 400//484 494//484
f 495//485 401//485 389//485
f 494//486 502//486 504//486
f 505//487 503//487 495//487
f 496//488 500//488 502//488
f 497//489 495//489 503//489
f 496//490 498//490 500//490
f 501//491 499//491 497//491
f 314//492 382//492 388//492
f 389//493 383//493 315//493
f 506//494 504//494 322//494
f 507//495 315//495 323//495
f 322//496 504//496 390//496
f 323//497 321//497 391//497
f 47//498 1//498 45//498
f 4//499 2//499 46//499
f 45//500 3//500 43//500
f 6//501 4//501 44//501
f 3//502 9//502 5//502
f 8//503 10//503 6//503
f 1//504 11//504 3//504
f 10//505 12//505 4//505
f 11//506 13//506 9//506
f 16//507 14//507 10//507
f 9//508 15//508 7//508
f 18//509 16//509 8//509
f 17//510 15//510 19//510
f 18//511 20//511 16//511
f 13//512 23//512 15//512
f 22//513 24//513 16//513
f 23//514 25//514 21//514
f 28//515 26//515 22//515
f 19//516 21//516 29//516
f 20//517 30//517 22//517
f 29//518 27//518 31//518
f 30//519 32//519 28//519
f 27//520 25//520 33//520
f 28//521 34//521 26//521
f 33//522 35//522 39//522
f 34//523 40//523 36//523
f 31//524 33//524 41//524
f 32//525 42//525 34//525
f 41//526 39//526 43//526
f 42//527 44//527 40//527
f 39//528 37//528 45//528
f 40//529 46//529 38//529
f 49//530 47//530 51//530
f 50//531 52//531 48//531
f 51//532 37//532 53//532
f 52//533 54//533 38//533
f 53//534 35//534 55//534
f 54//535 56//535 36//535
f 55//536 25//536 57//536
f 56//537 58//537 26//537
f 23//538 13//538 57//538
f 60//539 14//539 58//539
f 13//540 11//540 59//540
f 64//541 12//541 60//541
f 11//542 1//542 63//542
f 66//543 2//543 64//543
f 1//544 47//544 65//544
f 50//545 48//545 66//545
f 91//546 89//546 176//546
f 91//547 176//547 90//547
f 89//548 87//548 174//548
f 90//549 175//549 88//549
f 85//550 170//550 87//550
f 173//551 171//551 88//551
f 83//552 168//552 85//552
f 171//553 169//553 86//553
f 81//554 166//554 83//554
f 169//555 167//555 84//555
f 79//556 92//556 164//556
f 147//557 93//557 165//557
f 146//558 92//558 148//558
f 147//559 149//559 93//559
f 94//560 96//560 148//560
f 151//561 97//561 149//561
f 150//562 96//562 152//562
f 151//563 153//563 97//563
f 152//564 98//564 154//564
f 153//565 155//565 99//565
f 154//566 100//566 156//566
f 155//567 157//567 101//567
f 102//568 104//568 156//568
f 159//569 105//569 157//569
f 158//570 104//570 160//570
f 159//571 161//571 105//571
f 160//572 106//572 162//572
f 161//573 163//573 107//573
f 162//574 108//574 68//574
f 163//575 68//575 109//575
f 162//576 110//576 160//576
f 163//577 161//577 111//577
f 128//578 179//578 160//578
f 159//579 180//579 161//579
f 179//580 126//580 158//580
f 180//581 159//581 127//581
f 126//582 124//582 156//582
f 127//583 157//583 125//583
f 124//584 122//584 154//584
f 125//585 155//585 123//585
f 122//586 120//586 152//586
f 123//587 153//587 121//587
f 120//588 118//588 150//588
f 121//589 151//589 119//589
f 118//590 116//590 148//590
f 119//591 149//591 117//591
f 116//592 114//592 146//592
f 117//592 147//592 115//592
f 114//593 181//593 164//593
f 177//594 182//594 165//594
f 112//595 110//595 68//595
f 113//596 68//596 111//596
f 112//597 68//597 183//597
f 178//598 68//598 184//598
f 178//599 177//599 183//599
f 178//600 184//600 177//600
f 135//601 137//601 174//601
f 176//602 137//602 175//602
f 133//603 135//603 172//603
f 175//604 136//604 173//604
f 170//605 131//605 172//605
f 171//606 173//606 132//606
f 166//607 187//607 168//607
f 186//608 188//608 169//608
f 131//609 170//609 185//609
f 169//610 171//610 186//610
f 187//611 144//611 189//611
f 188//611 189//611 145//611
f 69//612 185//612 189//612
f 69//613 189//613 186//613
f 69//134 130//134 185//134
f 69//134 186//134 130//134
f 142//614 193//614 144//614
f 192//615 194//615 145//615
f 140//616 195//616 142//616
f 194//617 196//617 143//617
f 140//618 139//618 195//618
f 141//619 196//619 139//619
f 139//620 138//620 197//620
f 139//621 198//621 138//621
f 70//622 190//622 191//622
f 70//623 192//623 190//623
f 208//145 70//145 206//145
f 208//146 207//146 70//146
f 71//624 199//624 197//624
f 201//625 199//625 198//625
f 197//626 200//626 195//626
f 203//627 201//627 196//627
f 193//628 195//628 204//628
f 194//629 205//629 196//629
f 193//630 204//630 191//630
f 207//153 205//153 192//153
f 200//631 199//631 202//631
f 201//632 203//632 199//632
f 199//633 208//633 204//633
f 207//634 208//634 205//634
f 139//635 140//635 177//635
f 165//636 141//636 177//636
f 140//637 142//637 164//637
f 212//638 143//638 165//638
f 211//639 142//639 213//639
f 212//640 214//640 143//640
f 213//641 144//641 166//641
f 214//642 167//642 145//642
f 166//643 81//643 213//643
f 167//644 214//644 82//644
f 213//645 209//645 211//645
f 214//646 212//646 210//646
f 79//647 164//647 215//647
f 212//648 165//648 216//648
f 222//649 131//649 72//649
f 223//650 72//650 132//650
f 133//651 131//651 220//651
f 223//652 132//652 221//652
f 135//653 133//653 218//653
f 221//654 134//654 219//654
f 137//655 135//655 217//655
f 219//656 136//656 217//656
f 231//181 217//181 229//181
f 231//182 230//182 217//182
f 218//657 220//657 229//657
f 228//658 221//658 230//658
f 220//185 222//185 227//185
f 226//186 223//186 228//186
f 225//187 222//187 224//187
f 226//188 224//188 223//188
f 224//659 231//659 225//659
f 230//660 231//660 226//660
f 183//661 181//661 232//661
f 235//662 182//662 233//662
f 112//663 183//663 254//663
f 233//664 184//664 255//664
f 256//665 110//665 254//665
f 257//666 255//666 111//666
f 234//667 181//667 252//667
f 235//668 253//668 182//668
f 114//669 116//669 252//669
f 251//201 117//201 253//201
f 116//670 118//670 250//670
f 249//671 119//671 251//671
f 118//672 120//672 248//672
f 247//673 121//673 249//673
f 120//674 122//674 246//674
f 245//675 123//675 247//675
f 244//676 122//676 242//676
f 245//677 243//677 123//677
f 242//678 124//678 240//678
f 243//679 241//679 125//679
f 126//680 179//680 240//680
f 237//681 180//681 241//681
f 179//682 128//682 236//682
f 239//683 129//683 237//683
f 128//684 110//684 238//684
f 257//685 111//685 239//685
f 276//686 238//686 258//686
f 277//687 259//687 239//687
f 236//688 238//688 278//688
f 277//689 239//689 279//689
f 274//690 240//690 278//690
f 275//691 279//691 241//691
f 272//692 242//692 274//692
f 273//693 275//693 243//693
f 244//694 242//694 270//694
f 273//695 243//695 271//695
f 268//696 246//696 270//696
f 269//697 271//697 247//697
f 248//698 246//698 266//698
f 269//699 247//699 267//699
f 264//700 250//700 266//700
f 265//701 267//701 251//701
f 262//702 252//702 264//702
f 263//703 265//703 253//703
f 234//237 252//237 280//237
f 263//238 253//238 281//238
f 256//704 254//704 258//704
f 261//705 255//705 259//705
f 254//706 232//706 260//706
f 283//707 233//707 261//707
f 232//708 234//708 282//708
f 281//709 235//709 283//709
f 67//710 108//710 73//710
f 285//711 109//711 73//711
f 108//712 106//712 284//712
f 287//713 107//713 285//713
f 286//714 106//714 288//714
f 287//715 289//715 107//715
f 288//716 104//716 290//716
f 289//717 291//717 105//717
f 290//718 102//718 292//718
f 291//719 293//719 103//719
f 100//720 98//720 292//720
f 295//721 99//721 293//721
f 294//722 98//722 296//722
f 295//723 297//723 99//723
f 96//724 94//724 296//724
f 299//725 95//725 297//725
f 94//726 92//726 298//726
f 301//727 93//727 299//727
f 338//728 308//728 328//728
f 339//729 329//729 308//729
f 336//730 307//730 338//730
f 337//731 339//731 307//731
f 340//732 306//732 336//732
f 341//733 337//733 306//733
f 89//734 91//734 340//734
f 306//735 91//735 341//735
f 87//736 89//736 334//736
f 341//737 90//737 335//737
f 85//738 87//738 330//738
f 335//739 88//739 331//739
f 83//740 85//740 332//740
f 331//741 86//741 333//741
f 330//742 336//742 332//742
f 339//743 337//743 333//743
f 336//744 330//744 340//744
f 337//745 341//745 331//745
f 328//746 326//746 338//746
f 329//747 339//747 327//747
f 81//748 83//748 326//748
f 333//749 84//749 327//749
f 215//750 209//750 344//750
f 216//751 345//751 210//751
f 209//752 81//752 342//752
f 210//753 343//753 82//753
f 346//754 79//754 344//754
f 347//755 345//755 80//755
f 92//756 79//756 300//756
f 93//757 301//757 80//757
f 304//758 77//758 352//758
f 304//759 353//759 77//759
f 78//760 304//760 350//760
f 78//761 351//761 304//761
f 78//762 350//762 305//762
f 349//763 351//763 305//763
f 305//764 348//764 309//764
f 329//765 349//765 309//765
f 342//766 326//766 348//766
f 343//767 349//767 327//767
f 296//768 298//768 310//768
f 319//769 299//769 311//769
f 77//770 76//770 324//770
f 77//771 325//771 76//771
f 303//772 302//772 356//772
f 303//773 357//773 302//773
f 303//774 356//774 75//774
f 355//775 357//775 75//775
f 75//776 354//776 76//776
f 317//777 355//777 76//777
f 292//778 294//778 364//778
f 363//779 295//779 365//779
f 364//780 362//780 366//780
f 369//781 363//781 367//781
f 366//782 368//782 372//782
f 371//783 369//783 373//783
f 372//784 370//784 374//784
f 377//785 371//785 375//785
f 376//786 314//786 374//786
f 377//787 375//787 315//787
f 316//788 354//788 378//788
f 375//789 355//789 379//789
f 354//790 356//790 374//790
f 373//791 357//791 375//791
f 356//792 358//792 372//792
f 367//793 359//793 373//793
f 358//794 360//794 366//794
f 365//795 361//795 367//795
f 360//796 290//796 364//796
f 361//797 365//797 291//797
f 302//798 74//798 358//798
f 302//799 359//799 74//799
f 284//800 286//800 290//800
f 289//801 287//801 291//801
f 284//802 290//802 74//802
f 361//803 291//803 74//803
f 362//804 294//804 310//804
f 363//805 311//805 295//805
f 310//806 312//806 362//806
f 369//807 313//807 363//807
f 312//808 382//808 368//808
f 371//809 383//809 369//809
f 382//810 314//810 370//810
f 383//811 371//811 315//811
f 384//812 348//812 386//812
f 385//813 387//813 349//813
f 320//814 318//814 386//814
f 321//815 387//815 319//815
f 298//816 300//816 318//816
f 385//817 301//817 319//817
f 300//818 344//818 384//818
f 343//819 345//819 385//819
f 378//820 314//820 380//820
f 379//821 381//821 315//821
f 324//822 316//822 380//822
f 325//823 381//823 317//823
f 322//824 320//824 380//824
f 323//825 381//825 321//825
f 386//826 350//826 380//826
f 387//827 381//827 351//827
f 402//828 400//828 414//828
f 403//829 415//829 401//829
f 400//830 402//830 398//830
f 405//831 403//831 399//831
f 396//832 398//832 406//832
f 397//833 407//833 399//833
f 394//834 396//834 408//834
f 395//835 409//835 397//835
f 392//836 394//836 410//836
f 393//837 411//837 395//837
f 392//838 410//838 390//838
f 413//839 411//839 391//839
f 410//840 420//840 412//840
f 419//841 421//841 413//841
f 408//842 422//842 410//842
f 421//843 423//843 411//843
f 408//844 406//844 422//844
f 409//845 423//845 407//845
f 406//846 404//846 424//846
f 407//847 425//847 405//847
f 404//848 402//848 426//848
f 405//849 427//849 403//849
f 402//850 414//850 428//850
f 417//851 415//851 429//851
f 442//852 318//852 444//852
f 443//853 445//853 319//853
f 444//854 320//854 412//854
f 445//855 413//855 321//855
f 310//856 318//856 312//856
f 443//857 319//857 313//857
f 382//858 430//858 388//858
f 415//859 431//859 389//859
f 412//860 418//860 444//860
f 441//861 419//861 445//861
f 440//862 438//862 444//862
f 441//863 445//863 439//863
f 434//864 446//864 436//864
f 439//865 447//865 437//865
f 434//866 432//866 446//866
f 435//867 447//867 433//867
f 450//868 430//868 432//868
f 451//869 433//869 431//869
f 416//870 414//870 450//870
f 417//871 451//871 415//871
f 312//872 448//872 382//872
f 431//873 449//873 383//873
f 448//874 312//874 446//874
f 449//875 447//875 313//875
f 416//876 450//876 476//876
f 453//877 451//877 477//877
f 452//878 450//878 462//878
f 453//879 463//879 451//879
f 432//425 434//425 462//425
f 461//426 435//426 463//426
f 460//880 434//880 458//880
f 461//881 459//881 435//881
f 458//882 436//882 456//882
f 459//883 457//883 437//883
f 438//425 440//425 456//425
f 455//884 441//884 457//884
f 440//885 418//885 454//885
f 475//886 419//886 455//886
f 428//887 416//887 464//887
f 477//888 417//888 465//888
f 426//889 428//889 466//889
f 465//890 429//890 467//890
f 424//891 426//891 468//891
f 467//892 427//892 469//892
f 470//893 422//893 468//893
f 471//894 469//894 423//894
f 472//895 420//895 470//895
f 473//896 471//896 421//896
f 474//897 418//897 472//897
f 475//898 473//898 419//898
f 478//899 458//899 480//899
f 479//900 481//900 459//900
f 484//901 478//901 482//901
f 485//902 483//902 479//902
f 484//903 482//903 486//903
f 489//904 483//904 487//904
f 492//905 486//905 490//905
f 493//906 491//906 487//906
f 464//907 476//907 492//907
f 487//908 477//908 493//908
f 476//909 452//909 486//909
f 477//910 487//910 453//910
f 484//911 452//911 478//911
f 485//912 479//912 453//912
f 458//913 478//913 460//913
f 463//914 479//914 461//914
f 456//915 454//915 480//915
f 457//916 481//916 455//916
f 472//917 482//917 474//917
f 481//918 483//918 475//918
f 472//919 470//919 482//919
f 473//920 483//920 471//920
f 470//921 468//921 488//921
f 471//922 489//922 469//922
f 466//923 492//923 468//923
f 491//924 493//924 469//924
f 392//925 390//925 502//925
f 505//926 391//926 503//926
f 394//927 392//927 500//927
f 503//928 393//928 501//928
f 498//929 396//929 500//929
f 499//930 501//930 397//930
f 496//931 398//931 498//931
f 497//932 499//932 399//932
f 494//933 400//933 496//933
f 495//934 497//934 401//934
f 506//935 388//935 494//935
f 507//936 495//936 389//936
f 506//937 494//937 504//937
f 507//938 505//938 495//938
f 494//939 496//939 502//939
f 501//940 497//940 503//940
f 506//941 314//941 388//941
f 507//942 389//942 315//942
f 314//943 506//943 322//943
f 505//944 507//944 323//944
f 320//945 322//945 390//945
f 505//946 323//946 391//946
