# Supplementary material for: Ratcave: A 3D graphics python package for cognitive psychology experiments
Source: Behav Res Methods. 2019 May 6;51(5):2085–93. doi: 10.3758/s13428-019-01245-x (PMC6797704; doi:10.3758/s13428-019-01245-x)
Supplement: Supplementary file 4 — (GZ 5053 kb) [file 13428_2019_1245_MOESM4_ESM.gz › ratcave-0.7.1rc2/examples/tutorial1.py]

import pyglet
import ratcave as rc


# Create Window
window = pyglet.window.Window()

def update(dt):
    pass
pyglet.clock.schedule(update)

# Insert filename into WavefrontReader.
obj_filename = rc.resources.obj_primitives
obj_reader = rc.WavefrontReader(obj_filename)

# Create Mesh
monkey = obj_reader.get_mesh("Monkey")
monkey.position.xyz = 0, 0, -3

# Create Scene
scene = rc.Scene(meshes=[monkey])

@window.event
def on_draw():
    with rc.default_shader:
        scene.draw()

pyglet.app.run()
