# Supplementary material for: Ratcave: A 3D graphics python package for cognitive psychology experiments
Source: Behav Res Methods. 2019 May 6;51(5):2085–93. doi: 10.3758/s13428-019-01245-x (PMC6797704; doi:10.3758/s13428-019-01245-x)
Supplement: Supplementary file 4 — (GZ 5053 kb) [file 13428_2019_1245_MOESM4_ESM.gz › ratcave-0.7.1rc2/examples/tutorial2.py]

import pyglet
from pyglet.window import key
import ratcave as rc

# Create Window and Add Keyboard State Handler to it's Event Loop
window = pyglet.window.Window()
keys = key.KeyStateHandler()
window.push_handlers(keys)

# Insert filename into WavefrontReader.
obj_filename = rc.resources.obj_primitives
obj_reader = rc.WavefrontReader(obj_filename)

# Create Mesh
monkey = obj_reader.get_mesh("Monkey", position=(0, 0, -1.5), scale=.6)
torus = obj_reader.get_mesh("Torus", position=(-1, 0, -1.5), scale=.4)

# Create Scene
scene = rc.Scene(meshes=[monkey, torus])
scene.bgColor = 1, 0, 0


# Functions to Run in Event Loop
def rotate_meshes(dt):
    monkey.rotation.y += 15 * dt  # dt is the time between frames
    torus.rotation.x += 80 * dt
pyglet.clock.schedule(rotate_meshes)


def move_camera(dt):
    camera_speed = 3
    if keys[key.LEFT]:
        scene.camera.position.x -= camera_speed * dt
    if keys[key.RIGHT]:
        scene.camera.position.x += camera_speed * dt
pyglet.clock.schedule(move_camera)


@window.event
def on_draw():
    with rc.default_shader:
        scene.draw()


pyglet.app.run()
