# Supplementary material for: Ratcave: A 3D graphics python package for cognitive psychology experiments
Source: Behav Res Methods. 2019 May 6;51(5):2085–93. doi: 10.3758/s13428-019-01245-x (PMC6797704; doi:10.3758/s13428-019-01245-x)
Supplement: Supplementary file 4 — (GZ 5053 kb) [file 13428_2019_1245_MOESM4_ESM.gz › ratcave-0.7.1rc2/tests/test_glutils.py]

from ratcave.utils import gl as ugl
import ctypes
import pytest


def test_vec_creates_ctypes_array():
    data = ugl.vec([10, 20, 30])
    assert isinstance(data, ctypes.Array)


def test_vec_makes_sequence():
    data = ugl.vec([10, 20, 30])
    assert data[0] == 10
    assert data[2] == 30


def test_vec_is_typed_and_defaults_to_float():
    data = ugl.vec([10, 20, 30])
    assert data._type_ == ctypes.c_float
    data = ugl.vec([10., 20., 30.])
    assert data._type_ == ctypes.c_float
    data = ugl.vec([10., 20,])
    assert data._type_ == ctypes.c_float
    assert data[1] == 20.

    int_data = ugl.vec([10, 20], dtype=int)
    assert int_data._type_ == ctypes.c_uint


def test_int_vec_is_unsigned():
    with pytest.raises(ValueError):
        ugl.vec([10, -20], dtype=int)
