# Supplementary material for: Ratcave: A 3D graphics python package for cognitive psychology experiments
Source: Behav Res Methods. 2019 May 6;51(5):2085–93. doi: 10.3758/s13428-019-01245-x (PMC6797704; doi:10.3758/s13428-019-01245-x)
Supplement: Supplementary file 4 — (GZ 5053 kb) [file 13428_2019_1245_MOESM4_ESM.gz › ratcave-0.7.1rc2/tests/test_texture.py]

from ratcave import texture
import pytest

@pytest.fixture
def tex():
    return texture.Texture()

@pytest.fixture
def cubetex():
    return texture.TextureCube()

@pytest.fixture
def depthtex():
    return texture.DepthTexture()

def test_texture_attributes_created():
    old_id = 0
    for idx, (w, h) in enumerate([(1024, 1024), (256, 128), (200, 301)]):
        tex = texture.Texture(width=w, height=h)
        assert tex.width == w
        assert tex.height == h
        assert tex.id != old_id
        old_id = tex.id

    cube = texture.TextureCube(width=1024, height=1024)
    assert cube.width == 1024
    assert cube.height == 1024
    with pytest.raises(ValueError):
        cube = texture.TextureCube(width=400, height=600)


def test_texture_default_uniform_names(tex, cubetex, depthtex):
    assert 'TextureMap' in tex.uniforms
    assert 'TextureMap_isBound' in tex.uniforms
    assert 'CubeMap' in cubetex.uniforms
    assert 'CubeMap_isBound' in cubetex.uniforms
    assert 'DepthMap' in depthtex.uniforms
    assert 'DepthMap_isBound' in depthtex.uniforms
    assert 'CubeMap' not in tex.uniforms
    assert 'CubeMap_isBound' not in tex.uniforms
    assert 'TextureMap' not in cubetex.uniforms

    newtex = texture.Texture(name='NewMap')
    assert newtex.name == 'NewMap'
    assert 'NewMap' in newtex.uniforms
    assert 'NewMap_isBound' in newtex.uniforms
    assert 'TextureMap' not in newtex.uniforms

    newtex.name = 'Changed'
    assert newtex.name == 'Changed'
    assert 'Changed' in newtex.uniforms
    assert 'Changed_isBound' in newtex.uniforms
    assert 'NewMap' not in newtex.uniforms
    assert 'NewMap_isBound' not in newtex.uniforms
