# Supplementary material for: Ratcave: A 3D graphics python package for cognitive psychology experiments
Source: Behav Res Methods. 2019 May 6;51(5):2085–93. doi: 10.3758/s13428-019-01245-x (PMC6797704; doi:10.3758/s13428-019-01245-x)
Supplement: Supplementary file 4 — (GZ 5053 kb) [file 13428_2019_1245_MOESM4_ESM.gz › ratcave-0.7.1rc2/tests/test_scene.py]

from ratcave import Scene, Camera, Light


def test_scene_initializes():
    scene = Scene()
    assert hasattr(scene, 'meshes')
    assert hasattr(scene, 'camera')
    assert hasattr(scene, 'light')
    assert isinstance(scene.camera, Camera)
    assert isinstance(scene.light, Light)
    assert hasattr(scene, 'clear')
    assert hasattr(scene, 'draw')
