# Supplementary material for: Ratcave: A 3D graphics python package for cognitive psychology experiments
Source: Behav Res Methods. 2019 May 6;51(5):2085–93. doi: 10.3758/s13428-019-01245-x (PMC6797704; doi:10.3758/s13428-019-01245-x)
Supplement: Supplementary file 4 — (GZ 5053 kb) [file 13428_2019_1245_MOESM4_ESM.gz › ratcave-0.7.1rc2/tests/test_meshes2.py]

from ratcave import resources, WavefrontReader, default_shader, EmptyEntity
import pytest
import numpy as np
@pytest.fixture()
def cube():
    reader = WavefrontReader(resources.obj_primitives)
    return reader.get_mesh("Cube")


def test_mesh_has_all_uniforms(cube):
    for name in ['model_matrix', 'normal_matrix']:
        assert name in cube.uniforms


def test_mesh_vertices_are_correct(cube):
    assert cube.vertices.shape[1] == 3
    assert cube.texcoords.shape[1] == 2
    assert cube.normals.shape[1] == 3


def test_mesh_is_visible_by_default(cube):
    assert cube.visible == True


def test_mesh_copying_works(cube):
    cube2 = cube.copy()
    assert np.all(np.isclose(cube2.vertices, cube.vertices))
    assert np.all(np.isclose(cube2.normals, cube.normals))
    assert np.all(np.isclose(cube2.texcoords, cube.texcoords))
    assert np.all(np.isclose(cube2.rotation.xyz, cube.rotation.xyz))
    cube2.rotation.x = 22.5
    assert not np.all(np.isclose(cube2.rotation.xyz, cube.rotation.xyz))
    assert np.all(cube.position.xyz == cube2.position.xyz)
    assert cube2.visible == cube.visible


def test_mesh_can_draw(cube):
    print('testing the draw process..')
    assert not cube.vbos
    assert not cube.vao

    with pytest.raises(UnboundLocalError):
        cube.draw()

    with default_shader:
        cube.draw()

    assert cube.vao
    assert cube.vbos
    assert len(cube.vbos) == 3  # vertices, texcoords, and normals


def test_dynamic_mode_reflects_array_writability():
    reader = WavefrontReader(resources.obj_primitives)
    cube = reader.get_mesh("Cube", dynamic=True)
    old_vert = cube.vertices[0, 0]
    cube.vertices[:] += 1.
    assert cube.vertices[0, 0] == old_vert + 1
    assert cube.dynamic
    cube.dynamic = False
    assert not cube.dynamic
    with pytest.raises(ValueError):
        cube.vertices[:] += 1.
    cube.dynamic = True
    cube.vertices[:] += 1.
    assert cube.vertices[0][0] == old_vert + 2


def test_wavefront_objects_get_name():
    reader = WavefrontReader(resources.obj_primitives)
    cube = reader.get_mesh('Cube', name='CoolCube')
    assert hasattr(cube, 'name')
    assert cube.name == 'CoolCube'

def test_empty_entity_gets_name():
    obj = EmptyEntity(name='DummyObj')
    assert hasattr(obj, 'name')
    assert obj.name == 'DummyObj'
