# Supplementary material for: Ratcave: A 3D graphics python package for cognitive psychology experiments
Source: Behav Res Methods. 2019 May 6;51(5):2085–93. doi: 10.3758/s13428-019-01245-x (PMC6797704; doi:10.3758/s13428-019-01245-x)
Supplement: Supplementary file 4 — (GZ 5053 kb) [file 13428_2019_1245_MOESM4_ESM.gz › ratcave-0.7.1rc2/tests/test_drawable.py]

import ratcave as rc
from ratcave import Mesh, Scene, WavefrontReader, resources
import pyglet
import pytest


@pytest.fixture
def reader():
    return WavefrontReader(resources.obj_primitives)


def test_drawing_no_error(reader):
    cube = reader.get_mesh('Cube')
    torus = reader.get_mesh('Torus')
    scene = Scene(meshes=[cube, torus])
    window = pyglet.window.Window()
    with rc.default_shader:
        scene.draw()
    window.close()
